# Supplementary material for: Developmental signals control chromosome segregation fidelity during pluripotency and neurogenesis by modulating replicative stress
Source: Nat Commun. 2024 Aug 28;15:7404. doi: 10.1038/s41467-024-51821-9 (PMC11350214; doi:10.1038/s41467-024-51821-9)
Supplement: Supplementary file 5 — Supplementary Data 2 [file 41467_2024_51821_MOESM5_ESM.xlsx]

## Sheet: GO terms (DKK1, FGF2, Noggin)
Category	Term	Count	%	PValue	Genes	List Total	Pop Hits	Pop Total	Fold Enrichment	Bonferroni	Benjamini	FDR
GOTERM_BP_DIRECT	GO:0051571~positive regulation of histone H3-K4 methylation	11	0.940171	6.49344e-07	ENSG00000204356, ENSG00000025293, ENSG00000196363, ENSG00000168036, ENSG00000088305, ENSG00000198730, ENSG00000187778, ENSG00000130816, ENSG00000185049, ENSG00000118058, ENSG00000172534	1126	25	19256	7.52455	0.00286663	0.000260977	0.000256786
GOTERM_BP_DIRECT	GO:0006268~DNA unwinding involved in DNA replication	10	0.854701	2.97688e-06	ENSG00000112118, ENSG00000073111, ENSG00000137309, ENSG00000107815, ENSG00000132383, ENSG00000166508, ENSG00000104738, ENSG00000101003, ENSG00000100297, ENSG00000147536	1126	23	19256	7.43532	0.0130746	0.00082255	0.00080934
GOTERM_BP_DIRECT	GO:0043044~ATP-dependent chromatin remodeling	14	1.19658	3.8093e-08	ENSG00000099956, ENSG00000149480, ENSG00000196591, ENSG00000075624, ENSG00000173473, ENSG00000099954, ENSG00000117713, ENSG00000111642, ENSG00000170004, ENSG00000049618, ENSG00000153147, ENSG00000100888, ENSG00000127616, ENSG00000162521	1126	35	19256	6.8405	0.000168395	2.40585e-05	2.36721e-05
GOTERM_BP_DIRECT	GO:0006306~DNA methylation	11	0.940171	4.56345e-06	ENSG00000005483, ENSG00000149480, ENSG00000088305, ENSG00000171681, ENSG00000119969, ENSG00000130816, ENSG00000167491, ENSG00000119772, ENSG00000118058, ENSG00000181090, ENSG00000204371	1126	30	19256	6.27046	0.0199729	0.00100875	0.000992551
GOTERM_BP_DIRECT	GO:0006611~protein export from nucleus	10	0.854701	4.80354e-05	ENSG00000168710, ENSG00000124571, ENSG00000130227, ENSG00000124207, ENSG00000031823, ENSG00000082898, ENSG00000126883, ENSG00000179218, ENSG00000160710, ENSG00000169180	1126	31	19256	5.51653	0.191334	0.00707882	0.00696514
GOTERM_BP_DIRECT	GO:1902459~positive regulation of stem cell population maintenance	14	1.19658	1.08957e-06	ENSG00000102054, ENSG00000099956, ENSG00000196591, ENSG00000075624, ENSG00000173473, ENSG00000117713, ENSG00000066117, ENSG00000138336, ENSG00000174744, ENSG00000137693, ENSG00000127616, ENSG00000147596, ENSG00000111707, ENSG00000162521	1126	45	19256	5.32039	0.00480539	0.000401414	0.000394968
GOTERM_BP_DIRECT	GO:0042254~ribosome biogenesis	12	1.02564	1.2398e-05	ENSG00000167721, ENSG00000184967, ENSG00000275700, ENSG00000150990, ENSG00000105447, ENSG00000143319, ENSG00000100029, ENSG00000132382, ENSG00000189306, ENSG00000082898, ENSG00000135821, ENSG00000105373	1126	40	19256	5.13037	0.053337	0.00228382	0.00224714
GOTERM_BP_DIRECT	GO:0006695~cholesterol biosynthetic process	10	0.854701	0.000215894	ENSG00000113161, ENSG00000116133, ENSG00000186480, ENSG00000160285, ENSG00000167508, ENSG00000112972, ENSG00000160211, ENSG00000172893, ENSG00000131473, ENSG00000100243	1126	37	19256	4.62196	0.615023	0.0238617	0.0234785
GOTERM_BP_DIRECT	GO:0090307~mitotic spindle assembly	10	0.854701	0.000492536	ENSG00000067560, ENSG00000196924, ENSG00000072501, ENSG00000004142, ENSG00000237649, ENSG00000074054, ENSG00000101057, ENSG00000257103, ENSG00000094914, ENSG00000141367	1126	41	19256	4.17103	0.886736	0.0426961	0.0420104
GOTERM_BP_DIRECT	GO:0051028~mRNA transport	21	1.79487	1.51474e-07	ENSG00000108349, ENSG00000153201, ENSG00000125450, ENSG00000155561, ENSG00000132507, ENSG00000242265, ENSG00000112531, ENSG00000073792, ENSG00000138757, ENSG00000082898, ENSG00000170144, ENSG00000159217, ENSG00000136231, ENSG00000124789, ENSG00000029363, ENSG00000138095, ENSG00000136450, ENSG00000088247, ENSG00000185650, ENSG00000095319, ENSG00000094914	1126	89	19256	4.03512	0.000669445	7.44076e-05	7.32127e-05
GOTERM_BP_DIRECT	GO:0006275~regulation of DNA replication	11	0.940171	0.000317431	ENSG00000069275, ENSG00000136504, ENSG00000105568, ENSG00000114933, ENSG00000117318, ENSG00000187778, ENSG00000077684, ENSG00000145386, ENSG00000153147, ENSG00000132466, ENSG00000204371	1126	47	19256	4.00242	0.754286	0.0326363	0.0321122
GOTERM_BP_DIRECT	GO:0016575~histone deacetylation	12	1.02564	0.000203285	ENSG00000102054, ENSG00000149480, ENSG00000177565, ENSG00000196591, ENSG00000061273, ENSG00000111642, ENSG00000167491, ENSG00000170004, ENSG00000124496, ENSG00000111707, ENSG00000162521, ENSG00000174744	1126	53	19256	3.87198	0.592948	0.0230442	0.0226741
GOTERM_BP_DIRECT	GO:0043484~regulation of RNA splicing	17	1.45299	9.1941e-06	ENSG00000160208, ENSG00000136527, ENSG00000089280, ENSG00000104852, ENSG00000104413, ENSG00000149187, ENSG00000189091, ENSG00000244462, ENSG00000119314, ENSG00000011304, ENSG00000136450, ENSG00000169045, ENSG00000124422, ENSG00000102103, ENSG00000221978, ENSG00000100320, ENSG00000169813	1126	78	19256	3.72719	0.0398323	0.00176727	0.00173888
GOTERM_BP_DIRECT	GO:0007052~mitotic spindle organization	12	1.02564	0.000338206	ENSG00000013810, ENSG00000090273, ENSG00000166851, ENSG00000180198, ENSG00000197102, ENSG00000175216, ENSG00000119383, ENSG00000047849, ENSG00000074054, ENSG00000131462, ENSG00000149503, ENSG00000178999	1126	56	19256	3.66455	0.775855	0.0339821	0.0334363
GOTERM_BP_DIRECT	GO:0006338~chromatin remodeling	37	3.16239	1.94134e-11	ENSG00000126012, ENSG00000107833, ENSG00000117713, ENSG00000117139, ENSG00000172534, ENSG00000171316, ENSG00000100888, ENSG00000204256, ENSG00000187778, ENSG00000169925, ENSG00000102054, ENSG00000099956, ENSG00000149480, ENSG00000196591, ENSG00000075624, ENSG00000173473, ENSG00000114933, ENSG00000099954, ENSG00000164080, ENSG00000132382, ENSG00000117505, ENSG00000066117, ENSG00000111642, ENSG0000…	1126	173	19256	3.65749	8.58265e-08	8.58267e-08	8.44483e-08
GOTERM_BP_DIRECT	GO:0071364~cellular response to epidermal growth factor stimulus	10	0.854701	0.00139835	ENSG00000124181, ENSG00000185650, ENSG00000125968, ENSG00000084774, ENSG00000141736, ENSG00000166508, ENSG00000166986, ENSG00000110395, ENSG00000125686, ENSG00000140575	1126	47	19256	3.63856	0.997943	0.079258	0.0779852
GOTERM_BP_DIRECT	GO:0006913~nucleocytoplasmic transport	11	0.940171	0.000743922	ENSG00000153201, ENSG00000140350, ENSG00000125450, ENSG00000069248, ENSG00000124789, ENSG00000155561, ENSG00000095319, ENSG00000100401, ENSG00000082898, ENSG00000126883, ENSG00000094914	1126	52	19256	3.61757	0.96275	0.0524963	0.0516532
GOTERM_BP_DIRECT	GO:0006606~protein import into nucleus	21	1.79487	1.80505e-06	ENSG00000065150, ENSG00000025800, ENSG00000105576, ENSG00000160789, ENSG00000066044, ENSG00000125450, ENSG00000069248, ENSG00000198700, ENSG00000205339, ENSG00000064419, ENSG00000168610, ENSG00000124789, ENSG00000124207, ENSG00000083312, ENSG00000095319, ENSG00000183255, ENSG00000126883, ENSG00000160710, ENSG00000141510, ENSG00000125686, ENSG00000215021	1126	103	19256	3.48666	0.00794836	0.000613855	0.000603997
GOTERM_BP_DIRECT	GO:0045597~positive regulation of cell differentiation	12	1.02564	0.000628617	ENSG00000131389, ENSG00000099956, ENSG00000075624, ENSG00000173473, ENSG00000186575, ENSG00000127616, ENSG00000168036, ENSG00000117713, ENSG00000066117, ENSG00000077782, ENSG00000181449, ENSG00000049618	1126	60	19256	3.42025	0.937961	0.0494332	0.0486393
GOTERM_BP_DIRECT	GO:0006364~rRNA processing	26	2.22222	1.36704e-07	ENSG00000158526, ENSG00000160208, ENSG00000107833, ENSG00000123064, ENSG00000130713, ENSG00000136718, ENSG00000178718, ENSG00000120314, ENSG00000171316, ENSG00000100029, ENSG00000130826, ENSG00000100201, ENSG00000105373, ENSG00000141456, ENSG00000160214, ENSG00000148843, ENSG00000184967, ENSG00000105202, ENSG00000077348, ENSG00000065268, ENSG00000165271, ENSG00000112159, ENSG00000001497, ENSG0000…	1126	131	19256	3.39414	0.000604185	7.44076e-05	7.32127e-05
GOTERM_BP_DIRECT	GO:0042752~regulation of circadian rhythm	13	1.11111	0.000391016	ENSG00000147140, ENSG00000118260, ENSG00000111602, ENSG00000179222, ENSG00000172531, ENSG00000253729, ENSG00000213923, ENSG00000158941, ENSG00000141551, ENSG00000186298, ENSG00000187555, ENSG00000167986, ENSG00000124486	1126	66	19256	3.36843	0.822542	0.0367804	0.0361898
GOTERM_BP_DIRECT	GO:0008380~RNA splicing	39	3.33333	9.33838e-11	ENSG00000108349, ENSG00000160208, ENSG00000089280, ENSG00000174231, ENSG00000189091, ENSG00000158941, ENSG00000128739, ENSG00000126457, ENSG00000102103, ENSG00000087365, ENSG00000100320, ENSG00000109971, ENSG00000108883, ENSG00000179950, ENSG00000105568, ENSG00000099995, ENSG00000104413, ENSG00000113649, ENSG00000147140, ENSG00000204560, ENSG00000105705, ENSG00000112531, ENSG00000116754, ENSG0000…	1126	200	19256	3.33474	4.1285e-07	1.11968e-07	1.1017e-07
GOTERM_BP_DIRECT	GO:0000398~mRNA splicing, via spliceosome	39	3.33333	1.26632e-10	ENSG00000108349, ENSG00000095485, ENSG00000174231, ENSG00000110107, ENSG00000124193, ENSG00000099783, ENSG00000105618, ENSG00000189091, ENSG00000004534, ENSG00000145833, ENSG00000144028, ENSG00000136450, ENSG00000128739, ENSG00000169045, ENSG00000087365, ENSG00000109971, ENSG00000108883, ENSG00000136527, ENSG00000153187, ENSG00000104852, ENSG00000099995, ENSG00000147140, ENSG00000204560, ENSG0000…	1126	202	19256	3.30173	5.59842e-07	1.11968e-07	1.1017e-07
GOTERM_BP_DIRECT	GO:0017148~negative regulation of translation	16	1.36752	8.23148e-05	ENSG00000215301, ENSG00000129351, ENSG00000144580, ENSG00000204120, ENSG00000196730, ENSG00000135387, ENSG00000155506, ENSG00000073792, ENSG00000179218, ENSG00000159217, ENSG00000206557, ENSG00000136231, ENSG00000182199, ENSG00000131914, ENSG00000125107, ENSG00000257103	1126	83	19256	3.29663	0.305059	0.0103975	0.0102306
GOTERM_BP_DIRECT	GO:0000381~regulation of alternative mRNA splicing, via spliceosome	12	1.02564	0.000962566	ENSG00000179950, ENSG00000136527, ENSG00000153187, ENSG00000011304, ENSG00000149187, ENSG00000083896, ENSG00000124193, ENSG00000259956, ENSG00000182872, ENSG00000100201, ENSG00000205937, ENSG00000100320	1126	63	19256	3.25738	0.985843	0.0607557	0.05978
GOTERM_BP_DIRECT	GO:2000045~regulation of G1/S transition of mitotic cell cycle	10	0.854701	0.00332429	ENSG00000071564, ENSG00000110092, ENSG00000131467, ENSG00000099956, ENSG00000075624, ENSG00000173473, ENSG00000127616, ENSG00000117713, ENSG00000066117, ENSG00000049618	1126	53	19256	3.22665	1	0.145213	0.142881
GOTERM_BP_DIRECT	GO:0006397~mRNA processing	41	3.50427	1.22277e-10	ENSG00000108349, ENSG00000160208, ENSG00000174231, ENSG00000158941, ENSG00000156304, ENSG00000136450, ENSG00000079785, ENSG00000185650, ENSG00000102103, ENSG00000087365, ENSG00000160710, ENSG00000100320, ENSG00000087087, ENSG00000109971, ENSG00000148843, ENSG00000108883, ENSG00000111605, ENSG00000179950, ENSG00000099995, ENSG00000104413, ENSG00000113649, ENSG00000149187, ENSG00000147140, ENSG0000…	1126	220	19256	3.18705	5.40588e-07	1.11968e-07	1.1017e-07
GOTERM_BP_DIRECT	GO:0090398~cellular senescence	10	0.854701	0.00378668	ENSG00000160789, ENSG00000198890, ENSG00000034152, ENSG00000188486, ENSG00000097007, ENSG00000103423, ENSG00000108175, ENSG00000179218, ENSG00000141510, ENSG00000140443	1126	54	19256	3.1669	1	0.153586	0.15112
GOTERM_BP_DIRECT	GO:0035019~somatic stem cell population maintenance	10	0.854701	0.00378668	ENSG00000111704, ENSG00000198728, ENSG00000137693, ENSG00000072501, ENSG00000168610, ENSG00000204531, ENSG00000101115, ENSG00000181449, ENSG00000132155, ENSG00000099917	1126	54	19256	3.1669	1	0.153586	0.15112
GOTERM_BP_DIRECT	GO:0021987~cerebral cortex development	14	1.19658	0.00042258	ENSG00000108953, ENSG00000105426, ENSG00000149187, ENSG00000070770, ENSG00000099942, ENSG00000110492, ENSG00000174469, ENSG00000196924, ENSG00000013810, ENSG00000159131, ENSG00000188486, ENSG00000100644, ENSG00000087088, ENSG00000277586	1126	76	19256	3.15023	0.845664	0.0382089	0.0375953
GOTERM_BP_DIRECT	GO:0032922~circadian regulation of gene expression	13	1.11111	0.000777396	ENSG00000153187, ENSG00000196591, ENSG00000179222, ENSG00000172531, ENSG00000117318, ENSG00000132382, ENSG00000213923, ENSG00000118058, ENSG00000141551, ENSG00000086758, ENSG00000125968, ENSG00000186298, ENSG00000198380	1126	71	19256	3.13121	0.967878	0.0537011	0.0528386
GOTERM_BP_DIRECT	GO:0010595~positive regulation of endothelial cell migration	12	1.02564	0.00183665	ENSG00000113140, ENSG00000172270, ENSG00000030582, ENSG00000104522, ENSG00000134954, ENSG00000097007, ENSG00000127837, ENSG00000128052, ENSG00000179218, ENSG00000105220, ENSG00000136238, ENSG00000118257	1126	68	19256	3.01787	0.999705	0.091234	0.0897688
GOTERM_BP_DIRECT	GO:0006406~mRNA export from nucleus	10	0.854701	0.00548068	ENSG00000108349, ENSG00000125450, ENSG00000069248, ENSG00000083896, ENSG00000160294, ENSG00000100227, ENSG00000198952, ENSG00000259956, ENSG00000126883, ENSG00000173744	1126	57	19256	3.00022	1	0.189298	0.186258
GOTERM_BP_DIRECT	GO:0031532~actin cytoskeleton reorganization	10	0.854701	0.00690038	ENSG00000067560, ENSG00000196924, ENSG00000085733, ENSG00000177885, ENSG00000017260, ENSG00000160691, ENSG00000100345, ENSG00000149269, ENSG00000197555, ENSG00000143398	1126	59	19256	2.89852	1	0.221062	0.217512
GOTERM_BP_DIRECT	GO:0006325~chromatin organization	43	3.67521	8.93592e-10	ENSG00000069275, ENSG00000108468, ENSG00000177565, ENSG00000148143, ENSG00000196363, ENSG00000095787, ENSG00000117139, ENSG00000118058, ENSG00000204371, ENSG00000138336, ENSG00000171316, ENSG00000005483, ENSG00000167468, ENSG00000158161, ENSG00000168137, ENSG00000100888, ENSG00000025293, ENSG00000204256, ENSG00000130726, ENSG00000061273, ENSG00000169925, ENSG00000111707, ENSG00000102054, ENSG0000…	1126	254	19256	2.89509	3.95056e-06	6.58428e-07	6.47854e-07
GOTERM_BP_DIRECT	GO:0045727~positive regulation of translation	14	1.19658	0.0010032	ENSG00000067560, ENSG00000215301, ENSG00000066044, ENSG00000110321, ENSG00000155506, ENSG00000204574, ENSG00000253729, ENSG00000135446, ENSG00000139546, ENSG00000135372, ENSG00000100227, ENSG00000141736, ENSG00000167658, ENSG00000100353	1126	83	19256	2.88455	0.988173	0.0607557	0.05978
GOTERM_BP_DIRECT	GO:0030307~positive regulation of cell growth	15	1.28205	0.000874434	ENSG00000067560, ENSG00000215301, ENSG00000105887, ENSG00000130713, ENSG00000114867, ENSG00000110321, ENSG00000137845, ENSG00000157227, ENSG00000156502, ENSG00000137693, ENSG00000141736, ENSG00000012232, ENSG00000101266, ENSG00000145423, ENSG00000167965	1126	92	19256	2.78825	0.979091	0.0585738	0.0576332
GOTERM_BP_DIRECT	GO:0000082~G1/S transition of mitotic cell cycle	12	1.02564	0.00364282	ENSG00000110092, ENSG00000102096, ENSG00000145604, ENSG00000060982, ENSG00000105810, ENSG00000206557, ENSG00000180198, ENSG00000187840, ENSG00000177084, ENSG00000135446, ENSG00000118971, ENSG00000103342	1126	74	19256	2.77317	1	0.151933	0.149493
GOTERM_BP_DIRECT	GO:0032508~DNA duplex unwinding	12	1.02564	0.00404889	ENSG00000171316, ENSG00000215301, ENSG00000100888, ENSG00000112118, ENSG00000079785, ENSG00000136492, ENSG00000164080, ENSG00000111642, ENSG00000170004, ENSG00000168802, ENSG00000156502, ENSG00000166833	1126	75	19256	2.7362	1	0.155653	0.153154
GOTERM_BP_DIRECT	GO:0071456~cellular response to hypoxia	22	1.88034	6.33067e-05	ENSG00000112759, ENSG00000127483, ENSG00000064393, ENSG00000160789, ENSG00000135679, ENSG00000135018, ENSG00000119772, ENSG00000198625, ENSG00000187840, ENSG00000100644, ENSG00000185650, ENSG00000136492, ENSG00000078369, ENSG00000145386, ENSG00000185624, ENSG00000105373, ENSG00000149428, ENSG00000162433, ENSG00000141279, ENSG00000141510, ENSG00000215021, ENSG00000167965	1126	140	19256	2.68734	0.244131	0.00874621	0.00860575
GOTERM_BP_DIRECT	GO:1990830~cellular response to leukemia inhibitory factor	16	1.36752	0.000837295	ENSG00000153187, ENSG00000131459, ENSG00000121060, ENSG00000116649, ENSG00000118260, ENSG00000072274, ENSG00000117139, ENSG00000153147, ENSG00000118257, ENSG00000029363, ENSG00000119969, ENSG00000121207, ENSG00000187678, ENSG00000168906, ENSG00000008083, ENSG00000101057	1126	102	19256	2.68255	0.975356	0.056949	0.0560344
GOTERM_BP_DIRECT	GO:0048511~rhythmic process	12	1.02564	0.00496892	ENSG00000100393, ENSG00000126012, ENSG00000147140, ENSG00000187555, ENSG00000253729, ENSG00000101266, ENSG00000117139, ENSG00000158941, ENSG00000141510, ENSG00000143476, ENSG00000167986, ENSG00000124486	1126	77	19256	2.66513	1	0.183063	0.180123
GOTERM_BP_DIRECT	GO:0030036~actin cytoskeleton organization	28	2.39316	7.46853e-06	ENSG00000131504, ENSG00000197694, ENSG00000097007, ENSG00000132694, ENSG00000136238, ENSG00000196923, ENSG00000110880, ENSG00000152818, ENSG00000172725, ENSG00000067560, ENSG00000131236, ENSG00000177731, ENSG00000130402, ENSG00000108518, ENSG00000072110, ENSG00000115306, ENSG00000136068, ENSG00000075340, ENSG00000112379, ENSG00000196924, ENSG00000166025, ENSG00000172757, ENSG00000158195, ENSG0000…	1126	182	19256	2.63096	0.0324793	0.00150083	0.00147673
GOTERM_BP_DIRECT	GO:0006888~ER to Golgi vesicle-mediated transport	20	1.7094	0.00019684	ENSG00000113719, ENSG00000158604, ENSG00000095139, ENSG00000148396, ENSG00000162517, ENSG00000105438, ENSG00000105669, ENSG00000129083, ENSG00000165280, ENSG00000138768, ENSG00000115216, ENSG00000138674, ENSG00000176986, ENSG00000122218, ENSG00000174903, ENSG00000169223, ENSG00000184840, ENSG00000149428, ENSG00000125991, ENSG00000167645	1126	130	19256	2.63096	0.58118	0.0229008	0.022533
GOTERM_BP_DIRECT	GO:0048812~neuron projection morphogenesis	10	0.854701	0.0128712	ENSG00000067560, ENSG00000085733, ENSG00000113758, ENSG00000198026, ENSG00000136279, ENSG00000149269, ENSG00000160551, ENSG00000277586, ENSG00000079805, ENSG00000174469	1126	65	19256	2.63096	1	0.328923	0.323641
GOTERM_BP_DIRECT	GO:0006302~double-strand break repair	11	0.940171	0.00968474	ENSG00000143799, ENSG00000158161, ENSG00000079785, ENSG00000188486, ENSG00000136492, ENSG00000168496, ENSG00000071539, ENSG00000165280, ENSG00000253729, ENSG00000011485, ENSG00000141510	1126	73	19256	2.5769	1	0.270989	0.266637
GOTERM_BP_DIRECT	GO:0006260~DNA replication	18	1.53846	0.000665896	ENSG00000102054, ENSG00000136504, ENSG00000105447, ENSG00000073111, ENSG00000107815, ENSG00000132383, ENSG00000106628, ENSG00000104738, ENSG00000167670, ENSG00000168496, ENSG00000166508, ENSG00000177084, ENSG00000149136, ENSG00000168802, ENSG00000100297, ENSG00000162521, ENSG00000143476, ENSG00000105486	1126	121	19256	2.54399	0.947393	0.0494332	0.0486393
GOTERM_BP_DIRECT	GO:0030334~regulation of cell migration	16	1.36752	0.00166674	ENSG00000067560, ENSG00000101680, ENSG00000160789, ENSG00000113657, ENSG00000154096, ENSG00000114554, ENSG00000136238, ENSG00000196924, ENSG00000166025, ENSG00000198728, ENSG00000179051, ENSG00000162601, ENSG00000135919, ENSG00000127603, ENSG00000126822, ENSG00000035403	1126	109	19256	2.51027	0.999373	0.091234	0.0897688
GOTERM_BP_DIRECT	GO:0032956~regulation of actin cytoskeleton organization	12	1.02564	0.00799904	ENSG00000067560, ENSG00000046653, ENSG00000145703, ENSG00000169750, ENSG00000097007, ENSG00000149269, ENSG00000160551, ENSG00000075618, ENSG00000136238, ENSG00000140750, ENSG00000140575, ENSG00000167965	1126	82	19256	2.50262	1	0.247299	0.243327
GOTERM_BP_DIRECT	GO:0042060~wound healing	15	1.28205	0.00263617	ENSG00000096696, ENSG00000064666, ENSG00000132155, ENSG00000115884, ENSG00000113140, ENSG00000137693, ENSG00000062038, ENSG00000172725, ENSG00000151914, ENSG00000141736, ENSG00000140416, ENSG00000149269, ENSG00000141756, ENSG00000127603, ENSG00000124145	1126	103	19256	2.49047	0.999991	0.125099	0.12309
GOTERM_BP_DIRECT	GO:0030512~negative regulation of transforming growth factor beta receptor signaling pathway	14	1.19658	0.00416829	ENSG00000102054, ENSG00000196591, ENSG00000136603, ENSG00000242265, ENSG00000023734, ENSG00000138336, ENSG00000174744, ENSG00000090863, ENSG00000111707, ENSG00000144730, ENSG00000162521, ENSG00000141510, ENSG00000079805, ENSG00000127445	1126	97	19256	2.46822	1	0.157504	0.154975
GOTERM_BP_DIRECT	GO:0043161~proteasome-mediated ubiquitin-dependent protein catabolic process	30	2.5641	1.43825e-05	ENSG00000076604, ENSG00000185627, ENSG00000177565, ENSG00000165916, ENSG00000197111, ENSG00000175166, ENSG00000165280, ENSG00000078140, ENSG00000086758, ENSG00000206557, ENSG00000168036, ENSG00000101557, ENSG00000130706, ENSG00000011275, ENSG00000197170, ENSG00000167986, ENSG00000143476, ENSG00000108344, ENSG00000128731, ENSG00000087191, ENSG00000153561, ENSG00000135679, ENSG00000132388, ENSG0000…	1126	210	19256	2.44303	0.0616063	0.00254341	0.00250256
GOTERM_BP_DIRECT	GO:0045471~response to ethanol	19	1.62393	0.000737499	ENSG00000067560, ENSG00000178952, ENSG00000114867, ENSG00000110395, ENSG00000204371, ENSG00000110092, ENSG00000113140, ENSG00000081760, ENSG00000172936, ENSG00000113161, ENSG00000168610, ENSG00000187840, ENSG00000160211, ENSG00000073849, ENSG00000138071, ENSG00000167658, ENSG00000125166, ENSG00000104067, ENSG00000140443	1126	133	19256	2.44303	0.961676	0.0524963	0.0516532
GOTERM_BP_DIRECT	GO:0034976~response to endoplasmic reticulum stress	12	1.02564	0.00955052	ENSG00000166598, ENSG00000148396, ENSG00000155660, ENSG00000097007, ENSG00000167658, ENSG00000143870, ENSG00000185624, ENSG00000135018, ENSG00000149428, ENSG00000198218, ENSG00000137312, ENSG00000174437	1126	84	19256	2.44303	1	0.270523	0.266178
GOTERM_BP_DIRECT	GO:0009611~response to wounding	10	0.854701	0.0202444	ENSG00000204531, ENSG00000185650, ENSG00000079215, ENSG00000151914, ENSG00000117318, ENSG00000110492, ENSG00000181449, ENSG00000136238, ENSG00000171634, ENSG00000215021	1126	70	19256	2.44303	1	0.436587	0.429576
GOTERM_BP_DIRECT	GO:0007010~cytoskeleton organization	20	1.7094	0.000670682	ENSG00000131504, ENSG00000092421, ENSG00000147065, ENSG00000099204, ENSG00000143093, ENSG00000154096, ENSG00000099954, ENSG00000147130, ENSG00000074054, ENSG00000064666, ENSG00000110492, ENSG00000172757, ENSG00000151914, ENSG00000092964, ENSG00000146463, ENSG00000140416, ENSG00000090316, ENSG00000261609, ENSG00000087274, ENSG00000167965	1126	143	19256	2.39178	0.948495	0.0494332	0.0486393
GOTERM_BP_DIRECT	GO:0006417~regulation of translation	12	1.02564	0.011324	ENSG00000108349, ENSG00000164024, ENSG00000105887, ENSG00000029363, ENSG00000273749, ENSG00000112531, ENSG00000070814, ENSG00000142192, ENSG00000125107, ENSG00000089154, ENSG00000092847, ENSG00000139546	1126	86	19256	2.38622	1	0.305266	0.300363
GOTERM_BP_DIRECT	GO:0051726~regulation of cell cycle	44	3.76068	2.05149e-07	ENSG00000178252, ENSG00000105810, ENSG00000196363, ENSG00000097007, ENSG00000117318, ENSG00000110321, ENSG00000137845, ENSG00000198625, ENSG00000135446, ENSG00000136270, ENSG00000166851, ENSG00000168610, ENSG00000100029, ENSG00000087088, ENSG00000187778, ENSG00000102225, ENSG00000221978, ENSG00000105373, ENSG00000109971, ENSG00000141510, ENSG00000143476, ENSG00000064393, ENSG00000136504, ENSG0000…	1126	316	19256	2.38119	0.000906553	9.06964e-05	8.92399e-05
GOTERM_BP_DIRECT	GO:0006974~cellular response to DNA damage stimulus	38	3.24786	2.0571e-06	ENSG00000108468, ENSG00000103194, ENSG00000097007, ENSG00000095787, ENSG00000165280, ENSG00000134574, ENSG00000204590, ENSG00000158941, ENSG00000166454, ENSG00000143799, ENSG00000168411, ENSG00000188486, ENSG00000275052, ENSG00000160551, ENSG00000105373, ENSG00000167986, ENSG00000141510, ENSG00000143476, ENSG00000128731, ENSG00000167965, ENSG00000130985, ENSG00000111602, ENSG00000129691, ENSG0000…	1126	276	19256	2.35452	0.00905322	0.000649603	0.000639171
GOTERM_BP_DIRECT	GO:0090263~positive regulation of canonical Wnt signaling pathway	15	1.28205	0.00444716	ENSG00000177565, ENSG00000215301, ENSG00000165280, ENSG00000104517, ENSG00000213923, ENSG00000167191, ENSG00000158941, ENSG00000173801, ENSG00000060237, ENSG00000141551, ENSG00000137693, ENSG00000062038, ENSG00000204531, ENSG00000127445, ENSG00000145423	1126	109	19256	2.35338	1	0.166618	0.163942
GOTERM_BP_DIRECT	GO:0033674~positive regulation of kinase activity	10	0.854701	0.0259121	ENSG00000146904, ENSG00000185483, ENSG00000128052, ENSG00000141736, ENSG00000196411, ENSG00000077782, ENSG00000089154, ENSG00000173545, ENSG00000140443, ENSG00000204580	1126	73	19256	2.34264	1	0.518359	0.510034
GOTERM_BP_DIRECT	GO:0000278~mitotic cell cycle	21	1.79487	0.000659139	ENSG00000176014, ENSG00000130779, ENSG00000197102, ENSG00000097007, ENSG00000119772, ENSG00000137267, ENSG00000131462, ENSG00000178999, ENSG00000204843, ENSG00000137285, ENSG00000166851, ENSG00000188229, ENSG00000177084, ENSG00000011485, ENSG00000126883, ENSG00000141556, ENSG00000079616, ENSG00000143420, ENSG00000101057, ENSG00000149503, ENSG00000141367	1126	154	19256	2.33199	0.945797	0.0494332	0.0486393
GOTERM_BP_DIRECT	GO:0032436~positive regulation of proteasomal ubiquitin-dependent protein catabolic process	11	0.940171	0.0193111	ENSG00000141551, ENSG00000135679, ENSG00000166851, ENSG00000120885, ENSG00000111667, ENSG00000165280, ENSG00000133265, ENSG00000079999, ENSG00000072609, ENSG00000213923, ENSG00000105373	1126	81	19256	2.32239	1	0.420563	0.413809
GOTERM_BP_DIRECT	GO:0000226~microtubule cytoskeleton organization	18	1.53846	0.00209029	ENSG00000135912, ENSG00000131711, ENSG00000072832, ENSG00000176014, ENSG00000047849, ENSG00000074054, ENSG00000137267, ENSG00000131462, ENSG00000137285, ENSG00000013810, ENSG00000144824, ENSG00000151914, ENSG00000188229, ENSG00000160551, ENSG00000141556, ENSG00000101871, ENSG00000143375, ENSG00000277586	1126	134	19256	2.29718	0.999904	0.10268	0.101031
GOTERM_BP_DIRECT	GO:0002244~hematopoietic progenitor cell differentiation	10	0.854701	0.0302628	ENSG00000163694, ENSG00000105676, ENSG00000128052, ENSG00000179041, ENSG00000167658, ENSG00000181192, ENSG00000160710, ENSG00000117523, ENSG00000141510, ENSG00000157216	1126	75	19256	2.28017	1	0.551209	0.542357
GOTERM_BP_DIRECT	GO:0006281~DNA repair	39	3.33333	3.64655e-06	ENSG00000072501, ENSG00000103194, ENSG00000076248, ENSG00000110107, ENSG00000165280, ENSG00000134574, ENSG00000106628, ENSG00000213923, ENSG00000116863, ENSG00000169689, ENSG00000143799, ENSG00000086758, ENSG00000158161, ENSG00000116062, ENSG00000136492, ENSG00000168496, ENSG00000130726, ENSG00000187778, ENSG00000160551, ENSG00000177084, ENSG00000149136, ENSG00000105373, ENSG00000167986, ENSG0000…	1126	294	19256	2.26853	0.0159922	0.000948317	0.000933087
GOTERM_BP_DIRECT	GO:0050821~protein stabilization	29	2.47863	8.80842e-05	ENSG00000198561, ENSG00000171681, ENSG00000170275, ENSG00000136536, ENSG00000198625, ENSG00000172534, ENSG00000127946, ENSG00000187555, ENSG00000165506, ENSG00000105373, ENSG00000099817, ENSG00000141510, ENSG00000215021, ENSG00000127445, ENSG00000100393, ENSG00000105401, ENSG00000102096, ENSG00000108518, ENSG00000148396, ENSG00000118260, ENSG00000179218, ENSG00000137312, ENSG00000055483, ENSG0000…	1126	220	19256	2.25425	0.322562	0.0108172	0.0106435
GOTERM_BP_DIRECT	GO:0007059~chromosome segregation	10	0.854701	0.0326187	ENSG00000215301, ENSG00000105568, ENSG00000180198, ENSG00000166595, ENSG00000160783, ENSG00000144021, ENSG00000155229, ENSG00000149503, ENSG00000076382, ENSG00000124486	1126	76	19256	2.25016	1	0.574532	0.565305
GOTERM_BP_DIRECT	GO:0010468~regulation of gene expression	33	2.82051	3.76942e-05	ENSG00000148143, ENSG00000072364, ENSG00000105810, ENSG00000197111, ENSG00000172493, ENSG00000039068, ENSG00000198026, ENSG00000073792, ENSG00000135446, ENSG00000159217, ENSG00000171316, ENSG00000100888, ENSG00000136231, ENSG00000204531, ENSG00000204256, ENSG00000100644, ENSG00000185650, ENSG00000234127, ENSG00000162613, ENSG00000147596, ENSG00000127445, ENSG00000064490, ENSG00000111704, ENSG0000…	1126	255	19256	2.2131	0.153503	0.00640946	0.00630653
GOTERM_BP_DIRECT	GO:0042981~regulation of apoptotic process	31	2.64957	7.01131e-05	ENSG00000076604, ENSG00000134954, ENSG00000136938, ENSG00000097007, ENSG00000179222, ENSG00000115415, ENSG00000165280, ENSG00000132155, ENSG00000122779, ENSG00000127946, ENSG00000087088, ENSG00000221978, ENSG00000105373, ENSG00000126453, ENSG00000141510, ENSG00000130402, ENSG00000075624, ENSG00000072110, ENSG00000196730, ENSG00000179218, ENSG00000198218, ENSG00000174744, ENSG00000055483, ENSG0000…	1126	240	19256	2.20891	0.266539	0.00939304	0.00924219
GOTERM_BP_DIRECT	GO:0031647~regulation of protein stability	12	1.02564	0.0195551	ENSG00000055483, ENSG00000122779, ENSG00000160789, ENSG00000160285, ENSG00000186575, ENSG00000171681, ENSG00000187555, ENSG00000136908, ENSG00000244038, ENSG00000158941, ENSG00000109971, ENSG00000127445	1126	93	19256	2.20661	1	0.42379	0.416984
GOTERM_BP_DIRECT	GO:0032869~cellular response to insulin stimulus	14	1.19658	0.0110238	ENSG00000067225, ENSG00000273749, ENSG00000115415, ENSG00000253729, ENSG00000111731, ENSG00000135446, ENSG00000170027, ENSG00000143545, ENSG00000084733, ENSG00000143799, ENSG00000186480, ENSG00000185650, ENSG00000149269, ENSG00000166986	1126	109	19256	2.19649	1	0.302709	0.297847
GOTERM_BP_DIRECT	GO:0046777~protein autophosphorylation	23	1.96581	0.000902694	ENSG00000102096, ENSG00000154096, ENSG00000128052, ENSG00000097007, ENSG00000196411, ENSG00000196730, ENSG00000176105, ENSG00000077782, ENSG00000006432, ENSG00000178999, ENSG00000204580, ENSG00000122779, ENSG00000060237, ENSG00000146904, ENSG00000128829, ENSG00000084774, ENSG00000130726, ENSG00000141736, ENSG00000149269, ENSG00000160551, ENSG00000086232, ENSG00000092439, ENSG00000140443	1126	181	19256	2.17309	0.981549	0.0591767	0.0582264
GOTERM_BP_DIRECT	GO:0009636~response to toxic substance	11	0.940171	0.0301561	ENSG00000126012, ENSG00000135679, ENSG00000092068, ENSG00000088305, ENSG00000136492, ENSG00000039068, ENSG00000087088, ENSG00000119772, ENSG00000277586, ENSG00000135446, ENSG00000115884	1126	87	19256	2.16223	1	0.551209	0.542357
GOTERM_BP_DIRECT	GO:0045666~positive regulation of neuron differentiation	12	1.02564	0.022563	ENSG00000071564, ENSG00000067560, ENSG00000131711, ENSG00000088305, ENSG00000114867, ENSG00000244405, ENSG00000110107, ENSG00000131914, ENSG00000142192, ENSG00000077782, ENSG00000167191, ENSG00000214078	1126	95	19256	2.16016	1	0.478429	0.470746
GOTERM_BP_DIRECT	GO:0030336~negative regulation of cell migration	22	1.88034	0.00137432	ENSG00000102054, ENSG00000196591, ENSG00000101040, ENSG00000113657, ENSG00000154096, ENSG00000039068, ENSG00000155827, ENSG00000064666, ENSG00000130396, ENSG00000173402, ENSG00000138336, ENSG00000174744, ENSG00000169855, ENSG00000146904, ENSG00000186575, ENSG00000140416, ENSG00000091039, ENSG00000111707, ENSG00000162521, ENSG00000035403, ENSG00000169504, ENSG00000145423	1126	175	19256	2.14987	0.997712	0.0789077	0.0776404
GOTERM_BP_DIRECT	GO:0045893~positive regulation of transcription, DNA-templated	88	7.52137	5.66624e-11	ENSG00000022840, ENSG00000177565, ENSG00000134954, ENSG00000196363, ENSG00000137309, ENSG00000179222, ENSG00000095787, ENSG00000113658, ENSG00000213626, ENSG00000171222, ENSG00000132694, ENSG00000122779, ENSG00000146109, ENSG00000168610, ENSG00000160691, ENSG00000126934, ENSG00000034152, ENSG00000007080, ENSG00000187778, ENSG00000125686, ENSG00000087191, ENSG00000103044, ENSG00000149480, ENSG0000…	1126	716	19256	2.10183	2.50504e-07	1.11968e-07	1.1017e-07
GOTERM_BP_DIRECT	GO:0042493~response to drug	36	3.07692	4.719e-05	ENSG00000039068, ENSG00000115415, ENSG00000115457, ENSG00000198888, ENSG00000135446, ENSG00000177426, ENSG00000081760, ENSG00000168610, ENSG00000168036, ENSG00000092964, ENSG00000147872, ENSG00000162433, ENSG00000141510, ENSG00000104067, ENSG00000067560, ENSG00000131711, ENSG00000196591, ENSG00000135679, ENSG00000118260, ENSG00000112972, ENSG00000139318, ENSG00000082898, ENSG00000110492, ENSG0000…	1126	293	19256	2.10118	0.188306	0.00707882	0.00696514
GOTERM_BP_DIRECT	GO:0007265~Ras protein signal transduction	11	0.940171	0.0369443	ENSG00000064490, ENSG00000116133, ENSG00000177885, ENSG00000099942, ENSG00000130726, ENSG00000078369, ENSG00000138757, ENSG00000130816, ENSG00000107263, ENSG00000145386, ENSG00000141510	1126	90	19256	2.09015	1	0.62103	0.611056
GOTERM_BP_DIRECT	GO:0006334~nucleosome assembly	15	1.28205	0.0126439	ENSG00000127483, ENSG00000105447, ENSG00000073111, ENSG00000136938, ENSG00000189060, ENSG00000205531, ENSG00000153147, ENSG00000189241, ENSG00000204256, ENSG00000188486, ENSG00000167670, ENSG00000168298, ENSG00000149136, ENSG00000105011, ENSG00000124575	1126	123	19256	2.08552	1	0.328923	0.323641
GOTERM_BP_DIRECT	GO:0006457~protein folding	20	1.7094	0.00386768	ENSG00000153201, ENSG00000105401, ENSG00000090273, ENSG00000129255, ENSG00000155660, ENSG00000133265, ENSG00000179218, ENSG00000004478, ENSG00000166598, ENSG00000089248, ENSG00000141756, ENSG00000103423, ENSG00000126602, ENSG00000185624, ENSG00000143870, ENSG00000168439, ENSG00000141556, ENSG00000149428, ENSG00000109971, ENSG00000108179	1126	166	19256	2.06039	1	0.154184	0.151708
GOTERM_BP_DIRECT	GO:0051301~cell division	46	3.93162	5.98034e-06	ENSG00000090273, ENSG00000072501, ENSG00000105810, ENSG00000180198, ENSG00000047849, ENSG00000172531, ENSG00000135446, ENSG00000131165, ENSG00000076382, ENSG00000178999, ENSG00000118971, ENSG00000013810, ENSG00000169689, ENSG00000122952, ENSG00000168476, ENSG00000119969, ENSG00000007080, ENSG00000182149, ENSG00000105401, ENSG00000153187, ENSG00000113328, ENSG00000111602, ENSG00000197102, ENSG0000…	1126	382	19256	2.05931	0.0260927	0.001259	0.00123879
GOTERM_BP_DIRECT	GO:0016192~vesicle-mediated transport	28	2.39316	0.000538329	ENSG00000105355, ENSG00000100280, ENSG00000129083, ENSG00000004059, ENSG00000042753, ENSG00000196961, ENSG00000130294, ENSG00000131165, ENSG00000122218, ENSG00000140022, ENSG00000084733, ENSG00000053770, ENSG00000214078, ENSG00000109113, ENSG00000109971, ENSG00000161203, ENSG00000134207, ENSG00000129354, ENSG00000133318, ENSG00000099954, ENSG00000006125, ENSG00000166747, ENSG00000203879, ENSG0000…	1126	233	19256	2.05509	0.907504	0.0457683	0.0450333
GOTERM_BP_DIRECT	GO:0007179~transforming growth factor beta receptor signaling pathway	12	1.02564	0.0336054	ENSG00000064393, ENSG00000143799, ENSG00000136603, ENSG00000168610, ENSG00000125968, ENSG00000118260, ENSG00000113658, ENSG00000090863, ENSG00000108175, ENSG00000159840, ENSG00000141510, ENSG00000124486	1126	101	19256	2.03183	1	0.589562	0.580093
GOTERM_BP_DIRECT	GO:0000165~MAPK cascade	15	1.28205	0.017455	ENSG00000108953, ENSG00000139318, ENSG00000077782, ENSG00000006432, ENSG00000132155, ENSG00000160691, ENSG00000186575, ENSG00000126934, ENSG00000034152, ENSG00000168036, ENSG00000185650, ENSG00000085511, ENSG00000186298, ENSG00000160551, ENSG00000011485	1126	128	19256	2.00405	1	0.40316	0.396686
GOTERM_BP_DIRECT	GO:0009615~response to virus	13	1.11111	0.028677	ENSG00000105323, ENSG00000102096, ENSG00000215301, ENSG00000105810, ENSG00000115307, ENSG00000137309, ENSG00000105939, ENSG00000143324, ENSG00000172757, ENSG00000120885, ENSG00000125651, ENSG00000160710, ENSG00000106211	1126	111	19256	2.00285	1	0.551209	0.542357
GOTERM_BP_DIRECT	GO:0001764~neuron migration	14	1.19658	0.0230503	ENSG00000067560, ENSG00000131711, ENSG00000108953, ENSG00000099942, ENSG00000077782, ENSG00000134369, ENSG00000137267, ENSG00000136238, ENSG00000137285, ENSG00000165323, ENSG00000078674, ENSG00000168036, ENSG00000087088, ENSG00000124486	1126	120	19256	1.99515	1	0.478429	0.470746
GOTERM_BP_DIRECT	GO:0016310~phosphorylation	15	1.28205	0.0185651	ENSG00000168610, ENSG00000008130, ENSG00000011405, ENSG00000059573, ENSG00000103507, ENSG00000179918, ENSG00000150867, ENSG00000139163, ENSG00000166165, ENSG00000149269, ENSG00000160551, ENSG00000086475, ENSG00000167900, ENSG00000143398, ENSG00000167965	1126	129	19256	1.98852	1	0.415045	0.408379
GOTERM_BP_DIRECT	GO:0098609~cell-cell adhesion	22	1.88034	0.00375002	ENSG00000134755, ENSG00000096696, ENSG00000198561, ENSG00000154096, ENSG00000039068, ENSG00000097007, ENSG00000172531, ENSG00000111057, ENSG00000083857, ENSG00000174498, ENSG00000173801, ENSG00000162493, ENSG00000119888, ENSG00000084733, ENSG00000165323, ENSG00000062038, ENSG00000055163, ENSG00000160691, ENSG00000168036, ENSG00000137076, ENSG00000100345, ENSG00000104067	1126	190	19256	1.98014	1	0.153586	0.15112
GOTERM_BP_DIRECT	GO:0000209~protein polyubiquitination	20	1.7094	0.00604988	ENSG00000108523, ENSG00000153561, ENSG00000135679, ENSG00000110107, ENSG00000155827, ENSG00000104517, ENSG00000134574, ENSG00000170142, ENSG00000110395, ENSG00000132388, ENSG00000078140, ENSG00000145604, ENSG00000172009, ENSG00000086758, ENSG00000206557, ENSG00000168036, ENSG00000072609, ENSG00000130939, ENSG00000141279, ENSG00000143476	1126	173	19256	1.97702	1	0.199601	0.196395
GOTERM_BP_DIRECT	GO:0030182~neuron differentiation	20	1.7094	0.00643088	ENSG00000064393, ENSG00000160888, ENSG00000105887, ENSG00000135916, ENSG00000133318, ENSG00000114867, ENSG00000097007, ENSG00000117318, ENSG00000119772, ENSG00000023734, ENSG00000110092, ENSG00000198728, ENSG00000125968, ENSG00000163251, ENSG00000186298, ENSG00000146938, ENSG00000141736, ENSG00000124155, ENSG00000127445, ENSG00000053438	1126	174	19256	1.96566	1	0.207525	0.204192
GOTERM_BP_DIRECT	GO:0006464~cellular protein modification process	11	0.940171	0.0567194	ENSG00000130985, ENSG00000142230, ENSG00000100304, ENSG00000097007, ENSG00000118705, ENSG00000187778, ENSG00000102699, ENSG00000086475, ENSG00000176105, ENSG00000253729, ENSG00000116237	1126	97	19256	1.93932	1	0.776734	0.76426
GOTERM_BP_DIRECT	GO:0001701~in utero embryonic development	24	2.05128	0.00335031	ENSG00000101294, ENSG00000113758, ENSG00000124181, ENSG00000198026, ENSG00000137845, ENSG00000136448, ENSG00000177963, ENSG00000176986, ENSG00000171316, ENSG00000143612, ENSG00000100888, ENSG00000168036, ENSG00000083896, ENSG00000100345, ENSG00000107372, ENSG00000143570, ENSG00000126457, ENSG00000141756, ENSG00000079999, ENSG00000165506, ENSG00000108175, ENSG00000100220, ENSG00000105220, ENSG0000…	1126	213	19256	1.9269	1	0.145213	0.142881
GOTERM_BP_DIRECT	GO:0007409~axonogenesis	10	0.854701	0.0752799	ENSG00000131711, ENSG00000084733, ENSG00000075624, ENSG00000131899, ENSG00000084234, ENSG00000118260, ENSG00000142192, ENSG00000277586, ENSG00000137312, ENSG00000140443	1126	89	19256	1.92149	1	0.876404	0.862329
GOTERM_BP_DIRECT	GO:0001649~osteoblast differentiation	14	1.19658	0.0309552	ENSG00000105202, ENSG00000153187, ENSG00000197157, ENSG00000167460, ENSG00000132382, ENSG00000144028, ENSG00000038427, ENSG00000142156, ENSG00000169710, ENSG00000162551, ENSG00000125844, ENSG00000181449, ENSG00000160710, ENSG00000141367	1126	125	19256	1.91534	1	0.552949	0.544068
GOTERM_BP_DIRECT	GO:0034599~cellular response to oxidative stress	10	0.854701	0.0795395	ENSG00000143799, ENSG00000183010, ENSG00000244405, ENSG00000097007, ENSG00000082641, ENSG00000160211, ENSG00000124214, ENSG00000079999, ENSG00000126432, ENSG00000174437	1126	90	19256	1.90014	1	0.908641	0.894048
GOTERM_BP_DIRECT	GO:0006511~ubiquitin-dependent protein catabolic process	31	2.64957	0.00113279	ENSG00000185627, ENSG00000108523, ENSG00000135108, ENSG00000103194, ENSG00000121060, ENSG00000127481, ENSG00000078140, ENSG00000187555, ENSG00000130706, ENSG00000167986, ENSG00000143476, ENSG00000108344, ENSG00000130985, ENSG00000135679, ENSG00000111667, ENSG00000155827, ENSG00000170142, ENSG00000173456, ENSG00000159202, ENSG00000135018, ENSG00000110395, ENSG00000132388, ENSG00000055483, ENSG0000…	1126	282	19256	1.87992	0.993335	0.0673802	0.0662981
GOTERM_BP_DIRECT	GO:0030324~lung development	10	0.854701	0.0839423	ENSG00000162493, ENSG00000113140, ENSG00000100393, ENSG00000114739, ENSG00000172845, ENSG00000187840, ENSG00000114867, ENSG00000111602, ENSG00000172531, ENSG00000157227	1126	91	19256	1.87926	1	0.931575	0.916614
GOTERM_BP_DIRECT	GO:0050790~regulation of catalytic activity	41	3.50427	0.000185798	ENSG00000095485, ENSG00000125484, ENSG00000180198, ENSG00000175166, ENSG00000175220, ENSG00000136279, ENSG00000177963, ENSG00000132694, ENSG00000135446, ENSG00000112640, ENSG00000173744, ENSG00000143799, ENSG00000100644, ENSG00000275052, ENSG00000155096, ENSG00000103018, ENSG00000149357, ENSG00000031823, ENSG00000136908, ENSG00000221978, ENSG00000141556, ENSG00000108344, ENSG00000128731, ENSG0000…	1126	376	19256	1.86476	0.560224	0.0222004	0.0218439
GOTERM_BP_DIRECT	GO:0007015~actin filament organization	15	1.28205	0.0310984	ENSG00000067560, ENSG00000175130, ENSG00000113758, ENSG00000072110, ENSG00000167460, ENSG00000083857, ENSG00000136238, ENSG00000110880, ENSG00000172725, ENSG00000127946, ENSG00000169750, ENSG00000140416, ENSG00000075618, ENSG00000143761, ENSG00000140750	1126	138	19256	1.85883	1	0.552949	0.544068
GOTERM_BP_DIRECT	GO:0001889~liver development	10	0.854701	0.0884885	ENSG00000081760, ENSG00000172845, ENSG00000084774, ENSG00000112972, ENSG00000100412, ENSG00000008083, ENSG00000130175, ENSG00000151552, ENSG00000162433, ENSG00000125686	1126	92	19256	1.85883	1	0.961198	0.945761
GOTERM_BP_DIRECT	GO:0045892~negative regulation of transcription, DNA-templated	64	5.47009	2.63752e-06	ENSG00000126012, ENSG00000108468, ENSG00000109118, ENSG00000123064, ENSG00000137309, ENSG00000179222, ENSG00000213626, ENSG00000111752, ENSG00000117139, ENSG00000198625, ENSG00000131165, ENSG00000122779, ENSG00000160691, ENSG00000125968, ENSG00000111707, ENSG00000087191, ENSG00000149480, ENSG00000196591, ENSG00000198890, ENSG00000136504, ENSG00000147140, ENSG00000132382, ENSG00000167491, ENSG0000…	1126	590	19256	1.85505	0.0115928	0.000777366	0.000764882
GOTERM_BP_DIRECT	GO:0032259~methylation	11	0.940171	0.0744435	ENSG00000105202, ENSG00000130005, ENSG00000126012, ENSG00000088305, ENSG00000165671, ENSG00000182199, ENSG00000160310, ENSG00000126457, ENSG00000130816, ENSG00000147596, ENSG00000116984	1126	102	19256	1.84425	1	0.876404	0.862329
GOTERM_BP_DIRECT	GO:0032355~response to estradiol	12	1.02564	0.062826	ENSG00000110092, ENSG00000167468, ENSG00000131711, ENSG00000134954, ENSG00000168610, ENSG00000168036, ENSG00000088305, ENSG00000115457, ENSG00000167658, ENSG00000179218, ENSG00000119772, ENSG00000105220	1126	112	19256	1.83228	1	0.795819	0.783038
GOTERM_BP_DIRECT	GO:0043410~positive regulation of MAPK cascade	17	1.45299	0.0250946	ENSG00000131653, ENSG00000074842, ENSG00000128052, ENSG00000142192, ENSG00000077782, ENSG00000132155, ENSG00000173545, ENSG00000160691, ENSG00000126934, ENSG00000034152, ENSG00000185483, ENSG00000168036, ENSG00000141736, ENSG00000149357, ENSG00000181449, ENSG00000140443, ENSG00000140575	1126	160	19256	1.81701	1	0.508915	0.500742
GOTERM_BP_DIRECT	GO:0007275~multicellular organism development	23	1.96581	0.00844542	ENSG00000104853, ENSG00000196781, ENSG00000128052, ENSG00000147130, ENSG00000196411, ENSG00000117318, ENSG00000118482, ENSG00000077782, ENSG00000114554, ENSG00000204580, ENSG00000038427, ENSG00000198728, ENSG00000163430, ENSG00000257923, ENSG00000146904, ENSG00000079785, ENSG00000185483, ENSG00000119969, ENSG00000141736, ENSG00000146463, ENSG00000185049, ENSG00000166426, ENSG00000140443	1126	217	19256	1.81257	1	0.257498	0.253363
GOTERM_BP_DIRECT	GO:0007049~cell cycle	38	3.24786	0.000583937	ENSG00000131467, ENSG00000105058, ENSG00000178252, ENSG00000073111, ENSG00000172531, ENSG00000111057, ENSG00000112245, ENSG00000158941, ENSG00000172534, ENSG00000005483, ENSG00000143514, ENSG00000119969, ENSG00000007080, ENSG00000141510, ENSG00000127445, ENSG00000099956, ENSG00000100393, ENSG00000153187, ENSG00000112118, ENSG00000166619, ENSG00000070770, ENSG00000104738, ENSG00000114353, ENSG0000…	1126	359	19256	1.81016	0.924403	0.0478879	0.0471188
GOTERM_BP_DIRECT	GO:0043123~positive regulation of I-kappaB kinase/NF-kappaB signaling	20	1.7094	0.0173137	ENSG00000067560, ENSG00000158604, ENSG00000102096, ENSG00000129353, ENSG00000017260, ENSG00000121060, ENSG00000097007, ENSG00000072274, ENSG00000167191, ENSG00000105939, ENSG00000132466, ENSG00000196924, ENSG00000172936, ENSG00000079785, ENSG00000185483, ENSG00000168036, ENSG00000164054, ENSG00000141867, ENSG00000011485, ENSG00000055208	1126	192	19256	1.78138	1	0.40316	0.396686
GOTERM_BP_DIRECT	GO:0009653~anatomical structure morphogenesis	14	1.19658	0.0549122	ENSG00000138829, ENSG00000113658, ENSG00000111057, ENSG00000083857, ENSG00000073792, ENSG00000136238, ENSG00000167522, ENSG00000119314, ENSG00000158161, ENSG00000136231, ENSG00000204531, ENSG00000082641, ENSG00000181449, ENSG00000105486	1126	136	19256	1.76042	1	0.770063	0.757696
GOTERM_BP_DIRECT	GO:0008283~cell proliferation	19	1.62393	0.0246059	ENSG00000175130, ENSG00000064393, ENSG00000113048, ENSG00000083307, ENSG00000155506, ENSG00000135821, ENSG00000136238, ENSG00000114353, ENSG00000178999, ENSG00000204580, ENSG00000174469, ENSG00000013810, ENSG00000137693, ENSG00000168610, ENSG00000185650, ENSG00000100029, ENSG00000078369, ENSG00000166508, ENSG00000148773	1126	186	19256	1.7469	1	0.501302	0.493251
GOTERM_BP_DIRECT	GO:0051091~positive regulation of sequence-specific DNA binding transcription factor activity	12	1.02564	0.0881356	ENSG00000071564, ENSG00000100393, ENSG00000099956, ENSG00000064393, ENSG00000127616, ENSG00000168036, ENSG00000121060, ENSG00000148840, ENSG00000234127, ENSG00000142192, ENSG00000173801, ENSG00000215021	1126	119	19256	1.7245	1	0.959722	0.94431
GOTERM_BP_DIRECT	GO:0006886~intracellular protein transport	33	2.82051	0.00316352	ENSG00000158604, ENSG00000100280, ENSG00000129083, ENSG00000004059, ENSG00000042753, ENSG00000196961, ENSG00000138674, ENSG00000122218, ENSG00000174903, ENSG00000089248, ENSG00000089006, ENSG00000184840, ENSG00000143376, ENSG00000161203, ENSG00000128731, ENSG00000104980, ENSG00000129354, ENSG00000095139, ENSG00000130227, ENSG00000197226, ENSG00000138768, ENSG00000082898, ENSG00000167291, ENSG0000…	1126	328	19256	1.72055	0.999999	0.139859	0.137613
GOTERM_BP_DIRECT	GO:0007420~brain development	27	2.30769	0.00861429	ENSG00000198561, ENSG00000198026, ENSG00000117114, ENSG00000168092, ENSG00000170525, ENSG00000100888, ENSG00000188322, ENSG00000125968, ENSG00000092964, ENSG00000185630, ENSG00000162433, ENSG00000125686, ENSG00000053438, ENSG00000102054, ENSG00000132467, ENSG00000150990, ENSG00000133318, ENSG00000092621, ENSG00000113328, ENSG00000112972, ENSG00000083307, ENSG00000253729, ENSG00000171634, ENSG0000…	1126	270	19256	1.71012	1	0.260848	0.256659
GOTERM_BP_DIRECT	GO:0072659~protein localization to plasma membrane	16	1.36752	0.049954	ENSG00000172270, ENSG00000179364, ENSG00000148396, ENSG00000108219, ENSG00000039068, ENSG00000115306, ENSG00000132294, ENSG00000111731, ENSG00000173801, ENSG00000137312, ENSG00000196924, ENSG00000143545, ENSG00000084733, ENSG00000169213, ENSG00000143398, ENSG00000109113	1126	161	19256	1.6995	1	0.724087	0.712458
GOTERM_BP_DIRECT	GO:0001525~angiogenesis	25	2.13675	0.0127687	ENSG00000172270, ENSG00000074842, ENSG00000128052, ENSG00000135821, ENSG00000118257, ENSG00000172889, ENSG00000146904, ENSG00000160691, ENSG00000100644, ENSG00000125968, ENSG00000100345, ENSG00000140545, ENSG00000130508, ENSG00000125686, ENSG00000169504, ENSG00000154096, ENSG00000196411, ENSG00000006327, ENSG00000157227, ENSG00000196924, ENSG00000166025, ENSG00000158195, ENSG00000127837, ENSG0000…	1126	252	19256	1.69655	1	0.328923	0.323641
GOTERM_BP_DIRECT	GO:0007264~small GTPase mediated signal transduction	12	1.02564	0.0963653	ENSG00000067560, ENSG00000169750, ENSG00000134308, ENSG00000175220, ENSG00000017797, ENSG00000138768, ENSG00000103423, ENSG00000107263, ENSG00000203879, ENSG00000057608, ENSG00000140983, ENSG00000136238	1126	121	19256	1.69599	1	0.986368	0.970527
GOTERM_BP_DIRECT	GO:0001666~response to hypoxia	18	1.53846	0.0379632	ENSG00000067560, ENSG00000100393, ENSG00000134954, ENSG00000130402, ENSG00000118260, ENSG00000198786, ENSG00000072274, ENSG00000132155, ENSG00000114650, ENSG00000157227, ENSG00000166598, ENSG00000088305, ENSG00000100644, ENSG00000083444, ENSG00000103415, ENSG00000149269, ENSG00000101444, ENSG00000127445	1126	182	19256	1.69133	1	0.626251	0.616194
GOTERM_BP_DIRECT	GO:0043065~positive regulation of apoptotic process	32	2.73504	0.00576891	ENSG00000160208, ENSG00000215301, ENSG00000097007, ENSG00000119383, ENSG00000117318, ENSG00000137845, ENSG00000006432, ENSG00000158941, ENSG00000135446, ENSG00000173545, ENSG00000168036, ENSG00000087088, ENSG00000160310, ENSG00000111707, ENSG00000141510, ENSG00000079805, ENSG00000118260, ENSG00000006327, ENSG00000196730, ENSG00000142192, ENSG00000253729, ENSG00000139318, ENSG00000159202, ENSG0000…	1126	328	19256	1.66841	1	0.194267	0.191148
GOTERM_BP_DIRECT	GO:0016477~cell migration	26	2.22222	0.0145668	ENSG00000099942, ENSG00000128052, ENSG00000083857, ENSG00000173801, ENSG00000136238, ENSG00000110880, ENSG00000162493, ENSG00000172725, ENSG00000183098, ENSG00000143398, ENSG00000215021, ENSG00000076716, ENSG00000067560, ENSG00000088280, ENSG00000142949, ENSG00000124181, ENSG00000077782, ENSG00000115884, ENSG00000011405, ENSG00000149269, ENSG00000101367, ENSG00000075618, ENSG00000128567, ENSG0000…	1126	268	19256	1.65908	1	0.363841	0.357998
GOTERM_BP_DIRECT	GO:0001934~positive regulation of protein phosphorylation	20	1.7094	0.0374204	ENSG00000064393, ENSG00000074842, ENSG00000099942, ENSG00000128052, ENSG00000097007, ENSG00000142192, ENSG00000072274, ENSG00000136238, ENSG00000137312, ENSG00000178999, ENSG00000118971, ENSG00000110092, ENSG00000141551, ENSG00000128829, ENSG00000089248, ENSG00000141736, ENSG00000149269, ENSG00000017797, ENSG00000149503, ENSG00000127445	1126	209	19256	1.63648	1	0.623437	0.613425
GOTERM_BP_DIRECT	GO:0009410~response to xenobiotic stimulus	23	1.96581	0.0256127	ENSG00000067560, ENSG00000131711, ENSG00000196591, ENSG00000039068, ENSG00000118260, ENSG00000097007, ENSG00000115415, ENSG00000139318, ENSG00000115457, ENSG00000110492, ENSG00000179218, ENSG00000119772, ENSG00000178921, ENSG00000135446, ENSG00000110092, ENSG00000062038, ENSG00000168036, ENSG00000118705, ENSG00000079215, ENSG00000147872, ENSG00000102699, ENSG00000163399, ENSG00000145423	1126	241	19256	1.63207	1	0.517049	0.508745
GOTERM_BP_DIRECT	GO:0000122~negative regulation of transcription from RNA polymerase II promoter	92	7.86325	4.28585e-06	ENSG00000108468, ENSG00000177565, ENSG00000109118, ENSG00000179222, ENSG00000244405, ENSG00000113658, ENSG00000023734, ENSG00000198625, ENSG00000143799, ENSG00000168610, ENSG00000204356, ENSG00000257923, ENSG00000168298, ENSG00000125968, ENSG00000101115, ENSG00000148200, ENSG00000147596, ENSG00000111707, ENSG00000125686, ENSG00000111704, ENSG00000149480, ENSG00000114739, ENSG00000153187, ENSG0000…	1126	967	19256	1.62701	0.0187694	0.000997251	0.000981235
GOTERM_BP_DIRECT	GO:0016055~Wnt signaling pathway	18	1.53846	0.0671556	ENSG00000215301, ENSG00000198561, ENSG00000196781, ENSG00000198730, ENSG00000070770, ENSG00000213923, ENSG00000158941, ENSG00000110092, ENSG00000166025, ENSG00000141551, ENSG00000198728, ENSG00000100888, ENSG00000169750, ENSG00000127603, ENSG00000101266, ENSG00000167986, ENSG00000145423, ENSG00000076716	1126	196	19256	1.57052	1	0.838686	0.825217
GOTERM_BP_DIRECT	GO:0045766~positive regulation of angiogenesis	15	1.28205	0.0994843	ENSG00000064393, ENSG00000074842, ENSG00000134954, ENSG00000124181, ENSG00000128052, ENSG00000173801, ENSG00000123908, ENSG00000030582, ENSG00000168610, ENSG00000146904, ENSG00000100644, ENSG00000153904, ENSG00000143494, ENSG00000106211, ENSG00000145423	1126	164	19256	1.56414	1	1	0.984163
GOTERM_BP_DIRECT	GO:0045944~positive regulation of transcription from RNA polymerase II promoter	109	9.31624	4.18889e-06	ENSG00000160888, ENSG00000173320, ENSG00000097007, ENSG00000263001, ENSG00000198625, ENSG00000119888, ENSG00000267041, ENSG00000126453, ENSG00000141456, ENSG00000025800, ENSG00000113649, ENSG00000132507, ENSG00000129691, ENSG00000066117, ENSG00000065029, ENSG00000153147, ENSG00000123908, ENSG00000198728, ENSG00000163251, ENSG00000162601, ENSG00000108175, ENSG00000011243, ENSG00000125651, ENSG0000…	1126	1201	19256	1.55207	0.0183487	0.000997251	0.000981235
GOTERM_BP_DIRECT	GO:0043066~negative regulation of apoptotic process	47	4.01709	0.00416443	ENSG00000074842, ENSG00000215301, ENSG00000076248, ENSG00000128052, ENSG00000111057, ENSG00000137845, ENSG00000132155, ENSG00000198625, ENSG00000118971, ENSG00000156502, ENSG00000162493, ENSG00000119888, ENSG00000166598, ENSG00000166851, ENSG00000160691, ENSG00000168036, ENSG00000125968, ENSG00000126432, ENSG00000160710, ENSG00000125686, ENSG00000167986, ENSG00000141510, ENSG00000215021, ENSG0000…	1126	526	19256	1.52806	1	0.157504	0.154975
GOTERM_BP_DIRECT	GO:0006915~apoptotic process	52	4.44444	0.00580746	ENSG00000160208, ENSG00000074842, ENSG00000073111, ENSG00000242265, ENSG00000006432, ENSG00000116688, ENSG00000143799, ENSG00000127946, ENSG00000119969, ENSG00000169100, ENSG00000087088, ENSG00000011275, ENSG00000126453, ENSG00000111707, ENSG00000131653, ENSG00000179950, ENSG00000092421, ENSG00000070770, ENSG00000133318, ENSG00000134684, ENSG00000077684, ENSG00000159202, ENSG00000174744, ENSG0000…	1126	607	19256	1.46502	1	0.194267	0.191148
GOTERM_BP_DIRECT	GO:0006355~regulation of transcription, DNA-templated	81	6.92308	0.00175187	ENSG00000109118, ENSG00000181222, ENSG00000196363, ENSG00000137309, ENSG00000097007, ENSG00000179222, ENSG00000113658, ENSG00000213626, ENSG00000152104, ENSG00000168137, ENSG00000168610, ENSG00000204356, ENSG00000079785, ENSG00000267041, ENSG00000087087, ENSG00000111704, ENSG00000182944, ENSG00000114739, ENSG00000136504, ENSG00000162714, ENSG00000149485, ENSG00000130844, ENSG00000198730, ENSG0000…	1126	985	19256	1.4063	0.99957	0.091234	0.0897688
GOTERM_BP_DIRECT	GO:0010628~positive regulation of gene expression	42	3.58974	0.0257583	ENSG00000215301, ENSG00000134954, ENSG00000160789, ENSG00000105810, ENSG00000196781, ENSG00000117318, ENSG00000064666, ENSG00000117139, ENSG00000130396, ENSG00000172534, ENSG00000166454, ENSG00000122779, ENSG00000168610, ENSG00000204531, ENSG00000168036, ENSG00000089248, ENSG00000100644, ENSG00000125968, ENSG00000141736, ENSG00000162613, ENSG00000125686, ENSG00000141510, ENSG00000135679, ENSG0000…	1126	513	19256	1.4001	1	0.517625	0.509312
GOTERM_BP_DIRECT	GO:0015031~protein transport	34	2.90598	0.0820263	ENSG00000046653, ENSG00000103591, ENSG00000103051, ENSG00000105438, ENSG00000099800, ENSG00000058262, ENSG00000131165, ENSG00000166598, ENSG00000141252, ENSG00000053770, ENSG00000169223, ENSG00000160294, ENSG00000100345, ENSG00000095319, ENSG00000125844, ENSG00000182149, ENSG00000167645, ENSG00000147457, ENSG00000149182, ENSG00000130402, ENSG00000125450, ENSG00000095139, ENSG00000148396, ENSG0000…	1126	439	19256	1.32447	1	0.931575	0.916614

## Sheet: GO terms (DKK1)
Term	Fold enrichment	.-Log10(p-Value)	Category	Term	Count	%	PValue	Genes	List Total	Pop Hits	Pop Total	Fold Enrichment	Bonferroni	Benjamini	FDR
CRD-mediated mRNA stabilization	5.40962	6.3756	GOTERM_BP_DIRECT	GO:0070934~CRD-mediated mRNA stabilization	11	0.290161	4.21114e-07	3192, 4904, 10605, 10492, 1660, 26986, 7812, 10642, 3184, 10644, 10643	3596	11	19453	5.40962	0.00304842	5.8713e-05	5.70771e-05
IRES-dependent viral translational initiation	4.91784	5.02026	GOTERM_BP_DIRECT	GO:0075522~IRES-dependent viral translational initiation	10	0.263783	9.54428e-06	8662, 8562, 8661, 8664, 8665, 1939, 28985, 7812, 5725, 5094	3596	11	19453	4.91784	0.0668565	0.000851168	0.000827453
positive regulation of cytoplasmic translation	4.68834	6.39059	GOTERM_BP_DIRECT	GO:2000767~positive regulation of cytoplasmic translation	13	0.342917	4.06824e-07	3192, 8531, 10492, 1660, 26986, 170506, 3184, 4904, 10605, 5315, 7812, 79727, 10642	3596	15	19453	4.68834	0.00294513	5.78328e-05	5.62215e-05
regulation of cell fate specification	4.57737	5.11955	GOTERM_BP_DIRECT	GO:0042659~regulation of cell fate specification	11	0.290161	7.59356e-06	1107, 57459, 5928, 57504, 3066, 5931, 9219, 3065, 53615, 54815, 1108	3596	13	19453	4.57737	0.0535655	0.000705812	0.000686146
double-strand break repair via break-induced replication	4.50802	4.49668	GOTERM_BP_DIRECT	GO:0000727~double-strand break repair via break-induced replication	10	0.263783	3.18656e-05	4172, 4173, 4174, 4175, 4176, 8318, 8317, 84296, 51659, 4171	3596	12	19453	4.50802	0.206284	0.00231025	0.00224589
regulation of DNA-dependent DNA replication initiation	4.25042	4.65473	GOTERM_BP_DIRECT	GO:0030174~regulation of DNA-dependent DNA replication initiation	11	0.290161	2.21449e-05	4172, 4173, 4174, 51053, 4175, 4176, 81620, 11143, 90381, 57418, 4171	3596	14	19453	4.25042	0.148327	0.00169001	0.00164292
positive regulation of chromosome segregation	4.25042	4.65473	GOTERM_BP_DIRECT	GO:0051984~positive regulation of chromosome segregation	11	0.290161	2.21449e-05	56852, 990, 54892, 4926, 29781, 10051, 10592, 23397, 23310, 9918, 64151	3596	14	19453	4.25042	0.148327	0.00169001	0.00164292
stress granule assembly	4.16125	8.71439	GOTERM_BP_DIRECT	GO:0034063~stress granule assembly	20	0.527565	1.93022e-09	6311, 9898, 11273, 1153, 7072, 23369, 23215, 1965, 1778, 1656, 26065, 9908, 1654, 51441, 636, 7812, 55239, 10146, 54915, 253943	3596	26	19453	4.16125	1.3994e-05	6.08438e-07	5.91485e-07
exonucleolytic nuclear-transcribed mRNA catabolic process involved in deadenylation-dependent decay	4.16125	4.0631	GOTERM_BP_DIRECT	GO:0043928~exonucleolytic nuclear-transcribed mRNA catabolic process involved in deadenylation-dependent decay	10	0.263783	8.64776e-05	5393, 51010, 9337, 115024, 167227, 28960, 29883, 56915, 23016, 23404	3596	13	19453	4.16125	0.465803	0.00522469	0.00507912
RNA splicing, via transesterification reactions	4.11131	8.1138	GOTERM_BP_DIRECT	GO:0000375~RNA splicing, via transesterification reactions	19	0.501187	7.69481e-09	9410, 8487, 9169, 9128, 9129, 6434, 10262, 10250, 24148, 8570, 10569, 10946, 23450, 23451, 10594, 9416, 10772, 10199, 6429	3596	25	19453	4.11131	5.57858e-05	1.79959e-06	1.74945e-06
mRNA 3'-end processing	4.05722	4.832	GOTERM_BP_DIRECT	GO:0031124~mRNA 3'-end processing	12	0.316539	1.4723e-05	10978, 51692, 1478, 10914, 23283, 1477, 11052, 11051, 22916, 79869, 4686, 55197	3596	16	19453	4.05722	0.101243	0.00121298	0.00117918
spindle organization	3.98604	5.59453	GOTERM_BP_DIRECT	GO:0007051~spindle organization	14	0.369296	2.54375e-06	9212, 6790, 9793, 259266, 28989, 7272, 1107, 10910, 10615, 10636, 55857, 90417, 3832, 5902	3596	19	19453	3.98604	0.0182732	0.000288159	0.000280131
mitotic chromosome condensation	3.98604	5.59453	GOTERM_BP_DIRECT	GO:0007076~mitotic chromosome condensation	14	0.369296	2.54375e-06	5066, 10051, 10270, 10592, 23397, 23310, 29781, 26993, 51203, 5347, 113130, 5119, 9918, 64151	3596	19	19453	3.98604	0.0182732	0.000288159	0.000280131
positive regulation of exosomal secretion	3.96706	4.25669	GOTERM_BP_DIRECT	GO:1903543~positive regulation of exosomal secretion	11	0.290161	5.53746e-05	9146, 6386, 6385, 9525, 27243, 8027, 7879, 10015, 27183, 7251, 6382	3596	15	19453	3.96706	0.330669	0.00352163	0.00342351
histone methylation	3.96706	4.25669	GOTERM_BP_DIRECT	GO:0016571~histone methylation	11	0.290161	5.53746e-05	54496, 2146, 64324, 55170, 79813, 3276, 3275, 10919, 10498, 54904, 28989	3596	15	19453	3.96706	0.330669	0.00352163	0.00342351
positive regulation of histone H3-K4 methylation	3.89493	7.10723	GOTERM_BP_DIRECT	GO:0051571~positive regulation of histone H3-K4 methylation	18	0.474809	7.81218e-08	11091, 8473, 4297, 9646, 22938, 23168, 3054, 1789, 672, 55683, 51230, 1786, 1499, 54934, 7469, 284058, 7936, 10445	3596	25	19453	3.89493	0.000566223	1.34853e-05	1.31096e-05
regulation of mRNA splicing, via spliceosome	3.86402	5.78132	GOTERM_BP_DIRECT	GO:0048024~regulation of mRNA splicing, via spliceosome	15	0.395674	1.65456e-06	9444, 9584, 3190, 6651, 10250, 7072, 79066, 10657, 55147, 6733, 7536, 6732, 10772, 91746, 57703	3596	21	19453	3.86402	0.0119239	0.000203314	0.000197649
nucleosome mobilization	3.86402	5.78132	GOTERM_BP_DIRECT	GO:0042766~nucleosome mobilization	15	0.395674	1.65456e-06	93973, 8289, 8467, 2186, 54891, 10856, 51377, 79913, 11177, 54107, 4798, 7528, 86, 10445, 8607	3596	21	19453	3.86402	0.0119239	0.000203314	0.000197649
protein complex localization	3.86402	3.69405	GOTERM_BP_DIRECT	GO:0031503~protein complex localization	10	0.263783	0.000202276	332, 7430, 2288, 9897, 10142, 8976, 81929, 1739, 4092, 23557	3596	14	19453	3.86402	0.769304	0.00984231	0.00956808
regulation of stem cell differentiation	3.78674	5.21951	GOTERM_BP_DIRECT	GO:2000736~regulation of stem cell differentiation	14	0.369296	6.03237e-06	3066, 3065, 1107, 5928, 57459, 57504, 54940, 54888, 5931, 9219, 10322, 53615, 54815, 1108	3596	20	19453	3.78674	0.0427923	0.00059101	0.000574543
mitotic spindle assembly checkpoint	3.71911	8.22925	GOTERM_BP_DIRECT	GO:0007094~mitotic spindle assembly checkpoint	22	0.580322	5.89858e-09	9212, 7175, 54908, 11130, 9183, 3550, 1063, 83903, 9184, 7272, 56984, 10459, 991, 332, 55055, 324, 699, 9319, 7756, 701, 5347, 9735	3596	32	19453	3.71911	4.27638e-05	1.42549e-06	1.38577e-06
production of miRNAs involved in gene silencing by miRNA	3.71911	3.90965	GOTERM_BP_DIRECT	GO:0035196~production of miRNAs involved in gene silencing by miRNA	11	0.290161	0.000123127	23405, 8575, 9631, 29066, 9698, 23264, 6895, 131405, 27161, 23369, 51490	3596	16	19453	3.71911	0.590463	0.00691994	0.00672714
histone H4-K5 acetylation	3.71911	3.90965	GOTERM_BP_DIRECT	GO:0043981~histone H4-K5 acetylation	11	0.290161	0.000123127	79960, 11091, 55683, 8473, 51230, 54934, 11143, 84289, 284058, 3054, 10445	3596	16	19453	3.71911	0.590463	0.00691994	0.00672714
synaptic vesicle lumen acidification	3.71911	3.90965	GOTERM_BP_DIRECT	GO:0097401~synaptic vesicle lumen acidification	11	0.290161	0.000123127	51382, 51606, 9114, 523, 535, 537, 526, 528, 9296, 529, 10159	3596	16	19453	3.71911	0.590463	0.00691994	0.00672714
histone H4-K8 acetylation	3.71911	3.90965	GOTERM_BP_DIRECT	GO:0043982~histone H4-K8 acetylation	11	0.290161	0.000123127	79960, 11091, 55683, 8473, 51230, 54934, 11143, 84289, 284058, 3054, 10445	3596	16	19453	3.71911	0.590463	0.00691994	0.00672714
regulation of DNA strand elongation	3.71911	3.90965	GOTERM_BP_DIRECT	GO:0060382~regulation of DNA strand elongation	11	0.290161	0.000123127	93973, 54891, 10856, 51377, 79913, 64710, 4798, 7528, 86, 10445, 8607	3596	16	19453	3.71911	0.590463	0.00691994	0.00672714
DNA unwinding involved in DNA replication	3.68838	5.42333	GOTERM_BP_DIRECT	GO:0006268~DNA unwinding involved in DNA replication	15	0.395674	3.77289e-06	4172, 4173, 4174, 4175, 4176, 4171, 641, 3159, 56652, 6117, 8318, 9837, 5965, 84296, 51659	3596	22	19453	3.68838	0.0269828	0.000396427	0.000385382
regulation of translational initiation	3.66458	7.67462	GOTERM_BP_DIRECT	GO:0006446~regulation of translational initiation	21	0.553944	2.11534e-08	8662, 8672, 8892, 9689, 22916, 28969, 440275, 1975, 1974, 3315, 1653, 10209, 10605, 1982, 1981, 4686, 7458, 9669, 7812, 10289, 4528	3596	31	19453	3.66458	0.00015335	4.14492e-06	4.02943e-06
mRNA destabilization	3.60641	4.12889	GOTERM_BP_DIRECT	GO:0061157~mRNA destabilization	12	0.316539	7.43208e-05	79068, 10658, 51441, 9698, 26058, 56339, 54915, 253943, 8087, 6093, 79066, 10236	3596	18	19453	3.60641	0.416579	0.00464505	0.00451563
positive regulation of telomere maintenance in response to DNA damage	3.60641	3.37404	GOTERM_BP_DIRECT	GO:1904507~positive regulation of telomere maintenance in response to DNA damage	10	0.263783	0.000422629	93973, 54891, 10856, 51377, 79913, 4798, 7528, 86, 10445, 8607	3596	15	19453	3.60641	0.953333	0.0177113	0.0172179
nucleocytoplasmic transport	3.57239	12.5282	GOTERM_BP_DIRECT	GO:0006913~nucleocytoplasmic transport	35	0.923239	2.96354e-13	348995, 6396, 129401, 9688, 29107, 1020, 81929, 57122, 23225, 4927, 4928, 10636, 23165, 7514, 55746, 9818, 55706, 23636, 7175, 9631, 9972, 8125, 23279, 8086, 23511, 8021, 23534, 53371, 8480, 5905, 26263, 79902, 10762, 5902, 5903	3596	53	19453	3.57239	2.14831e-09	1.65274e-10	1.60669e-10
nucleoside metabolic process	3.51625	4.35051	GOTERM_BP_DIRECT	GO:0009116~nucleoside metabolic process	13	0.342917	4.46161e-05	5471, 7378, 4860, 10591, 5631, 7372, 471, 4507, 353, 54963, 2356, 4833, 5636	3596	20	19453	3.51625	0.276369	0.00305157	0.00296655
positive regulation by host of viral transcription	3.50034	3.60306	GOTERM_BP_DIRECT	GO:0043923~positive regulation by host of viral transcription	11	0.290161	0.000249427	1105, 6597, 1025, 6882, 23076, 22938, 6598, 6667, 2033, 64710, 904	3596	17	19453	3.50034	0.836112	0.011592	0.011269
mRNA methylation	3.50034	3.60306	GOTERM_BP_DIRECT	GO:0080009~mRNA methylation	11	0.290161	0.000249427	23070, 115708, 55006, 9589, 54888, 54931, 25962, 56339, 51605, 23091, 79066	3596	17	19453	3.50034	0.836112	0.011592	0.011269
DNA-dependent DNA replication	3.45615	7.74872	GOTERM_BP_DIRECT	GO:0006261~DNA-dependent DNA replication	23	0.6067	1.78353e-08	5981, 5982, 5983, 79892, 5706, 56655, 84268, 5984, 6117, 11177, 5985, 5424, 5425, 54107, 5701, 5426, 5702, 11169, 57418, 10721, 5704, 84296, 5705	3596	36	19453	3.45615	0.000129298	3.69446e-06	3.59152e-06
regulation of DNA replication	3.45295	10.1699	GOTERM_BP_DIRECT	GO:0006275~regulation of DNA replication	30	0.791348	6.76207e-11	93973, 5001, 9126, 64710, 890, 26271, 54891, 10856, 3399, 26057, 55704, 79913, 11143, 5930, 84289, 5515, 5518, 8607, 8467, 23595, 10919, 79960, 51053, 51377, 11177, 54107, 4798, 7528, 86, 10445	3596	47	19453	3.45295	4.90251e-07	2.72361e-08	2.64773e-08
maturation of SSU-rRNA	3.4166	3.83269	GOTERM_BP_DIRECT	GO:0030490~maturation of SSU-rRNA	12	0.316539	0.000146996	55781, 25926, 153443, 4809, 83732, 11056, 28987, 92856, 10199, 55272, 10885, 84916	3596	19	19453	3.4166	0.655549	0.00789425	0.0076743
mitotic sister chromatid cohesion	3.4166	3.83269	GOTERM_BP_DIRECT	GO:0007064~mitotic sister chromatid cohesion	12	0.316539	0.000146996	25836, 991, 8243, 23383, 9126, 5885, 23047, 54921, 80218, 23126, 113130, 83903	3596	19	19453	3.4166	0.655549	0.00789425	0.0076743
mitochondrial translation	3.38101	19.9558	GOTERM_BP_DIRECT	GO:0032543~mitochondrial translation	60	1.5827	1.10717e-20	64432, 65005, 28977, 90480, 55168, 64949, 28973, 65080, 51642, 54998, 10573, 11222, 128308, 51649, 9553, 64960, 64963, 64965, 64968, 55173, 64969, 51650, 55699, 51253, 57038, 84311, 56945, 84273, 28998, 64975, 79590, 23107, 64928, 7818, 29088, 54534, 51023, 51069, 84545, 78988, 122704, 22868, 65993, 10240, 63931, 26589, 6182, 6183, 51073, 118487, 740, 124995, 54148, 23395, 55037, 29093, 9801, 511…	3596	96	19453	3.38101	8.02696e-17	1.14671e-17	1.11476e-17
regulation of mRNA processing	3.38101	3.09275	GOTERM_BP_DIRECT	GO:0050684~regulation of mRNA processing	10	0.263783	0.000807703	55110, 9667, 55677, 6830, 79811, 1660, 6733, 4686, 6732, 6294	3596	16	19453	3.38101	0.997144	0.0284265	0.0276344
alternative mRNA splicing, via spliceosome	3.329	5.02309	GOTERM_BP_DIRECT	GO:0000380~alternative mRNA splicing, via spliceosome	16	0.422052	9.4822e-06	11171, 8683, 4670, 10084, 6421, 22827, 6431, 22916, 6433, 1660, 23028, 10569, 4686, 84991, 6426, 10521	3596	26	19453	3.329	0.0664365	0.000851168	0.000827453
purine nucleotide biosynthetic process	3.30588	3.32947	GOTERM_BP_DIRECT	GO:0006164~purine nucleotide biosynthetic process	11	0.290161	0.00046831	3615, 3614, 5471, 9497, 5198, 5631, 4522, 5636, 2618, 471, 51292	3596	18	19453	3.30588	0.966494	0.0191822	0.0186477
positive regulation of mitochondrial translation	3.30588	3.32947	GOTERM_BP_DIRECT	GO:0070131~positive regulation of mitochondrial translation	11	0.290161	0.00046831	22868, 84769, 285367, 55005, 84881, 51654, 51335, 26995, 54931, 54471, 23107	3596	18	19453	3.30588	0.966494	0.0191822	0.0186477
DNA replication initiation	3.28441	5.24869	GOTERM_BP_DIRECT	GO:0006270~DNA replication initiation	17	0.44843	5.64039e-06	4172, 4173, 23649, 4174, 5000, 4175, 5001, 4176, 5422, 23595, 4171, 55388, 990, 23594, 8318, 5557, 4998	3596	28	19453	3.28441	0.0400681	0.000567956	0.000552132
regulation of meiotic cell cycle	3.24577	3.56523	GOTERM_BP_DIRECT	GO:0051445~regulation of meiotic cell cycle	12	0.316539	0.000272128	29882, 25847, 51529, 991, 8881, 64682, 8697, 51434, 51433, 119504, 259266, 56339	3596	20	19453	3.24577	0.860988	0.0123308	0.0119872
negative regulation of transcription elongation from RNA polymerase II promoter	3.24577	3.56523	GOTERM_BP_DIRECT	GO:0034244~negative regulation of transcription elongation from RNA polymerase II promoter	12	0.316539	0.000272128	9025, 3192, 2146, 10915, 51497, 7469, 7936, 25920, 6827, 165918, 55837, 142	3596	20	19453	3.24577	0.860988	0.0123308	0.0119872
mitotic metaphase plate congression	3.22001	7.59044	GOTERM_BP_DIRECT	GO:0007080~mitotic metaphase plate congression	25	0.659457	2.56779e-08	54908, 8678, 9525, 8697, 9183, 81929, 891, 3837, 55143, 27243, 84722, 5119, 27183, 3833, 3835, 23636, 91782, 27436, 23212, 25978, 79643, 10726, 51510, 10540, 113130	3596	42	19453	3.22001	0.000186148	4.89908e-06	4.76258e-06
regulation of nucleotide-excision repair	3.2057	4.75236	GOTERM_BP_DIRECT	GO:2000819~regulation of nucleotide-excision repair	16	0.422052	1.76863e-05	8289, 8451, 6597, 6599, 6598, 55193, 29117, 57492, 196528, 6601, 11143, 60, 6602, 605, 5977, 86	3596	27	19453	3.2057	0.120346	0.00140907	0.00136981
rRNA processing	3.19839	24.7034	GOTERM_BP_DIRECT	GO:0006364~rRNA processing	81	2.13664	1.97991e-25	50628, 9221, 9188, 79050, 23246, 23404, 27043, 23160, 23481, 54512, 54555, 55127, 84128, 29102, 84881, 65080, 51367, 92856, 51602, 65083, 1736, 54913, 10775, 5393, 5394, 51729, 22803, 5036, 28987, 29997, 23016, 25879, 51096, 51010, 81887, 55011, 51575, 1662, 51013, 51018, 54606, 2091, 23223, 27340, 27341, 55661, 10438, 54853, 117246, 79039, 54059, 29960, 56915, 10199, 10556, 9136, 23517, 8568, 97…	3596	137	19453	3.19839	1.43544e-21	4.78479e-22	4.65147e-22
positive regulation of DNA-templated transcription, elongation	3.18213	2.84292	GOTERM_BP_DIRECT	GO:0032786~positive regulation of DNA-templated transcription, elongation	10	0.263783	0.00143576	8563, 6829, 7919, 11143, 11198, 8812, 904, 905, 6827, 142	3596	17	19453	3.18213	0.99997	0.0437365	0.0425179
U2-type prespliceosome assembly	3.15561	4.03425	GOTERM_BP_DIRECT	GO:1903241~U2-type prespliceosome assembly	14	0.369296	9.24163e-05	51639, 10291, 10262, 27336, 84844, 10946, 83443, 23450, 23451, 10992, 9879, 6627, 6629, 6628	3596	24	19453	3.15561	0.488316	0.00548674	0.00533387
regulation of chromosome organization	3.13189	3.08338	GOTERM_BP_DIRECT	GO:0033044~regulation of chromosome organization	11	0.290161	0.000825325	93973, 54891, 10856, 51377, 81620, 79913, 4798, 7528, 86, 10445, 8607	3596	19	19453	3.13189	0.997486	0.0284933	0.0276995
nucleosome disassembly	3.13189	3.08338	GOTERM_BP_DIRECT	GO:0006337~nucleosome disassembly	11	0.290161	0.000825325	8289, 6597, 3159, 6599, 83743, 196528, 6598, 6601, 11198, 6602, 6749	3596	19	19453	3.13189	0.997486	0.0284933	0.0276995
isotype switching	3.13189	3.08338	GOTERM_BP_DIRECT	GO:0045190~isotype switching	11	0.290161	0.000825325	9025, 7374, 51010, 9156, 23075, 2067, 79915, 4436, 4292, 165918, 2956	3596	19	19453	3.13189	0.997486	0.0284933	0.0276995
sterol biosynthetic process	3.13189	3.08338	GOTERM_BP_DIRECT	GO:0016126~sterol biosynthetic process	11	0.290161	0.000825325	3638, 11161, 3157, 3156, 6713, 7108, 1717, 3930, 6307, 6309, 10654	3596	19	19453	3.13189	0.997486	0.0284933	0.0276995
ribosome biogenesis	3.09121	6.83398	GOTERM_BP_DIRECT	GO:0042254~ribosome biogenesis	24	0.633078	1.46562e-07	8451, 10171, 79050, 29889, 29997, 23246, 54471, 10514, 27341, 81875, 26164, 57647, 10969, 23481, 10528, 2752, 4809, 55720, 83743, 84864, 26574, 29102, 7514, 705	3596	42	19453	3.09121	0.00106201	2.2608e-05	2.19781e-05
regulation of mitotic spindle organization	3.09121	3.32218	GOTERM_BP_DIRECT	GO:0060236~regulation of mitotic spindle organization	12	0.316539	0.000476235	1778, 23636, 4926, 1213, 84722, 10460, 2770, 55835, 1639, 8480, 22974, 79187	3596	21	19453	3.09121	0.968366	0.0192889	0.0187514
inner mitochondrial membrane organization	3.09121	3.32218	GOTERM_BP_DIRECT	GO:0007007~inner mitochondrial membrane organization	12	0.316539	0.000476235	4580, 10989, 4609, 79568, 27069, 84303, 55735, 8834, 4976, 54927, 3954, 25813	3596	21	19453	3.09121	0.968366	0.0192889	0.0187514
positive regulation of microtubule polymerization	3.06545	4.73279	GOTERM_BP_DIRECT	GO:0031116~positive regulation of microtubule polymerization	17	0.44843	1.85018e-05	4131, 100506658, 5058, 23332, 4926, 1027, 55755, 402, 84722, 79811, 403, 6249, 22919, 10142, 4733, 1639, 5879	3596	30	19453	3.06545	0.125532	0.00144234	0.00140216
vacuolar acidification	3.05761	3.5596	GOTERM_BP_DIRECT	GO:0007035~vacuolar acidification	13	0.342917	0.000275676	51606, 9114, 25932, 9296, 51382, 1657, 533, 523, 535, 526, 537, 155066, 10159	3596	23	19453	3.05761	0.864519	0.0123373	0.0119936
negative regulation of mRNA splicing, via spliceosome	3.05761	3.5596	GOTERM_BP_DIRECT	GO:0048025~negative regulation of mRNA splicing, via spliceosome	13	0.342917	0.000275676	3190, 8683, 6431, 6433, 79171, 27316, 8241, 22985, 10921, 11338, 10772, 6429, 5725	3596	23	19453	3.05761	0.864519	0.0123373	0.0119936
translational initiation	3.04906	8.66985	GOTERM_BP_DIRECT	GO:0006413~translational initiation	31	0.817726	2.13869e-09	23, 8894, 8672, 8892, 23367, 8890, 1975, 1974, 1654, 51386, 7458, 8669, 27161, 84285, 8662, 8661, 56919, 8666, 10480, 8664, 8665, 83939, 9470, 1965, 10209, 10605, 1982, 1981, 9669, 10289, 1967	3596	55	19453	3.04906	1.55054e-05	6.46062e-07	6.28062e-07
DNA methylation	3.04291	4.96456	GOTERM_BP_DIRECT	GO:0006306~DNA methylation	18	0.474809	1.08502e-05	3070, 55929, 4297, 4552, 10919, 1789, 1788, 1786, 2146, 546, 51742, 79813, 11176, 9219, 10664, 55729, 55904, 54815	3596	32	19453	3.04291	0.0756496	0.000904186	0.000878994
regulation of focal adhesion assembly	3.02939	3.79586	GOTERM_BP_DIRECT	GO:0051893~regulation of focal adhesion assembly	14	0.369296	0.000160008	23603, 8861, 7248, 23332, 23499, 6093, 7094, 1613, 387, 5786, 7414, 5747, 2824, 1845	3596	25	19453	3.02939	0.686561	0.00828612	0.00805525
positive regulation of transcription from RNA polymerase I promoter	3.02939	3.79586	GOTERM_BP_DIRECT	GO:0045943~positive regulation of transcription from RNA polymerase I promoter	14	0.369296	0.000160008	9188, 7343, 56919, 8467, 2064, 9031, 10514, 23160, 55127, 84128, 468, 23451, 84135, 10498	3596	25	19453	3.02939	0.686561	0.00828612	0.00805525
regulation of G0 to G1 transition	3.02939	3.79586	GOTERM_BP_DIRECT	GO:0070316~regulation of G0 to G1 transition	14	0.369296	0.000160008	8289, 6597, 6599, 6598, 55193, 29117, 57492, 196528, 6601, 60, 6602, 605, 5977, 86	3596	25	19453	3.02939	0.686561	0.00828612	0.00805525
ribosomal large subunit biogenesis	3.02302	5.1959	GOTERM_BP_DIRECT	GO:0042273~ribosomal large subunit biogenesis	19	0.501187	6.36947e-06	90441, 23212, 55153, 115416, 55003, 51491, 26155, 10969, 23481, 51154, 51187, 51550, 23560, 2971, 51388, 54663, 55759, 84154, 6838	3596	34	19453	3.02302	0.0451288	0.000607613	0.000590684
mRNA polyadenylation	3.02302	5.1959	GOTERM_BP_DIRECT	GO:0006378~mRNA polyadenylation	19	0.501187	6.36947e-06	8189, 11051, 26986, 351, 29101, 10978, 1479, 51692, 79577, 1478, 10768, 10914, 55149, 53981, 123169, 29894, 55339, 54623, 2926	3596	34	19453	3.02302	0.0451288	0.000607613	0.000590684
Rac protein signal transduction	3.00535	4.03112	GOTERM_BP_DIRECT	GO:0016601~Rac protein signal transduction	15	0.395674	9.30854e-05	5881, 9855, 10152, 10163, 28988, 7074, 23191, 51495, 80005, 11188, 4763, 55845, 5879, 10787, 3845	3596	27	19453	3.00535	0.490793	0.00548674	0.00533387
protein localization to pre-autophagosomal structure	3.00535	2.61921	GOTERM_BP_DIRECT	GO:0034497~protein localization to pre-autophagosomal structure	10	0.263783	0.00240322	23647, 23192, 26100, 23241, 9776, 11152, 987, 79065, 56270, 9927	3596	18	19453	3.00535	1	0.0677535	0.0658657
transcription from RNA polymerase I promoter	3.00535	2.61921	GOTERM_BP_DIRECT	GO:0006360~transcription from RNA polymerase I promoter	10	0.263783	0.00240322	2965, 7343, 5440, 5441, 9533, 5434, 5435, 25885, 84172, 51082	3596	18	19453	3.00535	1	0.0677535	0.0658657
regulation of mitophagy	3.00535	2.61921	GOTERM_BP_DIRECT	GO:1903146~regulation of mitophagy	10	0.263783	0.00240322	1459, 57602, 2017, 665, 23770, 7855, 6721, 7416, 10059, 10456	3596	18	19453	3.00535	1	0.0677535	0.0658657
regulation of protein catabolic process	3.00535	2.61921	GOTERM_BP_DIRECT	GO:0042176~regulation of protein catabolic process	10	0.263783	0.00240322	9146, 81610, 5707, 79643, 5708, 5709, 11200, 252839, 4953, 23327	3596	18	19453	3.00535	1	0.0677535	0.0658657
nuclear envelope reassembly	3.00535	2.61921	GOTERM_BP_DIRECT	GO:0031468~nuclear envelope reassembly	10	0.263783	0.00240322	79643, 91782, 137886, 9525, 27243, 55968, 51510, 5119, 27183, 25978	3596	18	19453	3.00535	1	0.0677535	0.0658657
positive regulation of stem cell population maintenance	2.99256	7.04161	GOTERM_BP_DIRECT	GO:1902459~positive regulation of stem cell population maintenance	26	0.685835	9.08642e-08	8473, 65980, 6597, 7004, 6599, 6598, 3066, 3065, 25942, 51742, 5931, 6602, 5977, 5978, 10413, 8289, 6760, 64426, 63978, 25855, 5928, 84678, 80312, 60, 605, 86	3596	47	19453	2.99256	0.000658548	1.53201e-05	1.48933e-05
positive regulation of G2/M transition of mitotic cell cycle	2.98462	4.26552	GOTERM_BP_DIRECT	GO:0010971~positive regulation of G2/M transition of mitotic cell cycle	16	0.422052	5.42605e-05	6240, 5087, 9525, 23476, 25942, 351, 891, 1019, 595, 26271, 57504, 55920, 50484, 983, 8317, 51514	3596	29	19453	2.98462	0.325241	0.00352163	0.00342351
Golgi to plasma membrane transport	2.98462	4.26552	GOTERM_BP_DIRECT	GO:0006893~Golgi to plasma membrane transport	16	0.422052	5.42605e-05	9135, 57020, 57120, 23233, 55761, 9919, 55770, 1785, 60412, 26088, 23163, 403, 10890, 51125, 10640, 3996	3596	29	19453	2.98462	0.325241	0.00352163	0.00342351
positive regulation of transcription from RNA polymerase III promoter	2.97529	2.86059	GOTERM_BP_DIRECT	GO:0045945~positive regulation of transcription from RNA polymerase III promoter	11	0.290161	0.00137852	10514, 9188, 79664, 57521, 4641, 8467, 2475, 23451, 57680, 7702, 9031	3596	20	19453	2.97529	0.999955	0.0428989	0.0417036
blastocyst formation	2.97529	2.86059	GOTERM_BP_DIRECT	GO:0001825~blastocyst formation	11	0.290161	0.00137852	57820, 51639, 27341, 6498, 6830, 54663, 57142, 285855, 7082, 86, 9927	3596	20	19453	2.97529	0.999955	0.0428989	0.0417036
lysosomal lumen acidification	2.9507	3.10016	GOTERM_BP_DIRECT	GO:0007042~lysosomal lumen acidification	12	0.316539	0.000794027	51382, 51606, 2896, 533, 523, 535, 537, 252839, 9296, 5538, 23557, 10159	3596	22	19453	2.9507	0.996846	0.0280814	0.027299
regulation of DNA methylation	2.9507	3.10016	GOTERM_BP_DIRECT	GO:0044030~regulation of DNA methylation	12	0.316539	0.000794027	672, 10419, 79977, 8467, 54069, 11176, 10919, 63978, 53615, 54737, 10269, 142	3596	22	19453	2.9507	0.996846	0.0280814	0.027299
histone H2A acetylation	2.9507	3.10016	GOTERM_BP_DIRECT	GO:0043968~histone H2A acetylation	12	0.316539	0.000794027	10933, 10856, 55929, 8089, 10902, 9643, 6944, 60, 79829, 8295, 86, 8607	3596	22	19453	2.9507	0.996846	0.0280814	0.027299
tricarboxylic acid cycle	2.93665	4.96456	GOTERM_BP_DIRECT	GO:0006099~tricarboxylic acid cycle	19	0.501187	1.08502e-05	47, 48, 6389, 3420, 6391, 4190, 6390, 2271, 4191, 5160, 3417, 1743, 1431, 3421, 8803, 55526, 50, 1737, 4967	3596	35	19453	2.93665	0.0756501	0.000904186	0.000878994
protein N-linked glycosylation via asparagine	2.93021	3.33825	GOTERM_BP_DIRECT	GO:0018279~protein N-linked glycosylation via asparagine	13	0.342917	0.000458935	6185, 4245, 79053, 6184, 256281, 6480, 56886, 29880, 201595, 1650, 8813, 1603, 3703	3596	24	19453	2.93021	0.964137	0.019013	0.0184833
ribosomal small subunit biogenesis	2.92412	10.4603	GOTERM_BP_DIRECT	GO:0042274~ribosomal small subunit biogenesis	40	1.05513	3.46483e-11	2091, 10171, 84916, 27340, 27341, 23160, 55781, 57647, 4809, 55127, 55226, 83732, 84128, 26574, 92856, 10199, 51602, 65083, 51406, 5394, 9136, 9277, 6203, 28987, 64745, 57050, 91582, 55272, 9790, 51096, 10528, 10607, 55813, 84135, 134430, 30836, 27292, 51118, 6838, 10885	3596	74	19453	2.92412	2.512e-07	1.57e-08	1.52626e-08
positive regulation of transcription elongation from RNA polymerase II promoter	2.91287	7.26365	GOTERM_BP_DIRECT	GO:0032968~positive regulation of transcription elongation from RNA polymerase II promoter	28	0.738591	5.44946e-08	9862, 22916, 6830, 79577, 2962, 1499, 84246, 51586, 55588, 10915, 4686, 8861, 9412, 80306, 23476, 23613, 29079, 1025, 123169, 11198, 5469, 51755, 8812, 904, 10025, 905, 55837, 6837	3596	52	19453	2.91287	0.000395008	9.63624e-06	9.36775e-06
positive regulation of double-strand break repair via homologous recombination	2.91287	5.42788	GOTERM_BP_DIRECT	GO:1905168~positive regulation of double-strand break repair via homologous recombination	21	0.553944	3.7335e-06	64210, 55929, 8089, 9643, 10097, 8295, 23126, 142, 55135, 10856, 10933, 10902, 2521, 196528, 57599, 51588, 6944, 60, 8914, 86, 8607	3596	39	19453	2.91287	0.0267049	0.000396427	0.000385382
transcription elongation from RNA polymerase II promoter	2.91287	5.42788	GOTERM_BP_DIRECT	GO:0006368~transcription elongation from RNA polymerase II promoter	21	0.553944	3.7335e-06	9646, 6830, 55193, 23168, 55250, 6917, 6829, 55795, 79577, 2963, 2962, 1025, 84337, 123169, 11198, 11047, 51755, 54623, 6924, 6827, 29072	3596	39	19453	2.91287	0.0267049	0.000396427	0.000385382
posttranscriptional regulation of gene expression	2.91287	3.57508	GOTERM_BP_DIRECT	GO:0010608~posttranscriptional regulation of gene expression	14	0.369296	0.000266026	11140, 11051, 9698, 131405, 23367, 23369, 51490, 79066, 29066, 23264, 54542, 2651, 91746, 113251	3596	26	19453	2.91287	0.854699	0.0122846	0.0119424
nuclear-transcribed mRNA catabolic process, nonsense-mediated decay	2.90272	5.6589	GOTERM_BP_DIRECT	GO:0000184~nuclear-transcribed mRNA catabolic process, nonsense-mediated decay	22	0.580322	2.1933e-06	65110, 9774, 5394, 9887, 22916, 9775, 23708, 26986, 22794, 65109, 23049, 26019, 5073, 10921, 84305, 2107, 55110, 23381, 167227, 4686, 55802, 2935	3596	41	19453	2.90272	0.0157757	0.000260679	0.000253416
mitotic spindle assembly	2.90272	5.6589	GOTERM_BP_DIRECT	GO:0090307~mitotic spindle assembly	22	0.580322	2.1933e-06	49856, 8243, 9126, 23332, 8086, 9371, 22974, 2316, 26073, 3837, 991, 387, 26065, 10735, 1213, 7756, 3796, 11200, 56647, 3832, 3833, 4605	3596	41	19453	2.90272	0.0157757	0.000260679	0.000253416
regulation of double-strand break repair	2.89801	3.81083	GOTERM_BP_DIRECT	GO:2000779~regulation of double-strand break repair	15	0.395674	0.000154585	9320, 55929, 8089, 9643, 5531, 8295, 10856, 10933, 57223, 10902, 51366, 6944, 60, 86, 8607	3596	28	19453	2.89801	0.673991	0.00818061	0.00795268
protein targeting to mitochondrion	2.88513	4.04567	GOTERM_BP_DIRECT	GO:0006626~protein targeting to mitochondrion	16	0.422052	9.00191e-05	26519, 100287932, 131118, 26515, 26517, 10469, 10953, 25793, 51024, 10440, 10134, 637, 10452, 10531, 10245, 9927	3596	30	19453	2.88513	0.479345	0.00539371	0.00524343
mRNA splicing, via spliceosome	2.8671	26.9193	GOTERM_BP_DIRECT	GO:0000398~mRNA splicing, via spliceosome	106	2.7961	1.20411e-27	51639, 53938, 9343, 22913, 22916, 10250, 8896, 10492, 55280, 84844, 56259, 4686, 10772, 51645, 6625, 6627, 6626, 6629, 6628, 220988, 10262, 24148, 79760, 55696, 10946, 84950, 23450, 23451, 56949, 6638, 9904, 9128, 9129, 23020, 10594, 10992, 9879, 51428, 10236, 9410, 8683, 9775, 3550, 10921, 55234, 11338, 55110, 29896, 4236, 55119, 57819, 10291, 25949, 6431, 6434, 79171, 22794, 23524, 7919, 4809, …	3596	200	19453	2.8671	8.72977e-24	4.36488e-24	4.24327e-24
RNA catabolic process	2.86392	4.51303	GOTERM_BP_DIRECT	GO:0006401~RNA catabolic process	18	0.474809	3.06881e-05	5393, 8761, 5394, 23517, 22803, 23016, 3184, 23404, 51010, 54512, 246243, 51013, 5511, 4686, 6832, 56915, 87178, 84153	3596	34	19453	2.86392	0.199479	0.00224736	0.00218474
base-excision repair	2.86392	4.51303	GOTERM_BP_DIRECT	GO:0006284~base-excision repair	18	0.474809	3.06881e-05	7374, 4350, 10075, 55170, 8091, 55031, 2237, 1763, 27301, 3159, 6117, 6996, 6119, 6118, 10721, 3978, 4913, 10038	3596	34	19453	2.86392	0.199479	0.00224736	0.00218474
regulation of mitotic metaphase/anaphase transition	2.85508	4.74574	GOTERM_BP_DIRECT	GO:0030071~regulation of mitotic metaphase/anaphase transition	19	0.501187	1.79579e-05	8289, 6597, 6599, 8697, 11065, 6598, 55193, 29117, 57492, 990, 55781, 196528, 6601, 5347, 60, 6602, 605, 5977, 86	3596	36	19453	2.85508	0.122077	0.00141516	0.00137573
mitotic sister chromatid segregation	2.84717	4.97791	GOTERM_BP_DIRECT	GO:0000070~mitotic sister chromatid segregation	20	0.527565	1.05217e-05	25936, 25836, 49856, 8243, 10051, 11130, 9183, 9184, 7283, 54892, 10615, 55143, 23063, 51203, 7756, 5347, 9735, 90417, 3619, 3833	3596	38	19453	2.84717	0.0734461	0.000897442	0.000872438
viral release from host cell	2.84717	2.41756	GOTERM_BP_DIRECT	GO:0019076~viral release from host cell	10	0.263783	0.00382332	5481, 1642, 27243, 9798, 9218, 7879, 27183, 7251, 25978, 7706	3596	19	19453	2.84717	1	0.09598	0.0933058
mRNA splice site selection	2.83361	2.65782	GOTERM_BP_DIRECT	GO:0006376~mRNA splice site selection	11	0.290161	0.00219878	22889, 10658, 8683, 23064, 22827, 6431, 10772, 91746, 6426, 58155, 55692	3596	21	19453	2.83361	1	0.0640207	0.062237
RNA export from nucleus	2.83361	2.65782	GOTERM_BP_DIRECT	GO:0006405~RNA export from nucleus	11	0.290161	0.00219878	23636, 9972, 7175, 9631, 4928, 7919, 57510, 23511, 10212, 8021, 8480	3596	21	19453	2.83361	1	0.0640207	0.062237
macromitophagy	2.83361	2.65782	GOTERM_BP_DIRECT	GO:0000423~macromitophagy	11	0.290161	0.00219878	23647, 23192, 8473, 7157, 8678, 9776, 81631, 11331, 987, 55626, 8878	3596	21	19453	2.83361	1	0.0640207	0.062237
mitochondrial electron transport, NADH to ubiquinone	2.82241	5.90219	GOTERM_BP_DIRECT	GO:0006120~mitochondrial electron transport, NADH to ubiquinone	24	0.633078	1.25258e-06	4694, 4540, 4696, 4705, 4716, 4717, 4728, 4707, 4708, 4719, 4709, 4720, 4698, 4711, 4722, 4535, 4700, 1738, 4723, 374291, 4713, 4724, 4702, 4726	3596	46	19453	2.82241	0.00904013	0.00015932	0.000154881
glutamine metabolic process	2.813	3.13379	GOTERM_BP_DIRECT	GO:0006541~glutamine metabolic process	13	0.342917	0.000734868	7351, 5471, 5198, 26227, 81539, 790, 2746, 1503, 56954, 2673, 8833, 9945, 54529	3596	25	19453	2.813	0.995155	0.0271826	0.0264252
negative regulation of programmed cell death	2.813	3.13379	GOTERM_BP_DIRECT	GO:0043069~negative regulation of programmed cell death	13	0.342917	0.000734868	5184, 23636, 91039, 8678, 7511, 79073, 9093, 664, 665, 28960, 54878, 8848, 5705	3596	25	19453	2.813	0.995155	0.0271826	0.0264252
transcription from RNA polymerase III promoter	2.79808	3.60516	GOTERM_BP_DIRECT	GO:0006383~transcription from RNA polymerase III promoter	15	0.395674	0.000248222	5440, 9533, 9330, 51082, 2976, 661, 6619, 2975, 10625, 2971, 171568, 5434, 9328, 9329, 11128	3596	29	19453	2.79808	0.834673	0.011592	0.011269
multivesicular body assembly	2.79206	3.83951	GOTERM_BP_DIRECT	GO:0036258~multivesicular body assembly	16	0.422052	0.000144709	9146, 91782, 9525, 9798, 8027, 7251, 51160, 25978, 51271, 79643, 27243, 51510, 51534, 10015, 5119, 27183	3596	31	19453	2.79206	0.649787	0.00788825	0.00766847
mitotic cytokinesis	2.78436	8.4219	GOTERM_BP_DIRECT	GO:0000281~mitotic cytokinesis	35	0.923239	3.78533e-09	9101, 6651, 23265, 24137, 6093, 23503, 10899, 4628, 332, 55143, 60412, 1894, 51203, 10112, 10015, 3619, 9212, 129531, 23233, 1072, 9493, 387, 585, 288, 55770, 389, 324, 26586, 403, 54443, 6711, 5347, 10640, 11113, 54902	3596	68	19453	2.78436	2.74433e-05	1.09775e-06	1.06716e-06
positive regulation of gene expression, epigenetic	2.76771	5.2327	GOTERM_BP_DIRECT	GO:0045815~positive regulation of gene expression, epigenetic	22	0.580322	5.85188e-06	8289, 11091, 6597, 4297, 7157, 6598, 2033, 9070, 29117, 23558, 57492, 5929, 26155, 57178, 84656, 55038, 1111, 84661, 11143, 6944, 6602, 10432	3596	43	19453	2.76771	0.0415388	0.000581179	0.000564987
DNA replication	2.74915	14.5677	GOTERM_BP_DIRECT	GO:0006260~DNA replication	62	1.63545	2.70578e-15	4173, 4174, 23649, 4175, 4176, 5981, 5982, 5422, 5983, 1660, 80119, 63901, 25942, 4171, 5937, 27000, 56652, 11143, 5930, 5931, 84289, 374393, 6749, 6241, 6240, 641, 2237, 83743, 5984, 6117, 5424, 11198, 5985, 54921, 5425, 6119, 5426, 6118, 51659, 5000, 5001, 3980, 90381, 63922, 29803, 1111, 55704, 10036, 3978, 22944, 25939, 23595, 7150, 5928, 983, 1763, 51550, 23594, 10926, 54107, 4998, 51514	3596	122	19453	2.74915	1.93179e-11	1.78336e-12	1.73367e-12
mRNA export from nucleus	2.74915	7.29857	GOTERM_BP_DIRECT	GO:0006406~mRNA export from nucleus	31	0.817726	5.0284e-08	9887, 22916, 22794, 29107, 57122, 23049, 26019, 55421, 4927, 23381, 7919, 26097, 84248, 4686, 7514, 55746, 8888, 91746, 10212, 8563, 7175, 9631, 9775, 10482, 23279, 8021, 8480, 29890, 55110, 79902, 84271	3596	61	19453	2.74915	0.000364493	9.11398e-06	8.86004e-06
mitochondrial respiratory chain complex I assembly	2.74642	7.75544	GOTERM_BP_DIRECT	GO:0032981~mitochondrial respiratory chain complex I assembly	33	0.870483	1.75614e-08	284184, 4694, 4696, 28976, 4705, 4728, 55101, 4707, 4708, 55744, 4709, 55863, 55967, 4720, 5018, 4700, 4722, 374291, 4702, 4724, 90871, 4540, 9131, 4716, 4717, 55572, 51295, 4719, 4698, 29090, 4711, 4535, 4713	3596	65	19453	2.74642	0.000127312	3.69446e-06	3.59152e-06
DNA duplex unwinding	2.70481	6.86727	GOTERM_BP_DIRECT	GO:0032508~DNA duplex unwinding	30	0.791348	1.35747e-07	4172, 5982, 5983, 57680, 1660, 170506, 80119, 63922, 10856, 1654, 1653, 23064, 2068, 83990, 22907, 89797, 10973, 8607, 9557, 84515, 641, 1763, 1663, 5984, 6832, 5985, 54921, 5965, 10146, 10721	3596	60	19453	2.70481	0.000983681	2.13949e-05	2.07988e-05
G2/M transition of mitotic cell cycle	2.70481	6.63879	GOTERM_BP_DIRECT	GO:0000086~G2/M transition of mitotic cell cycle	29	0.76497	2.29725e-07	808, 6790, 5087, 7465, 6873, 79176, 351, 890, 10657, 891, 2305, 332, 2029, 57504, 54850, 1111, 6502, 51400, 11200, 7319, 10776, 9833, 983, 1785, 51451, 84930, 5347, 11113, 10763	3596	58	19453	2.70481	0.00166412	3.39899e-05	3.30429e-05
chaperone-mediated protein folding	2.70481	5.26386	GOTERM_BP_DIRECT	GO:0061077~chaperone-mediated protein folding	23	0.6067	5.44682e-06	5481, 9601, 10491, 10471, 5201, 6950, 5202, 2286, 1191, 2280, 1457, 1676, 3315, 55898, 1861, 2289, 2288, 10131, 10574, 10694, 51303, 5824, 10049	3596	46	19453	2.70481	0.03872	0.000556189	0.000540693
positive regulation of double-strand break repair	2.70481	4.8035	GOTERM_BP_DIRECT	GO:2000781~positive regulation of double-strand break repair	21	0.553944	1.57216e-05	8289, 6597, 6599, 7336, 6598, 55193, 29117, 57492, 23514, 55135, 2305, 1663, 196528, 6601, 60, 6602, 605, 55719, 5977, 8914, 86	3596	42	19453	2.70481	0.107726	0.00127791	0.0012423
membrane fission	2.70481	4.57282	GOTERM_BP_DIRECT	GO:0090148~membrane fission	20	0.527565	2.67409e-05	23603, 9146, 91782, 9525, 8027, 23265, 23233, 7251, 51160, 25978, 51271, 79643, 55770, 51100, 60412, 27243, 51510, 10640, 5119, 27183	3596	40	19453	2.70481	0.176239	0.0020195	0.00196323
positive regulation of lamellipodium assembly	2.70481	3.64579	GOTERM_BP_DIRECT	GO:0010592~positive regulation of lamellipodium assembly	16	0.422052	0.000226054	5881, 100506658, 10152, 10097, 10163, 10096, 23191, 10109, 1785, 79647, 2475, 55845, 11344, 6624, 5879, 10787	3596	32	19453	2.70481	0.805841	0.0107117	0.0104133
positive regulation of mRNA splicing, via spliceosome	2.70481	3.64579	GOTERM_BP_DIRECT	GO:0048026~positive regulation of mRNA splicing, via spliceosome	16	0.422052	0.000226054	6434, 10262, 22938, 1153, 27316, 79084, 26528, 27339, 4928, 10419, 29896, 3312, 4686, 6625, 9967, 5935	3596	32	19453	2.70481	0.805841	0.0107117	0.0104133
positive regulation of viral genome replication	2.70481	3.41268	GOTERM_BP_DIRECT	GO:0045070~positive regulation of viral genome replication	15	0.395674	0.000386649	5481, 6780, 6895, 26986, 201626, 2494, 23367, 1654, 103, 1642, 51495, 29883, 6733, 6732, 10450	3596	30	19453	2.70481	0.939418	0.0162977	0.0158436
protein targeting to lysosome	2.70481	3.1789	GOTERM_BP_DIRECT	GO:0006622~protein targeting to lysosome	14	0.369296	0.000662372	9146, 4074, 30849, 8546, 8678, 6653, 26985, 8031, 55275, 950, 23163, 7879, 9648, 27183	3596	28	19453	2.70481	0.991801	0.0254084	0.0247005
spliceosomal tri-snRNP complex assembly	2.70481	2.94434	GOTERM_BP_DIRECT	GO:0000244~spliceosomal tri-snRNP complex assembly	13	0.342917	0.00113673	7375, 9733, 9129, 24148, 27339, 11218, 26121, 25980, 10594, 10772, 57819, 10078, 10421	3596	26	19453	2.70481	0.999738	0.0374605	0.0364167
regulation of mitotic spindle assembly	2.70481	2.7089	GOTERM_BP_DIRECT	GO:1901673~regulation of mitotic spindle assembly	12	0.316539	0.00195478	3192, 7175, 79643, 91782, 56992, 9525, 27243, 5347, 51510, 4733, 5119, 25978	3596	24	19453	2.70481	0.999999	0.0585625	0.0569308
regulation of transcription elongation from RNA polymerase II promoter	2.70481	2.47245	GOTERM_BP_DIRECT	GO:0034243~regulation of transcription elongation from RNA polymerase II promoter	11	0.290161	0.00336941	26173, 6829, 81556, 8861, 65123, 23160, 54973, 55726, 25896, 55756, 6827	3596	22	19453	2.70481	1	0.0860148	0.0836183
viral budding via host ESCRT complex	2.70481	2.47245	GOTERM_BP_DIRECT	GO:0039702~viral budding via host ESCRT complex	11	0.290161	0.00336941	79643, 91782, 9525, 27243, 51510, 10015, 5119, 27183, 7251, 51160, 25978	3596	22	19453	2.70481	1	0.0860148	0.0836183
organelle organization	2.70481	2.47245	GOTERM_BP_DIRECT	GO:0006996~organelle organization	11	0.290161	0.00336941	7494, 488, 1861, 26003, 23277, 526, 84343, 24137, 3800, 6093, 79594	3596	22	19453	2.70481	1	0.0860148	0.0836183
positive regulation of mitochondrial fission	2.70481	2.47245	GOTERM_BP_DIRECT	GO:0090141~positive regulation of mitochondrial fission	11	0.290161	0.00336941	90550, 6790, 664, 3791, 51024, 55737, 10928, 5898, 54471, 10059, 79594	3596	22	19453	2.70481	1	0.0860148	0.0836183
regulated exocytosis	2.70481	2.23481	GOTERM_BP_DIRECT	GO:0045055~regulated exocytosis	10	0.263783	0.00582362	80223, 9144, 9145, 11031, 10890, 1020, 10972, 9230, 9143, 4627	3596	20	19453	2.70481	1	0.13319	0.129479
post-Golgi vesicle-mediated transport	2.70481	2.23481	GOTERM_BP_DIRECT	GO:0006892~post-Golgi vesicle-mediated transport	10	0.263783	0.00582362	1785, 23163, 403, 6653, 10066, 10640, 23256, 10067, 8729, 164	3596	20	19453	2.70481	1	0.13319	0.129479
regulation of Arp2/3 complex-mediated actin nucleation	2.70481	2.23481	GOTERM_BP_DIRECT	GO:0034315~regulation of Arp2/3 complex-mediated actin nucleation	10	0.263783	0.00582362	23647, 375, 377, 55435, 9897, 55604, 57175, 27236, 6050, 23325	3596	20	19453	2.70481	1	0.13319	0.129479
protein localization to chromatin	2.70481	2.23481	GOTERM_BP_DIRECT	GO:0071168~protein localization to chromatin	10	0.263783	0.00582362	84515, 91782, 23063, 2146, 4796, 5885, 5347, 4436, 23613, 142	3596	20	19453	2.70481	1	0.13319	0.129479
RNA splicing	2.69199	23.8221	GOTERM_BP_DIRECT	GO:0008380~RNA splicing	105	2.76972	1.5063e-24	9584, 53938, 285672, 9343, 22916, 10250, 9589, 8896, 10492, 58155, 79650, 56259, 84967, 4686, 4841, 6627, 6628, 54517, 9991, 10262, 8148, 24148, 23450, 23451, 10147, 6638, 9128, 9129, 6651, 25962, 23543, 4904, 140890, 10915, 10594, 10992, 10199, 57805, 8563, 9410, 9774, 6421, 3276, 7072, 22985, 9130, 10921, 55234, 11338, 55110, 29890, 55119, 9406, 5725, 8458, 6830, 22794, 8570, 7919, 26993, 3312,…	3596	211	19453	2.69199	1.09207e-20	2.73017e-21	2.6541e-21
mRNA transport	2.67573	10.3069	GOTERM_BP_DIRECT	GO:0051028~mRNA transport	46	1.2134	4.93282e-11	348995, 9444, 6396, 7884, 129401, 6830, 9688, 23089, 1660, 22794, 65109, 81929, 23225, 8570, 4927, 4928, 677, 23165, 4686, 7514, 6426, 9818, 55706, 23636, 65110, 220988, 9774, 9972, 9775, 10482, 4641, 3297, 8086, 23511, 53371, 10128, 9908, 1984, 55110, 79902, 10642, 10762, 3800, 10644, 5903, 10643	3596	93	19453	2.67573	3.57629e-07	2.1037e-08	2.04509e-08
regulation of mitotic cell cycle	2.66444	7.35428	GOTERM_BP_DIRECT	GO:0007346~regulation of mitotic cell cycle	33	0.870483	4.423e-08	25847, 11040, 8697, 9787, 1164, 1613, 29882, 991, 26271, 332, 4609, 26574, 10011, 55726, 10296, 8729, 8826, 3192, 51529, 6386, 64682, 8881, 7531, 8841, 119504, 29117, 23170, 51053, 51434, 5347, 51433, 6119, 8558	3596	67	19453	2.66444	0.000320616	8.22224e-06	7.99315e-06
retrograde vesicle-mediated transport, Golgi to ER	2.65178	5.53026	GOTERM_BP_DIRECT	GO:0006890~retrograde vesicle-mediated transport, Golgi to ER	25	0.659457	2.94941e-06	26958, 22818, 23760, 9183, 3064, 372, 1314, 377, 57222, 378, 8729, 10972, 53407, 25839, 9276, 5870, 23256, 381, 11316, 10945, 57410, 60561, 11014, 51614, 10960	3596	51	19453	2.65178	0.0211563	0.000328973	0.000319807
mitotic G2 DNA damage checkpoint	2.63546	4.15491	GOTERM_BP_DIRECT	GO:0007095~mitotic G2 DNA damage checkpoint	19	0.501187	6.99988e-05	25949, 8870, 8555, 8720, 79184, 8091, 29997, 57551, 90381, 672, 641, 983, 1112, 1111, 5347, 900, 60561, 4303, 51514	3596	39	19453	2.63546	0.398007	0.00441297	0.00429001
protein K11-linked ubiquitination	2.61756	3.23218	GOTERM_BP_DIRECT	GO:0070979~protein K11-linked ubiquitination	15	0.395674	0.000585895	51529, 25847, 7332, 64682, 8881, 7323, 6047, 8697, 11065, 29882, 79102, 51434, 51433, 7328, 7319	3596	31	19453	2.61756	0.985721	0.0229607	0.022321
mitotic spindle organization	2.61154	6.02704	GOTERM_BP_DIRECT	GO:0007052~mitotic spindle organization	28	0.738591	9.3964e-07	6790, 4134, 9787, 24137, 7283, 1778, 891, 332, 55143, 55726, 3796, 5116, 3619, 3832, 9212, 9793, 10460, 23332, 9371, 7272, 1104, 10726, 284403, 51115, 5347, 5524, 10540, 56647	3596	58	19453	2.61154	0.00678924	0.000123862	0.000120411
maturation of SSU-rRNA from tricistronic rRNA transcript (SSU-rRNA, 5.8S rRNA, LSU-rRNA)	2.61154	3.00049	GOTERM_BP_DIRECT	GO:0000462~maturation of SSU-rRNA from tricistronic rRNA transcript (SSU-rRNA, 5.8S rRNA, LSU-rRNA)	14	0.369296	0.000998868	90121, 9277, 64963, 57050, 25879, 84916, 9790, 23160, 57647, 55127, 55720, 2068, 55813, 705	3596	29	19453	2.61154	0.999287	0.0341766	0.0332243
spliceosomal complex assembly	2.60463	2.76832	GOTERM_BP_DIRECT	GO:0000245~spliceosomal complex assembly	13	0.342917	0.00170483	8487, 9169, 24148, 27339, 51340, 7919, 10713, 1653, 23451, 6733, 4686, 7536, 6732	3596	27	19453	2.60463	0.999996	0.0517154	0.0502745
mitotic cell cycle phase transition	2.59662	2.53562	GOTERM_BP_DIRECT	GO:0044772~mitotic cell cycle phase transition	12	0.316539	0.00291328	891, 595, 9133, 894, 896, 899, 900, 1164, 29766, 10983, 54619, 890	3596	25	19453	2.59662	1	0.0782269	0.0760473
negative regulation of stem cell population maintenance	2.57601	2.06843	GOTERM_BP_DIRECT	GO:1902455~negative regulation of stem cell population maintenance	10	0.263783	0.00854224	5928, 8473, 80312, 51742, 3066, 5931, 3065, 64426, 25855, 25942	3596	21	19453	2.57601	1	0.171555	0.166775
regulation of macroautophagy	2.56245	5.61885	GOTERM_BP_DIRECT	GO:0016241~regulation of macroautophagy	27	0.712213	2.40517e-06	8678, 23265, 1020, 51382, 51100, 60412, 533, 535, 5599, 9559, 836, 8408, 155066, 51606, 9114, 30849, 29978, 29979, 27131, 523, 2475, 55737, 526, 823, 528, 529, 826	3596	57	19453	2.56245	0.0172863	0.000281249	0.000273413
aerobic respiration	2.5457	6.57002	GOTERM_BP_DIRECT	GO:0009060~aerobic respiration	32	0.844104	2.6914e-07	7385, 7384, 4694, 4696, 6391, 4191, 6390, 4705, 4728, 4707, 4708, 4709, 513, 55967, 4720, 5018, 4700, 4722, 374291, 4723, 4702, 4724, 4726, 4540, 1352, 4716, 4717, 4719, 4698, 4711, 4535, 4713	3596	68	19453	2.5457	0.00194936	3.90253e-05	3.7938e-05
mRNA catabolic process	2.5457	3.29148	GOTERM_BP_DIRECT	GO:0006402~mRNA catabolic process	16	0.422052	0.000511114	23658, 9125, 131870, 25904, 9337, 6050, 8570, 5073, 79066, 27044, 51441, 167227, 29883, 57819, 56339, 87178	3596	34	19453	2.5457	0.975437	0.0205865	0.020013
positive regulation of DNA repair	2.53216	4.48713	GOTERM_BP_DIRECT	GO:0045739~positive regulation of DNA repair	22	0.580322	3.2574e-05	9025, 93973, 54929, 1660, 1054, 79184, 2140, 23347, 55135, 672, 54891, 10856, 51377, 79913, 150275, 4798, 10155, 7528, 86, 10445, 165918, 8607	3596	47	19453	2.53216	0.21035	0.00231531	0.0022508
regulation of embryonic development	2.53216	4.48713	GOTERM_BP_DIRECT	GO:0045995~regulation of embryonic development	22	0.580322	3.2574e-05	93973, 25836, 11091, 9320, 170506, 7917, 1810, 54891, 10856, 55689, 983, 284217, 51377, 79913, 79813, 6996, 4798, 7528, 3911, 86, 10445, 8607	3596	47	19453	2.53216	0.21035	0.00231531	0.0022508
tRNA modification	2.51161	2.60438	GOTERM_BP_DIRECT	GO:0006400~tRNA modification	13	0.342917	0.00248667	4234, 23587, 79691, 24140, 55623, 54974, 55644, 55621, 142940, 51654, 81890, 54888, 10785	3596	28	19453	2.51161	1	0.0689121	0.0669921
regulation of G1/S transition of mitotic cell cycle	2.50445	4.99422	GOTERM_BP_DIRECT	GO:2000045~regulation of G1/S transition of mitotic cell cycle	25	0.659457	1.0134e-05	6597, 6599, 6598, 1022, 595, 6929, 6601, 55626, 10197, 637, 6602, 5515, 5977, 8289, 55193, 29117, 57492, 11319, 1027, 196528, 5720, 60, 605, 86, 26060	3596	54	19453	2.50445	0.0708376	0.000877931	0.00085347
protein import into nucleus	2.50067	9.67603	GOTERM_BP_DIRECT	GO:0006606~protein import into nucleus	49	1.29253	2.1085e-10	23649, 6396, 29107, 26953, 3836, 3837, 4927, 4928, 3839, 754, 4763, 6789, 7175, 9631, 8021, 23534, 7249, 5469, 3842, 3843, 9688, 6774, 57122, 1434, 1994, 84268, 30000, 1871, 55746, 5514, 51501, 55705, 51307, 23636, 9972, 4000, 7157, 80208, 23511, 23633, 51194, 10527, 103, 79902, 11331, 8878, 10762, 2737, 26060	3596	106	19453	2.50067	1.52866e-06	7.64332e-08	7.43036e-08
regulation of translation	2.49675	8.28678	GOTERM_BP_DIRECT	GO:0006417~regulation of translation	42	1.10789	5.16683e-09	53918, 9444, 9221, 8550, 136319, 25904, 25929, 6311, 48, 7248, 6895, 22794, 23587, 23369, 8890, 55140, 351, 6949, 1611, 56931, 677, 29883, 9933, 8569, 27161, 54859, 5935, 9774, 9337, 5036, 6203, 124540, 83939, 8087, 55250, 23019, 10767, 23191, 23173, 55037, 8518, 10985	3596	91	19453	2.49675	3.74588e-05	1.31024e-06	1.27373e-06
mitochondrial ATP synthesis coupled proton transport	2.49675	5.94696	GOTERM_BP_DIRECT	GO:0042776~mitochondrial ATP synthesis coupled proton transport	30	0.791348	1.12991e-06	4694, 4696, 6391, 6390, 4705, 4728, 4707, 4708, 4709, 513, 514, 55967, 4720, 4700, 4722, 30968, 374291, 4723, 4702, 4724, 4726, 4540, 6389, 4716, 4717, 4719, 4698, 4711, 4535, 4713	3596	65	19453	2.49675	0.00815836	0.000146282	0.000142207
protein methylation	2.49675	2.37509	GOTERM_BP_DIRECT	GO:0006479~protein methylation	12	0.316539	0.00421608	151194, 2107, 5110, 51451, 79823, 79091, 283742, 3276, 3275, 25940, 2935, 6628	3596	26	19453	2.49675	1	0.101214	0.0983937
positive regulation of focal adhesion assembly	2.49675	2.37509	GOTERM_BP_DIRECT	GO:0051894~positive regulation of focal adhesion assembly	12	0.316539	0.00421608	26073, 6385, 25, 3791, 10979, 9448, 7248, 5795, 6422, 7070, 5879, 6093	3596	26	19453	2.49675	1	0.101214	0.0983937
mRNA processing	2.47752	21.1162	GOTERM_BP_DIRECT	GO:0006397~mRNA processing	109	2.87523	7.65271e-22	9584, 285672, 9343, 10250, 9589, 58155, 10657, 56259, 56931, 10658, 57466, 5930, 4841, 54998, 54517, 9991, 22803, 10262, 10946, 10949, 142940, 10147, 9129, 6651, 25962, 23543, 4904, 283989, 140890, 1479, 10914, 10915, 10594, 10992, 87178, 57805, 10236, 8563, 9774, 8683, 6421, 11052, 11051, 201626, 7072, 22984, 22985, 9130, 11338, 29890, 28960, 55119, 9406, 5725, 64062, 10291, 8458, 6830, 22794, 5…	3596	238	19453	2.47752	5.54821e-18	9.24702e-19	8.98938e-19
intra-Golgi vesicle-mediated transport	2.47297	3.12912	GOTERM_BP_DIRECT	GO:0006891~intra-Golgi vesicle-mediated transport	16	0.422052	0.00074282	26958, 9276, 5870, 10490, 8774, 22818, 8775, 22796, 22820, 9570, 1315, 11316, 1314, 1523, 9527, 27095	3596	35	19453	2.47297	0.995426	0.0273078	0.0265469
membrane organization	2.45892	2.90301	GOTERM_BP_DIRECT	GO:0061024~membrane organization	15	0.395674	0.00125023	8443, 5286, 22848, 5584, 28988, 56681, 55161, 163590, 1785, 51100, 3312, 55704, 1718, 51128, 26092	3596	33	19453	2.45892	0.999885	0.0399302	0.0388176
intrinsic apoptotic signaling pathway in response to DNA damage by p53 class mediator	2.45892	2.90301	GOTERM_BP_DIRECT	GO:0042771~intrinsic apoptotic signaling pathway in response to DNA damage by p53 class mediator	15	0.395674	0.00125023	64782, 7157, 22938, 2033, 28996, 79073, 7917, 57646, 51065, 51246, 79915, 11200, 10210, 4436, 5527	3596	33	19453	2.45892	0.999885	0.0399302	0.0388176
positive regulation of macroautophagy	2.45892	2.90301	GOTERM_BP_DIRECT	GO:0016239~positive regulation of macroautophagy	15	0.395674	0.00125023	3091, 3791, 11040, 6885, 7248, 23367, 6829, 10206, 83667, 664, 665, 2773, 51322, 5049, 7249	3596	33	19453	2.45892	0.999885	0.0399302	0.0388176
negative regulation of type I interferon-mediated signaling pathway	2.45892	1.91637	GOTERM_BP_DIRECT	GO:0060339~negative regulation of type I interferon-mediated signaling pathway	10	0.263783	0.0121234	23170, 51441, 103, 25939, 26058, 29883, 56339, 253943, 9470, 79594	3596	22	19453	2.45892	1	0.226533	0.220222
nuclear envelope organization	2.45892	1.91637	GOTERM_BP_DIRECT	GO:0006998~nuclear envelope organization	10	0.263783	0.0121234	84823, 9631, 4000, 4001, 1861, 80346, 9688, 23353, 27183, 10269	3596	22	19453	2.45892	1	0.226533	0.220222
telomere maintenance via telomerase	2.45892	1.91637	GOTERM_BP_DIRECT	GO:0007004~telomere maintenance via telomerase	10	0.263783	0.0121234	9894, 55135, 55651, 7013, 5981, 54433, 10728, 6117, 80119, 1736	3596	22	19453	2.45892	1	0.226533	0.220222
cell division	2.45763	33.1511	GOTERM_BP_DIRECT	GO:0051301~cell division	174	4.58982	7.06193e-34	54908, 4174, 9585, 23607, 7443, 11065, 9183, 23047, 8091, 1063, 259266, 79892, 9184, 81610, 990, 595, 26271, 991, 55320, 2029, 1213, 54478, 1211, 84722, 1452, 55726, 9735, 5898, 10776, 64151, 7175, 51529, 64682, 23332, 119504, 51490, 55055, 1104, 2037, 51530, 2035, 11078, 83461, 54801, 22919, 54888, 7329, 8812, 113130, 10300, 93973, 348995, 25847, 348235, 7465, 9525, 8678, 10592, 9126, 22974, 890…	3596	383	19453	2.45763	5.1199e-30	5.1199e-30	4.97725e-30
chromosome segregation	2.45385	8.39146	GOTERM_BP_DIRECT	GO:0007059~chromosome segregation	44	1.16064	4.06016e-09	157313, 348995, 64210, 348235, 9787, 79172, 1063, 672, 4926, 332, 221150, 10615, 10636, 1654, 23383, 699, 2068, 79019, 11243, 90417, 3619, 5518, 7153, 9874, 9391, 7150, 28989, 79682, 7272, 11339, 1104, 201254, 55755, 387103, 81620, 54069, 5885, 6732, 7329, 8239, 10664, 55839, 8815, 51759	3596	97	19453	2.45385	2.94357e-05	1.13216e-06	1.10062e-06
regulation of signal transduction by p53 class mediator	2.44721	3.64671	GOTERM_BP_DIRECT	GO:1901796~regulation of signal transduction by p53 class mediator	19	0.501187	0.000225574	9212, 6790, 8550, 7874, 55170, 2033, 28996, 23212, 29997, 23246, 112858, 55003, 10419, 2475, 1111, 84154, 11200, 80196, 8805	3596	42	19453	2.44721	0.805164	0.0107117	0.0104133
regulation of protein stability	2.44306	7.94803	GOTERM_BP_DIRECT	GO:0031647~regulation of protein stability	42	1.10789	1.12712e-08	6790, 9101, 4771, 5300, 23327, 10910, 7917, 57602, 57646, 51100, 84301, 23163, 3312, 975, 1650, 836, 55729, 57805, 8805, 7494, 54918, 65992, 7375, 5594, 4000, 5476, 7874, 8841, 4047, 55031, 287, 444, 84059, 54840, 25793, 55737, 92703, 3920, 6659, 8818, 3845, 1603	3596	93	19453	2.44306	8.17127e-05	2.55363e-06	2.48248e-06
rescue of stalled ribosome	2.425	2.45138	GOTERM_BP_DIRECT	GO:0072344~rescue of stalled ribosome	13	0.342917	0.00353688	53918, 9147, 64320, 9100, 22980, 25898, 9470, 10767, 51095, 55139, 26058, 10985, 10973	3596	29	19453	2.425	1	0.0893462	0.0868568
spliceosomal snRNP assembly	2.425	2.45138	GOTERM_BP_DIRECT	GO:0000387~spliceosomal snRNP assembly	13	0.342917	0.00353688	50628, 25804, 8487, 11171, 9733, 25929, 79084, 79760, 11218, 54496, 10419, 10078, 6628	3596	29	19453	2.425	1	0.0893462	0.0868568
protein peptidyl-prolyl isomerization	2.425	2.45138	GOTERM_BP_DIRECT	GO:0000413~protein peptidyl-prolyl isomerization	13	0.342917	0.00353688	5481, 23759, 53938, 5300, 10283, 2280, 2289, 2288, 10450, 4820, 51645, 10105, 5903	3596	29	19453	2.425	1	0.0893462	0.0868568
cholesterol biosynthetic process	2.42009	3.19899	GOTERM_BP_DIRECT	GO:0006695~cholesterol biosynthetic process	17	0.44843	0.000632426	50814, 47, 4047, 4597, 3156, 3638, 10449, 3422, 3157, 1718, 7108, 1717, 3930, 1727, 6307, 2539, 10654	3596	38	19453	2.42009	0.989812	0.0245192	0.0238361
establishment of mitotic spindle orientation	2.40428	2.9756	GOTERM_BP_DIRECT	GO:0000132~establishment of mitotic spindle orientation	16	0.422052	0.0010578	54908, 137886, 8841, 9183, 3064, 23291, 4926, 55755, 2697, 55968, 5347, 22919, 10252, 3688, 1639, 56647	3596	36	19453	2.40428	0.999535	0.03567	0.0346761
positive regulation of ATPase activity	2.40428	2.22603	GOTERM_BP_DIRECT	GO:0032781~positive regulation of ATPase activity	12	0.316539	0.00594256	163590, 54431, 26097, 3337, 7168, 5216, 23234, 5217, 10598, 26092, 481, 51726	3596	27	19453	2.40428	1	0.13444	0.130695
positive regulation of translation	2.3903	6.90385	GOTERM_BP_DIRECT	GO:0045727~positive regulation of translation	38	1.00237	1.24781e-07	23, 8473, 8672, 6895, 65109, 23367, 3184, 60558, 84305, 51065, 4609, 1654, 1994, 23185, 55226, 1938, 56339, 54915, 27161, 5935, 65110, 5591, 8664, 9775, 1153, 3276, 2064, 23654, 8087, 27230, 55695, 387, 1982, 2475, 113251, 6659, 84271, 253943	3596	86	19453	2.3903	0.000904255	2.01037e-05	1.95435e-05
cellular response to nutrient levels	2.3866	2.75261	GOTERM_BP_DIRECT	GO:0031669~cellular response to nutrient levels	15	0.395674	0.00176761	5571, 25828, 6396, 64223, 5564, 2033, 81929, 1387, 57521, 1981, 2475, 55004, 79109, 10670, 8408	3596	34	19453	2.3866	0.999997	0.0531749	0.0516933
protein modification by small protein conjugation	2.3866	2.75261	GOTERM_BP_DIRECT	GO:0032446~protein modification by small protein conjugation	15	0.395674	0.00176761	8883, 7332, 7321, 7323, 11065, 9039, 7324, 10055, 10054, 7326, 7329, 7328, 7317, 7319, 3845	3596	34	19453	2.3866	0.999997	0.0531749	0.0516933
substantia nigra development	2.36671	3.78505	GOTERM_BP_DIRECT	GO:0021762~substantia nigra development	21	0.553944	0.00016404	808, 64770, 5354, 7531, 9118, 1152, 64426, 9143, 2746, 387, 9919, 3939, 59345, 1267, 79109, 5810, 60, 4722, 10971, 2539, 3309	3596	48	19453	2.36671	0.695593	0.00837529	0.00814194
phospholipid biosynthetic process	2.36671	2.53014	GOTERM_BP_DIRECT	GO:0008654~phospholipid biosynthetic process	14	0.369296	0.00295022	8443, 3992, 23761, 8394, 3074, 84515, 57515, 256987, 55326, 79888, 51477, 10554, 154141, 10555	3596	32	19453	2.36671	1	0.0786365	0.0764455
mismatch repair	2.36671	2.53014	GOTERM_BP_DIRECT	GO:0006298~mismatch repair	14	0.369296	0.00295022	9156, 25, 5378, 4292, 6117, 6996, 6119, 6118, 4436, 84153, 3978, 2956, 29072, 7508	3596	32	19453	2.36671	1	0.0786365	0.0764455
regulation of mitotic nuclear division	2.35201	1.77696	GOTERM_BP_DIRECT	GO:0007088~regulation of mitotic nuclear division	10	0.263783	0.0167124	157313, 1613, 26271, 1104, 9585, 54461, 10419, 4288, 5300, 23363	3596	23	19453	2.35201	1	0.283096	0.275209
barbed-end actin filament capping	2.35201	1.77696	GOTERM_BP_DIRECT	GO:0051016~barbed-end actin filament capping	10	0.263783	0.0167124	2314, 830, 832, 118, 822, 11078, 119, 11344, 120, 829	3596	23	19453	2.35201	1	0.283096	0.275209
protein neddylation	2.35201	1.77696	GOTERM_BP_DIRECT	GO:0045116~protein neddylation	10	0.263783	0.0167124	64708, 8883, 10920, 2873, 84259, 8533, 9039, 51138, 10980, 50813	3596	23	19453	2.35201	1	0.283096	0.275209
regulation of mitochondrion organization	2.35201	1.77696	GOTERM_BP_DIRECT	GO:0010821~regulation of mitochondrion organization	10	0.263783	0.0167124	51024, 55737, 2033, 23761, 55170, 89941, 8878, 10463, 10059, 79594	3596	23	19453	2.35201	1	0.283096	0.275209
protein sumoylation	2.34757	4.07584	GOTERM_BP_DIRECT	GO:0016925~protein sumoylation	23	0.6067	8.39767e-05	9189, 8554, 9063, 79594, 5905, 26054, 54780, 205564, 57178, 53335, 51564, 26036, 51588, 10055, 6612, 10054, 10362, 7329, 10210, 5987, 10155, 55719, 5903	3596	53	19453	2.34757	0.456027	0.00511623	0.00497368
ubiquitin-dependent ERAD pathway	2.33749	6.09455	GOTERM_BP_DIRECT	GO:0030433~ubiquitin-dependent ERAD pathway	35	0.923239	8.04361e-07	11160, 7184, 54431, 550, 10613, 7917, 10956, 57003, 55666, 7415, 10277, 6449, 55829, 51528, 9354, 7353, 6400, 6048, 29978, 29979, 5706, 10206, 57414, 55298, 23392, 201595, 118424, 55139, 23197, 7327, 11253, 54788, 3309, 23190, 7706	3596	81	19453	2.33749	0.00581465	0.000107993	0.000104984
mitotic cell cycle	2.31841	11.148	GOTERM_BP_DIRECT	GO:0000278~mitotic cell cycle	66	1.74097	7.11189e-12	6790, 9221, 8697, 9183, 7280, 1063, 83903, 7283, 10899, 54475, 990, 1778, 10733, 4927, 2029, 1213, 6427, 7516, 5536, 3832, 10776, 6904, 3835, 4605, 51529, 6045, 10383, 8021, 1788, 5347, 11113, 5426, 113130, 25, 348235, 10270, 7465, 9126, 84617, 22974, 10910, 332, 221150, 10636, 1874, 55143, 23063, 56992, 6249, 5515, 3619, 347733, 1639, 11169, 9212, 7277, 8089, 55193, 27436, 3550, 10844, 387103, 1…	3596	154	19453	2.31841	5.1561e-08	3.43741e-09	3.34164e-09
regulation of cytokinesis	2.31841	3.12739	GOTERM_BP_DIRECT	GO:0032465~regulation of cytokinesis	18	0.474809	0.000745785	808, 9212, 6790, 30849, 8678, 5300, 28964, 23503, 79187, 80179, 10733, 57448, 585, 51100, 5347, 84440, 10112, 29072	3596	42	19453	2.31841	0.995524	0.0273078	0.0265469
clathrin-dependent endocytosis	2.31841	2.08731	GOTERM_BP_DIRECT	GO:0072583~clathrin-dependent endocytosis	12	0.316539	0.00817873	3092, 85439, 1213, 54874, 1211, 1175, 160, 1173, 161, 2580, 163, 22876	3596	28	19453	2.31841	1	0.16471	0.160121
nucleus organization	2.31841	2.08731	GOTERM_BP_DIRECT	GO:0006997~nucleus organization	12	0.316539	0.00817873	4926, 79643, 91782, 9525, 27243, 1111, 23760, 51510, 5119, 27183, 25978, 51280	3596	28	19453	2.31841	1	0.16471	0.160121
positive regulation of histone acetylation	2.31841	2.08731	GOTERM_BP_DIRECT	GO:0035066~positive regulation of histone acetylation	12	0.316539	0.00817873	10514, 672, 9188, 10856, 5595, 84656, 8467, 23451, 29117, 408, 9031, 351	3596	28	19453	2.31841	1	0.16471	0.160121
protein localization to membrane	2.31841	2.08731	GOTERM_BP_DIRECT	GO:0072657~protein localization to membrane	12	0.316539	0.00817873	9146, 9375, 9777, 10979, 1398, 55004, 10670, 51304, 8943, 285590, 7074, 4836	3596	28	19453	2.31841	1	0.16471	0.160121
regulation of cyclin-dependent protein serine/threonine kinase activity	2.3041	3.93123	GOTERM_BP_DIRECT	GO:0000079~regulation of cyclin-dependent protein serine/threonine kinase activity	23	0.6067	0.000117157	9133, 11140, 1022, 890, 891, 990, 595, 2965, 57018, 641, 1027, 894, 896, 23560, 899, 900, 60, 8812, 10983, 56647, 54619, 904, 905	3596	54	19453	2.3041	0.572345	0.0068499	0.00665905
tRNA processing	2.29909	2.90953	GOTERM_BP_DIRECT	GO:0008033~tRNA processing	17	0.44843	0.0012316	8270, 339487, 26995, 55140, 83707, 112858, 283989, 51493, 126789, 1653, 54974, 55687, 51367, 2926, 10248, 10556, 54517	3596	40	19453	2.29909	0.999868	0.0398621	0.0387514
chromatin remodeling	2.28621	23.2646	GOTERM_BP_DIRECT	GO:0006338~chromatin remodeling	142	3.74571	5.43728e-24	9188, 6594, 6597, 7443, 6599, 6598, 79091, 22992, 83903, 23326, 473, 4609, 57504, 55689, 10419, 56254, 55209, 5931, 9219, 10498, 1616, 7319, 6760, 64324, 6885, 55170, 221037, 28989, 1107, 1105, 54880, 51773, 51377, 84678, 23451, 8019, 2959, 4615, 1108, 93973, 84181, 7468, 10075, 11164, 54093, 10514, 84108, 51780, 54891, 26097, 1111, 84864, 11168, 54815, 1911, 8289, 6421, 5058, 10360, 55193, 3276,…	3596	336	19453	2.28621	3.94203e-20	7.88406e-21	7.66439e-21
cellular response to nerve growth factor stimulus	2.27774	2.69255	GOTERM_BP_DIRECT	GO:1990090~cellular response to nerve growth factor stimulus	16	0.422052	0.00202977	23527, 9101, 3397, 2186, 142, 351, 2889, 1478, 1454, 57498, 1453, 1398, 1783, 10938, 867, 3309	3596	38	19453	2.27774	1	0.0599243	0.0582547
G1/S transition of mitotic cell cycle	2.27361	4.7996	GOTERM_BP_DIRECT	GO:0000082~G1/S transition of mitotic cell cycle	29	0.76497	1.58637e-05	8453, 8454, 8451, 11040, 8554, 131405, 1021, 890, 10657, 1019, 595, 4609, 894, 896, 1871, 2146, 6502, 5537, 1978, 8065, 1027, 586, 1104, 983, 10926, 3688, 5426, 8317, 2935	3596	69	19453	2.27361	0.108645	0.00127791	0.0012423
insulin-like growth factor receptor signaling pathway	2.26855	2.17434	GOTERM_BP_DIRECT	GO:0048009~insulin-like growth factor receptor signaling pathway	13	0.342917	0.00669363	5594, 5595, 6464, 5894, 64599, 2067, 3482, 3480, 2885, 26058, 2068, 7249, 5605	3596	31	19453	2.26855	1	0.148861	0.144714
double-strand break repair	2.26619	5.08729	GOTERM_BP_DIRECT	GO:0006302~double-strand break repair	31	0.817726	8.1791e-06	9025, 93973, 3980, 7468, 23347, 10459, 672, 1653, 23064, 51588, 83990, 9319, 79913, 7415, 11200, 5536, 51567, 165918, 10038, 5591, 7157, 79184, 2140, 142, 2237, 55775, 54840, 5885, 4436, 113130, 10721	3596	74	19453	2.26619	0.0575748	0.000750614	0.0007297
positive regulation of protein import into nucleus	2.26449	2.99003	GOTERM_BP_DIRECT	GO:0042307~positive regulation of protein import into nucleus	18	0.474809	0.00102323	8882, 7494, 7175, 55929, 7545, 8841, 2033, 8692, 55696, 2316, 3728, 983, 1894, 51366, 999, 10155, 3843, 2737	3596	43	19453	2.26449	0.999402	0.0346654	0.0336995
positive regulation of protein targeting to mitochondrion	2.25401	2.47661	GOTERM_BP_DIRECT	GO:1903955~positive regulation of protein targeting to mitochondrion	15	0.395674	0.00333725	9520, 7332, 5881, 7323, 10075, 9776, 1459, 10425, 57602, 118424, 51100, 10055, 7855, 6721, 5879	3596	36	19453	2.25401	1	0.0860148	0.0836183
negative regulation of reactive oxygen species metabolic process	2.25401	1.64878	GOTERM_BP_DIRECT	GO:2000378~negative regulation of reactive oxygen species metabolic process	10	0.263783	0.0224503	672, 9474, 3091, 664, 7157, 8678, 26574, 613, 7416, 2539	3596	24	19453	2.25401	1	0.348532	0.338821
COPII vesicle coating	2.25401	1.64878	GOTERM_BP_DIRECT	GO:0048208~COPII vesicle coating	10	0.263783	0.0224503	553115, 9919, 79090, 1453, 10959, 10342, 5537, 10972, 10113, 27095	3596	24	19453	2.25401	1	0.348532	0.338821
androgen receptor signaling pathway	2.25401	1.64878	GOTERM_BP_DIRECT	GO:0030521~androgen receptor signaling pathway	10	0.263783	0.0224503	8289, 387, 5594, 57178, 3301, 2288, 56937, 7337, 10521, 1616	3596	24	19453	2.25401	1	0.348532	0.338821
microtubule nucleation	2.25401	1.64878	GOTERM_BP_DIRECT	GO:0007020~microtubule nucleation	10	0.263783	0.0224503	10844, 121441, 1453, 23332, 55835, 10142, 282991, 8636, 22974, 7283	3596	24	19453	2.25401	1	0.348532	0.338821
neuronal stem cell population maintenance	2.25401	1.64878	GOTERM_BP_DIRECT	GO:0097150~neuronal stem cell population maintenance	10	0.263783	0.0224503	6760, 51593, 2177, 1000, 259266, 6657, 10642, 5108, 5978, 2308	3596	24	19453	2.25401	1	0.348532	0.338821
stem cell population maintenance	2.23846	3.86987	GOTERM_BP_DIRECT	GO:0019827~stem cell population maintenance	24	0.633078	0.000134937	53918, 22823, 25836, 8243, 9646, 9412, 9126, 6774, 23168, 80306, 55183, 1656, 79577, 57167, 1499, 51586, 123169, 26354, 80312, 657, 79727, 54623, 56339, 79918	3596	58	19453	2.23846	0.624072	0.00741131	0.00720481
macroautophagy	2.20956	4.52715	GOTERM_BP_DIRECT	GO:0016236~macroautophagy	29	0.76497	2.97067e-05	9146, 4077, 11040, 8678, 9525, 10490, 51160, 9140, 64419, 27243, 81631, 7415, 4864, 9538, 10015, 27183, 8408, 9474, 30849, 8027, 7251, 25978, 29979, 23192, 79643, 2475, 51534, 8878, 27072	3596	71	19453	2.20956	0.193762	0.00222034	0.00215848
ER to Golgi vesicle-mediated transport	2.20392	8.37101	GOTERM_BP_DIRECT	GO:0006888~ER to Golgi vesicle-mediated transport	55	1.4508	4.2559e-09	26958, 79090, 90522, 5862, 9183, 22872, 57222, 9218, 10134, 51128, 8729, 10972, 10652, 3998, 10897, 9276, 5034, 9632, 64764, 11196, 23256, 29959, 11316, 10945, 8615, 60561, 10342, 51614, 27095, 9321, 375056, 57120, 23423, 372, 553115, 1315, 1314, 9919, 81876, 54732, 378, 10959, 7415, 10113, 56681, 222068, 22820, 10525, 55795, 10484, 10483, 11014, 9527, 29097, 10960	3596	135	19453	2.20392	3.08548e-05	1.14279e-06	1.11095e-06
regulation of multicellular organism growth	2.20392	1.74329	GOTERM_BP_DIRECT	GO:0040014~regulation of multicellular organism growth	11	0.290161	0.0180596	1019, 79068, 137964, 6774, 8841, 8879, 10939, 2593, 80351, 10269, 351	3596	27	19453	2.20392	1	0.30366	0.2952
chromosome organization	2.19766	2.04868	GOTERM_BP_DIRECT	GO:0051276~chromosome organization	13	0.342917	0.00893967	53918, 8520, 10051, 6597, 6421, 7157, 9126, 23369, 23347, 3704, 4609, 55143, 387103	3596	32	19453	2.19766	1	0.17904	0.174052
positive regulation of T cell differentiation	2.19309	2.3498	GOTERM_BP_DIRECT	GO:0045582~positive regulation of T cell differentiation	15	0.395674	0.00446885	8289, 7494, 6597, 6599, 6598, 55193, 29117, 4192, 57492, 57178, 196528, 6601, 60, 6602, 86	3596	37	19453	2.19309	1	0.10588	0.10293
histone H4 acetylation	2.18961	2.64772	GOTERM_BP_DIRECT	GO:0043967~histone H4 acetylation	17	0.44843	0.00225051	8520, 55929, 8089, 9643, 2033, 8295, 23326, 10856, 10933, 10902, 11143, 84289, 6944, 60, 79829, 86, 8607	3596	42	19453	2.18961	1	0.0652648	0.0634464
DNA repair	2.17463	17.7847	GOTERM_BP_DIRECT	GO:0006281~DNA repair	121	3.19177	1.64179e-18	65123, 9100, 7323, 8930, 5422, 23047, 80119, 23049, 2271, 2305, 1454, 51366, 83990, 8924, 4841, 5810, 7319, 6749, 6240, 641, 55611, 55215, 51377, 6117, 5424, 11198, 5425, 6119, 5426, 6118, 10269, 2956, 93973, 64210, 9126, 9643, 8555, 2177, 2175, 29128, 55183, 2965, 79035, 57646, 54891, 1111, 11169, 2967, 9656, 2067, 142, 143, 1643, 54780, 1642, 1763, 51550, 546, 5965, 7508, 8451, 8458, 5981, 5982…	3596	301	19453	2.17463	1.19029e-14	1.32255e-15	1.2857e-15
embryonic organ development	2.16385	2.13929	GOTERM_BP_DIRECT	GO:0048568~embryonic organ development	14	0.369296	0.00725625	25949, 5087, 7004, 7157, 7003, 2067, 196528, 2068, 57599, 657, 5930, 5426, 53615, 2737	3596	35	19453	2.16385	1	0.156053	0.151705
response to cadmium ion	2.16385	1.53064	GOTERM_BP_DIRECT	GO:0046686~response to cadmium ion	10	0.263783	0.0294685	2821, 1841, 1027, 983, 2067, 5621, 4521, 4864, 2729, 2937	3596	25	19453	2.16385	1	0.414848	0.403289
regulation of cytoskeleton organization	2.16385	1.53064	GOTERM_BP_DIRECT	GO:0051493~regulation of cytoskeleton organization	10	0.263783	0.0294685	50848, 5594, 5364, 5595, 1729, 7082, 57551, 25932, 5747, 5062	3596	25	19453	2.16385	1	0.414848	0.403289
heme biosynthetic process	2.16385	1.53064	GOTERM_BP_DIRECT	GO:0006783~heme biosynthetic process	10	0.263783	0.0294685	51629, 211, 10857, 4891, 1355, 93974, 1352, 3145, 7390, 4779	3596	25	19453	2.16385	1	0.414848	0.403289
histone deacetylation	2.14344	3.11269	GOTERM_BP_DIRECT	GO:0016575~histone deacetylation	21	0.553944	0.000771456	55809, 9643, 8841, 3066, 64426, 3065, 25855, 25942, 1107, 5928, 57459, 57504, 10933, 11176, 5931, 9219, 10432, 79718, 53615, 54815, 1108	3596	53	19453	2.14344	0.996284	0.0280814	0.027299
nucleobase-containing compound metabolic process	2.13538	2.22976	GOTERM_BP_DIRECT	GO:0006139~nucleobase-containing compound metabolic process	15	0.395674	0.00589165	7378, 4860, 25996, 2030, 7083, 471, 4507, 1503, 1400, 2356, 1663, 171568, 1808, 83990, 5636	3596	38	19453	2.13538	1	0.133901	0.13017
histone acetylation	2.13538	2.22976	GOTERM_BP_DIRECT	GO:0016573~histone acetylation	15	0.395674	0.00589165	8089, 9643, 2033, 80218, 23522, 8295, 51230, 10856, 10933, 55689, 10902, 1387, 84289, 53615, 8607	3596	38	19453	2.13538	1	0.133901	0.13017
negative regulation of translation	2.12932	5.29041	GOTERM_BP_DIRECT	GO:0017148~negative regulation of translation	37	0.975996	5.12379e-06	6472, 9125, 4076, 25904, 7248, 10492, 28998, 131405, 23321, 170506, 23367, 115416, 6470, 1613, 1612, 4904, 1656, 1457, 1654, 26058, 26135, 51247, 1978, 54517, 9775, 1153, 8087, 7072, 9470, 23019, 26065, 7866, 3609, 79727, 10642, 10644, 10643	3596	94	19453	2.12932	0.036466	0.000530678	0.000515892
cellular response to UV	2.12838	3.48774	GOTERM_BP_DIRECT	GO:0034644~cellular response to UV	24	0.633078	0.000325279	9212, 8451, 54929, 7157, 5796, 2033, 170506, 23028, 55031, 581, 142, 440275, 1965, 57646, 4609, 10856, 1643, 1642, 26155, 1387, 468, 5424, 56339, 7528	3596	61	19453	2.12838	0.905453	0.0140648	0.0136729
protein K48-linked ubiquitination	2.11313	3.57209	GOTERM_BP_DIRECT	GO:0070936~protein K48-linked ubiquitination	25	0.659457	0.00026786	9025, 8454, 7321, 7323, 11065, 7324, 57162, 23327, 51283, 51366, 54476, 6502, 7337, 10210, 7319, 3093, 6047, 6048, 83737, 81545, 10425, 7327, 7326, 7328, 80196	3596	64	19453	2.11313	0.856618	0.012291	0.0119486
regulation of DNA repair	2.10884	3.28334	GOTERM_BP_DIRECT	GO:0006282~regulation of DNA repair	23	0.6067	0.00052079	93973, 7398, 8870, 7336, 6873, 79184, 8295, 23326, 672, 54891, 10856, 1025, 83443, 55578, 51377, 23450, 79913, 8505, 4798, 7528, 86, 10445, 8607	3596	59	19453	2.10884	0.977102	0.0207457	0.0201677
cellular response to DNA damage stimulus	2.10576	15.5974	GOTERM_BP_DIRECT	GO:0006974~cellular response to DNA damage stimulus	116	3.05988	2.52705e-16	65123, 9100, 4176, 7443, 23049, 63901, 2271, 4170, 595, 26271, 4609, 57223, 51366, 5930, 8924, 5810, 7317, 2308, 10413, 286257, 9874, 28985, 9070, 1106, 56941, 641, 55611, 2794, 57599, 6117, 8812, 10785, 64210, 25, 3661, 23300, 29128, 55183, 79035, 57646, 57521, 1111, 11200, 57805, 9774, 6421, 64223, 5058, 2188, 142, 143, 1643, 54780, 1642, 11335, 9025, 8451, 221927, 56852, 672, 51322, 2189, 836,…	3596	298	19453	2.10576	1.60982e-12	1.83211e-13	1.78107e-13
membrane fusion	2.10374	2.02359	GOTERM_BP_DIRECT	GO:0061025~membrane fusion	14	0.369296	0.00947134	9135, 137886, 10490, 8774, 10075, 8775, 25801, 51272, 55968, 8615, 9218, 10059, 10652, 53407	3596	36	19453	2.10374	1	0.188646	0.18339
ubiquitin-dependent protein catabolic process via the multivesicular body sorting pathway	2.09405	1.72434	GOTERM_BP_DIRECT	GO:0043162~ubiquitin-dependent protein catabolic process via the multivesicular body sorting pathway	12	0.316539	0.0188651	51271, 79643, 91782, 10040, 9525, 27243, 51510, 5119, 27183, 7251, 51160, 25978	3596	31	19453	2.09405	1	0.315871	0.30707
mitophagy	2.09008	2.41019	GOTERM_BP_DIRECT	GO:0000422~mitophagy	17	0.44843	0.00388874	9474, 65991, 9821, 8678, 64422, 11152, 79065, 56270, 9140, 26100, 664, 25793, 51024, 81631, 55626, 8878, 8408	3596	44	19453	2.09008	1	0.0968844	0.094185
chaperone mediated protein folding requiring cofactor	2.06838	1.81973	GOTERM_BP_DIRECT	GO:0051085~chaperone mediated protein folding requiring cofactor	13	0.342917	0.015145	7266, 6782, 6388, 10808, 23753, 2580, 3337, 1861, 3312, 10728, 54788, 6767, 3309	3596	34	19453	2.06838	1	0.260811	0.253544
actomyosin structure organization	2.06838	1.81973	GOTERM_BP_DIRECT	GO:0031032~actomyosin structure organization	13	0.342917	0.015145	50848, 9578, 7082, 6093, 4628, 2037, 1266, 54784, 1265, 2035, 54822, 11113, 4627	3596	34	19453	2.06838	1	0.260811	0.253544
positive regulation of telomerase activity	2.06838	1.81973	GOTERM_BP_DIRECT	GO:0051973~positive regulation of telomerase activity	13	0.342917	0.015145	9212, 8550, 5594, 5595, 6950, 5073, 55135, 4609, 1499, 79977, 10728, 4216, 1736	3596	34	19453	2.06838	1	0.260811	0.253544
somatic stem cell population maintenance	2.06549	2.879	GOTERM_BP_DIRECT	GO:0035019~somatic stem cell population maintenance	21	0.553944	0.00132131	25836, 5460, 8861, 8451, 8243, 9412, 5894, 6422, 6774, 80306, 55183, 3516, 57167, 51586, 657, 6944, 6657, 6659, 5978, 607, 10413	3596	55	19453	2.06549	0.999931	0.0420153	0.0408447
establishment of protein localization	2.06081	2.20804	GOTERM_BP_DIRECT	GO:0045184~establishment of protein localization	16	0.422052	0.00619386	23603, 25, 90102, 9798, 23558, 59338, 2316, 3837, 288, 55920, 84059, 27243, 7415, 5347, 9419, 55829	3596	42	19453	2.06081	1	0.139026	0.135153
cell cycle	2.05447	17.8393	GOTERM_BP_DIRECT	GO:0007049~cell cycle	139	3.66658	1.44793e-18	4172, 4173, 4174, 4175, 9585, 23607, 4176, 5300, 9589, 6598, 2033, 8091, 23326, 4171, 1459, 55320, 1457, 2029, 54478, 1211, 1452, 5898, 3875, 10776, 9994, 9874, 28985, 119504, 51490, 55215, 2037, 51530, 2035, 11078, 83461, 9988, 8812, 113130, 93973, 348995, 25847, 9525, 8678, 10592, 23708, 64975, 26017, 29128, 63922, 55183, 440275, 29882, 51143, 55626, 10197, 27183, 55904, 55749, 57805, 9656, 232…	3596	366	19453	2.05447	1.04975e-14	1.31219e-15	1.27563e-15
regulation of RNA splicing	2.0451	4.08182	GOTERM_BP_DIRECT	GO:0043484~regulation of RNA splicing	31	0.817726	8.28294e-05	6651, 6434, 3189, 3187, 58155, 23543, 81669, 8295, 3185, 23326, 10658, 2521, 10772, 6625, 6426, 2926, 10137, 3191, 9991, 10084, 9130, 57018, 55578, 83443, 23450, 23076, 27332, 84991, 54845, 51755, 5725	3596	82	19453	2.0451	0.451483	0.00511623	0.00497368
positive regulation of protein localization to nucleus	2.02861	2.0082	GOTERM_BP_DIRECT	GO:1900182~positive regulation of protein localization to nucleus	15	0.395674	0.00981304	94103, 23607, 7037, 142, 3716, 83667, 10527, 983, 10979, 1387, 5347, 11143, 3985, 6934, 10413	3596	40	19453	2.02861	1	0.194185	0.188774
autophagosome maturation	2.01288	2.10145	GOTERM_BP_DIRECT	GO:0097352~autophagosome maturation	16	0.422052	0.00791676	91782, 30849, 8678, 9525, 23557, 7251, 25978, 29979, 79643, 27243, 81631, 7415, 51510, 3920, 5119, 27183	3596	43	19453	2.01288	1	0.162137	0.15762
vesicle docking involved in exocytosis	2.00929	1.71532	GOTERM_BP_DIRECT	GO:0006904~vesicle docking involved in exocytosis	13	0.342917	0.0192609	10490, 5872, 23265, 23233, 55770, 60412, 10890, 10244, 5865, 10640, 4218, 10652, 57617	3596	35	19453	2.00929	1	0.321016	0.312072
rhythmic process	2.00356	3.77542	GOTERM_BP_DIRECT	GO:0048511~rhythmic process	30	0.791348	0.000167718	8451, 8473, 1660, 2033, 1020, 25942, 1457, 2146, 55269, 6667, 5599, 4841, 7337, 10059, 57805, 5591, 7153, 8242, 6421, 7157, 7874, 23291, 983, 1642, 1387, 2475, 8239, 11335, 51514, 10765	3596	81	19453	2.00356	0.703603	0.00850124	0.00826437
plasma membrane repair	2.00356	1.3206	GOTERM_BP_DIRECT	GO:0001778~plasma membrane repair	10	0.263783	0.0477967	79643, 91782, 9525, 27243, 51510, 309, 5119, 27183, 25978, 4627	3596	27	19453	2.00356	1	0.551793	0.536419
negative regulation of type I interferon production	2.00356	1.3206	GOTERM_BP_DIRECT	GO:0032480~negative regulation of type I interferon production	10	0.263783	0.0477967	9474, 5781, 7353, 55666, 54476, 5987, 83737, 9140, 54606, 8815	3596	27	19453	2.00356	1	0.551793	0.536419
spinal cord development	1.98353	1.42084	GOTERM_BP_DIRECT	GO:0021510~spinal cord development	11	0.290161	0.0379454	8882, 7545, 2068, 4763, 4357, 26227, 58155, 6659, 5802, 86, 4747	3596	30	19453	1.98353	1	0.486911	0.473344
Golgi to plasma membrane protein transport	1.98353	1.42084	GOTERM_BP_DIRECT	GO:0043001~Golgi to plasma membrane protein transport	11	0.290161	0.0379454	288, 26088, 23163, 11031, 6711, 51125, 10890, 83871, 3875, 23499, 2803	3596	30	19453	1.98353	1	0.486911	0.473344
autophagosome assembly	1.98099	3.21301	GOTERM_BP_DIRECT	GO:0000045~autophagosome assembly	26	0.685835	0.000612331	137886, 9821, 8678, 56270, 9140, 81876, 23241, 60673, 81631, 55968, 55626, 7879, 81671, 8408, 9474, 11152, 64422, 9776, 29978, 440026, 79065, 29979, 23192, 488, 26100, 1509	3596	71	19453	1.98099	0.988213	0.0238677	0.0232027
toxin transport	1.97913	1.90588	GOTERM_BP_DIRECT	GO:1901998~toxin transport	15	0.395674	0.0124199	4040, 23428, 9276, 22818, 6950, 23256, 102, 54545, 664, 26088, 535, 84168, 10574, 10694, 3309	3596	41	19453	1.97913	1	0.230292	0.223876
regulation of alternative mRNA splicing, via spliceosome	1.96714	2.93197	GOTERM_BP_DIRECT	GO:0000381~regulation of alternative mRNA splicing, via spliceosome	24	0.633078	0.00116959	3192, 3191, 22827, 6431, 6434, 9589, 27316, 23543, 7072, 8241, 8087, 10657, 55234, 10921, 10658, 29890, 6427, 91746, 54502, 9967, 10521, 58517, 5978, 5725	3596	66	19453	1.96714	0.999793	0.0383688	0.0372998
nucleotide-excision repair	1.96714	1.99999	GOTERM_BP_DIRECT	GO:0006289~nucleotide-excision repair	16	0.422052	0.0100002	64210, 7157, 2067, 2965, 1643, 1642, 2068, 6117, 83990, 6119, 5887, 6118, 10463, 4913, 7508, 2967	3596	44	19453	1.96714	1	0.194185	0.188774
regulation of mitochondrial membrane potential	1.96714	1.51955	GOTERM_BP_DIRECT	GO:0051881~regulation of mitochondrial membrane potential	12	0.316539	0.0302309	7351, 4719, 10935, 27166, 23111, 5831, 55186, 79680, 11334, 581, 1192, 79594	3596	33	19453	1.96714	1	0.420679	0.408958
protein export from nucleus	1.96714	1.51955	GOTERM_BP_DIRECT	GO:0006611~protein export from nucleus	12	0.316539	0.0302309	27351, 8498, 10768, 1434, 103, 51496, 57510, 7514, 29107, 23214, 8021, 23039	3596	33	19453	1.96714	1	0.420679	0.408958
proteolysis involved in cellular protein catabolic process	1.96714	1.51955	GOTERM_BP_DIRECT	GO:0051603~proteolysis involved in cellular protein catabolic process	12	0.316539	0.0302309	1514, 3416, 10845, 5641, 8192, 5611, 1075, 1508, 89970, 3309, 9361, 1515	3596	33	19453	1.96714	1	0.420679	0.408958
microtubule bundle formation	1.96714	1.51955	GOTERM_BP_DIRECT	GO:0001578~microtubule bundle formation	12	0.316539	0.0302309	4926, 4131, 55755, 84722, 6249, 7756, 5347, 23332, 22919, 10112, 89796, 8086	3596	33	19453	1.96714	1	0.420679	0.408958
protein folding	1.95916	7.67963	GOTERM_BP_DIRECT	GO:0006457~protein folding	67	1.76734	2.09109e-08	53938, 11140, 6950, 10294, 10808, 23640, 8570, 10856, 3312, 2783, 10131, 10450, 51645, 10574, 81572, 10694, 6902, 3998, 51726, 4802, 6904, 6903, 5034, 2280, 402, 23770, 60681, 80273, 10105, 5903, 134492, 5481, 7266, 9601, 5201, 10471, 5202, 2771, 23386, 2770, 7184, 3337, 23184, 57003, 59345, 2289, 2288, 4820, 6767, 10598, 23759, 9530, 10283, 2782, 131118, 9093, 10525, 23071, 10845, 10726, 3301, 1…	3596	185	19453	1.95916	0.000151592	4.14492e-06	4.02943e-06
gene silencing by RNA	1.95667	2.09345	GOTERM_BP_DIRECT	GO:0031047~gene silencing by RNA	17	0.44843	0.00806408	23405, 9125, 25904, 5783, 22916, 6895, 389421, 23112, 26986, 9470, 4848, 27044, 51593, 29883, 4686, 10521, 27161	3596	47	19453	1.95667	1	0.164226	0.159651
glycolytic process	1.95667	2.09345	GOTERM_BP_DIRECT	GO:0006096~glycolytic process	17	0.44843	0.00806408	7351, 5230, 8870, 5211, 5223, 5213, 3098, 230, 2821, 51361, 3939, 2026, 226, 5315, 55526, 65062, 4967	3596	47	19453	1.95667	1	0.164226	0.159651
proteasome-mediated ubiquitin-dependent protein catabolic process	1.95616	9.18338	GOTERM_BP_DIRECT	GO:0043161~proteasome-mediated ubiquitin-dependent protein catabolic process	81	2.13664	6.55572e-10	9861, 8454, 6790, 8451, 7321, 11060, 7323, 64795, 23607, 23321, 131405, 23327, 51283, 1499, 54994, 1452, 54476, 55968, 6502, 10296, 8924, 10210, 7319, 9618, 3093, 6047, 25831, 83737, 25879, 5706, 5707, 23291, 26043, 5708, 5709, 324, 25793, 7326, 9867, 7328, 5701, 408, 5702, 80196, 5704, 5705, 9320, 6451, 137886, 10075, 64777, 57162, 5717, 80344, 5718, 5719, 7415, 7337, 55626, 5710, 10277, 11047, …	3596	224	19453	1.95616	4.75288e-06	2.16041e-07	2.10021e-07
liver regeneration	1.95347	1.61698	GOTERM_BP_DIRECT	GO:0097421~liver regeneration	13	0.342917	0.0241556	6790, 7351, 1374, 83606, 8140, 1459, 595, 4609, 10419, 2146, 6426, 87178, 2737	3596	36	19453	1.95347	1	0.364092	0.353948
response to oxidative stress	1.94746	5.17638	GOTERM_BP_DIRECT	GO:0006979~response to oxidative stress	45	1.18702	6.66222e-06	9124, 25828, 25, 7001, 9962, 3163, 25824, 351, 3417, 4728, 475, 10636, 58515, 54974, 10935, 2068, 5599, 4323, 4521, 55967, 4720, 10494, 4303, 11168, 493869, 1718, 4700, 2729, 7837, 11030, 7157, 2067, 11019, 10549, 2876, 80777, 50484, 1861, 348, 5445, 5621, 2937, 8815, 7706, 2879	3596	125	19453	1.94746	0.0471533	0.000627287	0.000609809
gluconeogenesis	1.94746	2.18632	GOTERM_BP_DIRECT	GO:0006094~gluconeogenesis	18	0.474809	0.00651147	11091, 23516, 5230, 92579, 8402, 5223, 6576, 4190, 4191, 230, 2821, 57223, 2026, 2542, 468, 10165, 5106, 2805	3596	50	19453	1.94746	1	0.145704	0.141645
interstrand cross-link repair	1.94192	1.71333	GOTERM_BP_DIRECT	GO:0036297~interstrand cross-link repair	14	0.369296	0.0193495	9025, 2177, 2188, 2067, 64710, 2175, 80233, 201254, 55215, 55159, 2189, 7415, 2956, 165918	3596	39	19453	1.94192	1	0.321016	0.312072
positive regulation of cell growth	1.94041	3.82936	GOTERM_BP_DIRECT	GO:0030307~positive regulation of cell growth	33	0.870483	0.000148127	136319, 7003, 10591, 221927, 23404, 1535, 1457, 1654, 54512, 54555, 57521, 1398, 4686, 4323, 10413, 5716, 5393, 6386, 64223, 6423, 6422, 2064, 55031, 2182, 387, 102, 2137, 1982, 84678, 1981, 2475, 6832, 79109	3596	92	19453	1.94041	0.658362	0.0078965	0.00767649
positive regulation of protein dephosphorylation	1.93201	1.22707	GOTERM_BP_DIRECT	GO:0035307~positive regulation of protein dephosphorylation	10	0.263783	0.0592824	157313, 808, 8189, 23261, 5300, 5510, 55626, 5524, 5725, 5528	3596	28	19453	1.93201	1	0.661227	0.642804
response to gamma radiation	1.93201	1.22707	GOTERM_BP_DIRECT	GO:0010332~response to gamma radiation	10	0.263783	0.0592824	5591, 10206, 2876, 4609, 7157, 2177, 867, 7516, 581, 142	3596	28	19453	1.93201	1	0.661227	0.642804
anterograde axonal transport	1.91954	1.32761	GOTERM_BP_DIRECT	GO:0008089~anterograde axonal transport	11	0.290161	0.0470313	23095, 8546, 6687, 547, 26985, 282991, 8943, 24137, 23557, 9371, 4747	3596	31	19453	1.91954	1	0.546438	0.531213
cortical actin cytoskeleton organization	1.91954	1.32761	GOTERM_BP_DIRECT	GO:0030866~cortical actin cytoskeleton organization	11	0.290161	0.0470313	2037, 5872, 112464, 2035, 85369, 1020, 1739, 3996, 7094, 6093, 10787	3596	31	19453	1.91954	1	0.546438	0.531213
centrosome cycle	1.91591	1.99726	GOTERM_BP_DIRECT	GO:0007098~centrosome cycle	17	0.44843	0.0100633	23636, 9793, 6566, 23177, 23354, 115106, 1107, 672, 585, 55755, 983, 402, 5347, 54801, 7516, 5108, 8409	3596	48	19453	1.91591	1	0.194185	0.188774
cellular response to epidermal growth factor stimulus	1.91591	1.99726	GOTERM_BP_DIRECT	GO:0071364~cellular response to epidermal growth factor stimulus	17	0.44843	0.0100633	8882, 5781, 9530, 4176, 8678, 3397, 2064, 94056, 790, 4609, 677, 5335, 90417, 5469, 54206, 8826, 1845	3596	48	19453	1.91591	1	0.194185	0.188774
cellular response to amino acid starvation	1.91591	1.99726	GOTERM_BP_DIRECT	GO:0034198~cellular response to amino acid starvation	17	0.44843	0.0100633	7351, 5594, 5595, 8678, 81929, 440275, 1965, 83667, 1611, 51100, 468, 2475, 5599, 10670, 10641, 10985, 54407	3596	48	19453	1.91591	1	0.194185	0.188774
chromatin organization	1.91521	12.1042	GOTERM_BP_DIRECT	GO:0006325~chromatin organization	114	3.00712	7.86738e-13	6597, 4297, 64710, 2033, 8091, 22992, 83903, 23326, 1613, 27000, 55683, 10933, 29028, 10419, 56254, 2146, 55209, 79813, 84289, 284058, 9219, 10498, 1616, 7319, 9474, 64324, 9874, 55170, 9070, 221037, 23613, 1107, 1106, 54880, 83746, 51773, 84678, 9869, 8019, 8815, 10269, 1108, 84181, 7468, 9643, 29128, 23028, 51780, 54934, 79718, 55904, 9810, 8841, 3276, 10919, 9130, 10927, 84733, 54784, 546, 103…	3596	322	19453	1.91521	5.7036e-09	4.07418e-10	3.96066e-10
cerebral cortex development	1.91316	3.27845	GOTERM_BP_DIRECT	GO:0021987~cerebral cortex development	29	0.76497	0.000526689	7248, 1000, 7280, 259266, 23028, 471, 4192, 1459, 1399, 1398, 4763, 282991, 347733, 4747, 3091, 7531, 10460, 581, 2316, 55695, 585, 664, 284403, 26047, 6513, 56949, 2618, 5802, 54407	3596	82	19453	1.91316	0.978061	0.0208661	0.0202847
positive regulation of axon extension	1.90928	1.4266	GOTERM_BP_DIRECT	GO:0045773~positive regulation of axon extension	12	0.316539	0.0374458	23191, 29882, 4131, 2335, 23394, 2664, 1982, 28988, 11344, 23499, 1627, 2803	3596	34	19453	1.90928	1	0.482206	0.468771
positive regulation of mitotic cell cycle	1.90928	1.4266	GOTERM_BP_DIRECT	GO:0045931~positive regulation of mitotic cell cycle	12	0.316539	0.0374458	891, 6790, 26073, 332, 5781, 25, 5641, 3297, 1978, 23326, 1845, 351	3596	34	19453	1.90928	1	0.482206	0.468771
positive regulation of telomere maintenance via telomerase	1.90928	1.4266	GOTERM_BP_DIRECT	GO:0032212~positive regulation of telomere maintenance via telomerase	12	0.316539	0.0374458	9212, 8550, 5594, 1499, 5595, 6950, 10574, 10694, 4216, 80351, 1736, 5073	3596	34	19453	1.90928	1	0.482206	0.468771
response to endoplasmic reticulum stress	1.90566	3.45589	GOTERM_BP_DIRECT	GO:0034976~response to endoplasmic reticulum stress	31	0.817726	0.000350032	7186, 25, 9601, 84919, 7184, 55161, 54431, 54870, 10956, 9919, 27125, 29982, 10134, 10211, 51569, 51506, 7494, 65992, 5034, 64764, 8720, 29979, 10525, 1965, 23071, 488, 81542, 26003, 468, 10488, 160418	3596	88	19453	1.90566	0.92099	0.0148406	0.0144271
actin filament bundle assembly	1.90068	1.52428	GOTERM_BP_DIRECT	GO:0051017~actin filament bundle assembly	13	0.342917	0.0299035	5074, 7430, 1809, 57175, 51474, 83543, 23075, 800, 118, 5358, 119, 6624, 87	3596	37	19453	1.90068	1	0.419343	0.407659
intrinsic apoptotic signaling pathway	1.90068	1.52428	GOTERM_BP_DIRECT	GO:0097193~intrinsic apoptotic signaling pathway	13	0.342917	0.0299035	8453, 8454, 8451, 7157, 28996, 8065, 581, 1191, 10625, 1654, 10572, 836, 2956	3596	37	19453	1.90068	1	0.419343	0.407659
transcription, DNA-templated	1.89811	4.3436	GOTERM_BP_DIRECT	GO:0006351~transcription, DNA-templated	40	1.05513	4.53313e-05	11083, 64210, 5440, 7004, 1284, 25885, 9063, 23469, 51082, 890, 2965, 60313, 5434, 5435, 5536, 10210, 11128, 65056, 4087, 5595, 9337, 5431, 5432, 1054, 6917, 10921, 10623, 1786, 862, 171568, 11176, 56949, 5326, 4733, 11137, 10488, 904, 84172, 55718, 905	3596	114	19453	1.89811	0.280112	0.00307151	0.00298594
telomere maintenance	1.89337	2.36727	GOTERM_BP_DIRECT	GO:0000723~telomere maintenance	21	0.553944	0.00429272	93973, 5591, 7013, 80119, 142, 55183, 54891, 641, 10856, 1763, 51377, 10728, 6117, 79913, 6119, 4798, 6118, 7528, 86, 10445, 8607	3596	60	19453	1.89337	1	0.102376	0.0995233
extrinsic apoptotic signaling pathway via death domain receptors	1.89337	1.62085	GOTERM_BP_DIRECT	GO:0008625~extrinsic apoptotic signaling pathway via death domain receptors	14	0.369296	0.0239412	9994, 162989, 6498, 5894, 9191, 581, 1612, 1654, 4763, 282991, 637, 6789, 85450, 1616	3596	40	19453	1.89337	1	0.361612	0.351536
regulation of actin filament polymerization	1.89337	1.62085	GOTERM_BP_DIRECT	GO:0030833~regulation of actin filament polymerization	14	0.369296	0.0239412	23406, 10093, 10092, 28988, 26999, 23191, 10109, 2017, 81873, 5216, 5217, 57704, 1627, 10456	3596	40	19453	1.89337	1	0.361612	0.351536
DNA recombination	1.88708	3.27181	GOTERM_BP_DIRECT	GO:0006310~DNA recombination	30	0.791348	0.000534797	93973, 3980, 7247, 80119, 672, 54891, 10856, 23064, 27301, 84268, 79913, 4841, 3978, 8607, 22944, 9156, 2067, 641, 54780, 51377, 6117, 6832, 5885, 6119, 4798, 5965, 4436, 6118, 86, 10445	3596	86	19453	1.88708	0.979314	0.0210722	0.020485
regulation of circadian rhythm	1.88517	2.54966	GOTERM_BP_DIRECT	GO:0042752~regulation of circadian rhythm	23	0.6067	0.00282059	5591, 7153, 6421, 9500, 7874, 8841, 5499, 22992, 3184, 1642, 983, 1454, 2146, 55269, 1453, 2475, 5599, 4841, 7337, 5501, 8239, 8914, 57805	3596	66	19453	1.88517	1	0.0763616	0.074234
positive regulation of myoblast differentiation	1.88161	1.81128	GOTERM_BP_DIRECT	GO:0045663~positive regulation of myoblast differentiation	16	0.422052	0.0154426	8289, 6597, 6599, 6598, 55193, 56262, 29117, 57492, 55662, 79647, 196528, 6601, 60, 6602, 6659, 86	3596	46	19453	1.88161	1	0.264054	0.256697
neural tube closure	1.86999	3.00027	GOTERM_BP_DIRECT	GO:0001843~neural tube closure	28	0.738591	0.00099937	6692, 25, 9585, 7248, 2909, 131405, 55081, 57167, 27443, 79977, 10959, 7976, 4522, 5898, 5216, 54910, 10653, 6385, 6046, 25831, 23654, 65979, 11019, 585, 7249, 7403, 4976, 29072	3596	81	19453	1.86999	0.999289	0.0341766	0.0332243
focal adhesion assembly	1.86539	1.1403	GOTERM_BP_DIRECT	GO:0048041~focal adhesion assembly	10	0.263783	0.072394	2017, 55920, 10979, 10580, 5796, 8874, 613, 7070, 8394, 87	3596	29	19453	1.86539	1	0.766214	0.744865
response to antibiotic	1.85956	1.24055	GOTERM_BP_DIRECT	GO:0046677~response to antibiotic	11	0.290161	0.0574709	3716, 6498, 7157, 2113, 249, 1374, 867, 7390, 836, 8692, 6507	3596	32	19453	1.85956	1	0.64901	0.630927
lysosome localization	1.85956	1.24055	GOTERM_BP_DIRECT	GO:0032418~lysosome localization	11	0.290161	0.0574709	23207, 79036, 26001, 55004, 282991, 83871, 25940, 3799, 54849, 23557, 4627	3596	32	19453	1.85956	1	0.64901	0.630927
negative regulation of cell death	1.85473	2.54933	GOTERM_BP_DIRECT	GO:0060548~negative regulation of cell death	24	0.633078	0.00282275	9474, 91782, 4043, 8678, 9525, 6431, 201626, 79073, 25978, 1191, 51060, 56852, 3339, 79643, 664, 10979, 665, 27243, 655, 55737, 51510, 4864, 5119, 6659	3596	70	19453	1.85473	1	0.0763616	0.074234
insulin receptor signaling pathway	1.85473	2.54933	GOTERM_BP_DIRECT	GO:0008286~insulin receptor signaling pathway	24	0.633078	0.00282275	23516, 64397, 5286, 5770, 5594, 5595, 6464, 5894, 6599, 10580, 29988, 3480, 3416, 55023, 2885, 5919, 324, 9847, 5786, 4303, 1979, 2308, 57727, 26060	3596	70	19453	1.85473	1	0.0763616	0.074234
positive regulation of TOR signaling	1.85473	1.33932	GOTERM_BP_DIRECT	GO:0032008~positive regulation of TOR signaling	12	0.316539	0.0457806	7494, 6396, 64223, 57521, 8841, 55004, 140775, 8649, 10670, 81929, 79727, 28956	3596	35	19453	1.85473	1	0.546438	0.531213
response to ionizing radiation	1.84719	1.53328	GOTERM_BP_DIRECT	GO:0010212~response to ionizing radiation	14	0.369296	0.0292904	9025, 6240, 65123, 64782, 221927, 79184, 90381, 2140, 672, 79035, 1788, 57646, 55159, 165918	3596	41	19453	1.84719	1	0.414756	0.4032
positive regulation of protein serine/threonine kinase activity	1.84719	1.53328	GOTERM_BP_DIRECT	GO:0071902~positive regulation of protein serine/threonine kinase activity	14	0.369296	0.0292904	9894, 808, 8091, 94056, 5292, 387, 55011, 1654, 2146, 57521, 3619, 5515, 11235, 5605	3596	41	19453	1.84719	1	0.414756	0.4032
cell redox homeostasis	1.84419	1.62879	GOTERM_BP_DIRECT	GO:0045454~cell redox homeostasis	15	0.395674	0.0235074	7296, 25828, 84181, 7001, 28964, 25824, 23071, 10549, 2876, 10539, 10935, 2729, 1738, 55829, 4779	3596	44	19453	1.84419	1	0.360066	0.350034
fatty acid beta-oxidation	1.83927	1.81751	GOTERM_BP_DIRECT	GO:0006635~fatty acid beta-oxidation	17	0.44843	0.0152225	34, 6342, 38, 1891, 1374, 3033, 3032, 3030, 83667, 1666, 56898, 10449, 3028, 1892, 55862, 30, 5826	3596	50	19453	1.83927	1	0.260906	0.253636
mRNA transcription from RNA polymerase II promoter	1.83927	1.81751	GOTERM_BP_DIRECT	GO:0042789~mRNA transcription from RNA polymerase II promoter	17	0.44843	0.0152225	7376, 8546, 6882, 22916, 6830, 6774, 6873, 1385, 3184, 55421, 2316, 302, 468, 4686, 7547, 5469, 10499	3596	50	19453	1.83927	1	0.260906	0.253636
response to peptide hormone	1.83723	1.91089	GOTERM_BP_DIRECT	GO:0043434~response to peptide hormone	18	0.474809	0.0122774	4040, 8892, 9810, 6387, 6772, 6774, 2771, 2770, 8890, 682, 1027, 10726, 655, 4048, 1605, 4747, 1967, 8805	3596	53	19453	1.83723	1	0.228234	0.221875
positive regulation of stress fiber assembly	1.83723	1.91089	GOTERM_BP_DIRECT	GO:0051496~positive regulation of stress fiber assembly	18	0.474809	0.0122774	6385, 25, 9530, 7168, 4771, 5058, 7248, 6422, 2041, 387, 5829, 389, 10979, 2475, 55704, 55604, 5217, 5879	3596	53	19453	1.83723	1	0.228234	0.221875
establishment or maintenance of cell polarity	1.83541	2.00371	GOTERM_BP_DIRECT	GO:0007163~establishment or maintenance of cell polarity	19	0.501187	0.00991483	5881, 10097, 9578, 10096, 1495, 23332, 390, 2195, 8153, 9053, 387, 389, 10494, 60, 6624, 1739, 10653, 10487, 5879	3596	56	19453	1.83541	1	0.194185	0.188774
lysosome organization	1.83541	2.00371	GOTERM_BP_DIRECT	GO:0007040~lysosome organization	19	0.501187	0.00991483	5298, 8546, 8678, 9897, 8720, 80208, 3074, 23557, 23503, 2548, 51361, 2896, 1200, 3257, 2475, 55004, 55737, 51510, 57617	3596	56	19453	1.83541	1	0.194185	0.188774
ubiquitin-dependent protein catabolic process	1.8344	9.27405	GOTERM_BP_DIRECT	GO:0006511~ubiquitin-dependent protein catabolic process	98	2.58507	5.32047e-10	9100, 7321, 11060, 9101, 7323, 11065, 8533, 7324, 23326, 23327, 56254, 5930, 9736, 7317, 7319, 3093, 51529, 64320, 7332, 9354, 79084, 83737, 10425, 5709, 51132, 51377, 7327, 7326, 7329, 5701, 7328, 408, 80196, 65264, 29128, 5717, 29882, 57646, 5719, 26133, 55743, 89910, 7337, 11047, 6921, 83892, 55905, 55749, 7353, 9810, 7874, 9491, 26263, 1642, 23032, 54542, 8453, 9025, 8454, 8451, 8697, 51283, …	3596	289	19453	1.8344	3.85733e-06	1.83683e-07	1.78565e-07
cellular response to leukemia inhibitory factor	1.82006	3.53205	GOTERM_BP_DIRECT	GO:1990830~cellular response to leukemia inhibitory factor	36	0.949618	0.000293729	9145, 9227, 129401, 8731, 1385, 2494, 4092, 6470, 55183, 81848, 29088, 1974, 5214, 51444, 6723, 8828, 4801, 1911, 4605, 3192, 22823, 9774, 3070, 7037, 9118, 4144, 8467, 1488, 2731, 4753, 3720, 9945, 11235, 10765, 5826, 7706	3596	107	19453	1.82006	0.881145	0.0130647	0.0127006
response to unfolded protein	1.80321	1.91925	GOTERM_BP_DIRECT	GO:0006986~response to unfolded protein	19	0.501187	0.0120434	7873, 64764, 10808, 23071, 871, 3337, 3315, 201595, 118424, 23471, 3301, 3312, 23197, 55741, 5611, 51528, 9927, 3308, 23190	3596	57	19453	1.80321	1	0.226533	0.220222
protein K63-linked ubiquitination	1.80321	1.63981	GOTERM_BP_DIRECT	GO:0070534~protein K63-linked ubiquitination	16	0.422052	0.0229186	9025, 7186, 11060, 6047, 7336, 6048, 25831, 83737, 27339, 57162, 51283, 10425, 57674, 7326, 5987, 165918	3596	48	19453	1.80321	1	0.355042	0.34515
protein targeting	1.80321	1.54543	GOTERM_BP_DIRECT	GO:0006605~protein targeting	15	0.395674	0.028482	9145, 11140, 7532, 7531, 10053, 4641, 6653, 53371, 6293, 10956, 6734, 738, 3920, 10971, 10300	3596	45	19453	1.80321	1	0.405687	0.394384
stem cell differentiation	1.80321	1.54543	GOTERM_BP_DIRECT	GO:0048863~stem cell differentiation	15	0.395674	0.028482	22823, 23528, 9698, 8091, 25920, 4072, 5717, 84844, 2146, 7547, 3720, 4303, 79727, 79918, 29072	3596	45	19453	1.80321	1	0.405687	0.394384
regulation of catalytic activity	1.80321	1.45029	GOTERM_BP_DIRECT	GO:0050790~regulation of catalytic activity	14	0.369296	0.0354575	8498, 5571, 3091, 8892, 8546, 8678, 5564, 8890, 23677, 142, 55004, 823, 1508, 1967	3596	42	19453	1.80321	1	0.478709	0.465371
negative regulation of proteasomal ubiquitin-dependent protein catabolic process	1.80321	1.25731	GOTERM_BP_DIRECT	GO:0032435~negative regulation of proteasomal ubiquitin-dependent protein catabolic process	12	0.316539	0.0552956	7917, 6386, 8473, 65992, 51377, 6599, 51322, 7874, 51035, 8239, 29997, 57805	3596	36	19453	1.80321	1	0.626395	0.608942
semaphorin-plexin signaling pathway	1.80321	1.25731	GOTERM_BP_DIRECT	GO:0071526~semaphorin-plexin signaling pathway	12	0.316539	0.0552956	57556, 396, 2316, 5364, 10507, 3791, 9855, 79811, 10371, 54910, 23654, 5879	3596	36	19453	1.80321	1	0.626395	0.608942
lamellipodium assembly	1.80321	1.25731	GOTERM_BP_DIRECT	GO:0030032~lamellipodium assembly	12	0.316539	0.0552956	23191, 23647, 10163, 832, 8874, 55704, 79902, 55604, 7414, 3983, 3688, 5879	3596	36	19453	1.80321	1	0.626395	0.608942
maintenance of permeability of blood-brain barrier	1.80321	1.15918	GOTERM_BP_DIRECT	GO:0035633~maintenance of permeability of blood-brain barrier	11	0.290161	0.0693145	50848, 83700, 3915, 100506658, 65267, 2697, 51599, 7414, 7082, 60, 3688	3596	33	19453	1.80321	1	0.735768	0.715268
ATP metabolic process	1.80321	1.15918	GOTERM_BP_DIRECT	GO:0046034~ATP metabolic process	11	0.290161	0.0693145	65220, 10845, 4719, 3312, 523, 204, 205, 7415, 526, 29789, 481	3596	33	19453	1.80321	1	0.735768	0.715268
cellular response to gamma radiation	1.80321	1.05969	GOTERM_BP_DIRECT	GO:0071480~cellular response to gamma radiation	10	0.263783	0.0871576	1535, 7157, 2002, 3297, 11200, 79073, 23028, 10413, 3309, 10269	3596	30	19453	1.80321	1	0.819115	0.796293
negative regulation of beta-amyloid formation	1.80321	1.05969	GOTERM_BP_DIRECT	GO:1902430~negative regulation of beta-amyloid formation	10	0.263783	0.0871576	10418, 23163, 5300, 348, 6653, 5621, 57142, 6093, 1191, 10313	3596	30	19453	1.80321	1	0.819115	0.796293
actin cytoskeleton organization	1.79543	6.92384	GOTERM_BP_DIRECT	GO:0030036~actin cytoskeleton organization	77	2.03113	1.19168e-07	23603, 23647, 9266, 10092, 4771, 7402, 9260, 26037, 390, 7082, 57221, 6709, 830, 23043, 832, 4763, 11188, 118, 119, 84168, 5216, 6624, 5217, 10611, 5154, 1072, 65979, 2317, 2316, 2314, 1465, 2035, 6711, 9749, 9826, 3845, 9124, 9322, 92521, 25, 5881, 29766, 8394, 6093, 2885, 1398, 55785, 613, 5754, 29085, 5879, 4627, 6386, 7430, 5770, 6464, 9855, 64423, 10163, 5058, 11252, 154810, 9578, 57175, 551…	3596	232	19453	1.79543	0.000863596	1.96357e-05	1.90886e-05
protein stabilization	1.78753	6.7516	GOTERM_BP_DIRECT	GO:0050821~protein stabilization	76	2.00475	1.77175e-07	8575, 11140, 10491, 5300, 8774, 7248, 6950, 1385, 1022, 57142, 2033, 4092, 7917, 1457, 10856, 79612, 23560, 7756, 112770, 51125, 10574, 5216, 10211, 51447, 6789, 81572, 10694, 5217, 55729, 8607, 8409, 3092, 9675, 22848, 6400, 29997, 3054, 481, 125150, 55172, 1191, 84515, 2316, 287, 80155, 1500, 55011, 3920, 5824, 11235, 2319, 4194, 4591, 11040, 10471, 100996939, 5202, 79594, 10910, 57602, 9919, 5…	3596	230	19453	1.78753	0.00128369	2.67607e-05	2.60151e-05
endocytic recycling	1.77503	2.02126	GOTERM_BP_DIRECT	GO:0032456~endocytic recycling	21	0.553944	0.00952222	23339, 9784, 9146, 23527, 54918, 5872, 57020, 81609, 9230, 22853, 6293, 55275, 23163, 10938, 55737, 84440, 9559, 738, 10311, 4218, 30844	3596	64	19453	1.77503	1	0.18914	0.18387
protein destabilization	1.76853	1.65321	GOTERM_BP_DIRECT	GO:0031648~protein destabilization	17	0.44843	0.0222223	5591, 7494, 6048, 2033, 3064, 79594, 23291, 79577, 79763, 440193, 23163, 55743, 1387, 2475, 5621, 55737, 5347	3596	52	19453	1.76853	1	0.348532	0.338821
positive regulation of substrate adhesion-dependent cell spreading	1.76401	1.46614	GOTERM_BP_DIRECT	GO:1900026~positive regulation of substrate adhesion-dependent cell spreading	15	0.395674	0.0341867	25, 5034, 5881, 8874, 4192, 2316, 10109, 1785, 10979, 1399, 80005, 1398, 11078, 55604, 5879	3596	46	19453	1.76401	1	0.465891	0.45291
response to UV	1.76401	1.46614	GOTERM_BP_DIRECT	GO:0009411~response to UV	15	0.395674	0.0341867	7398, 1153, 7391, 1643, 84268, 54962, 2068, 5599, 5424, 10277, 836, 7319, 51514, 2956, 57805	3596	46	19453	1.76401	1	0.465891	0.45291
lactation	1.76127	1.37163	GOTERM_BP_DIRECT	GO:0007595~lactation	14	0.369296	0.0424982	4580, 3091, 5066, 9612, 137964, 1385, 2030, 7372, 790, 780, 353, 595, 8835, 5469	3596	43	19453	1.76127	1	0.534125	0.519243
liver development	1.75976	2.48205	GOTERM_BP_DIRECT	GO:0001889~liver development	27	0.712213	0.00329572	6670, 23705, 9821, 25807, 3482, 26019, 3184, 790, 79811, 2002, 4763, 4864, 50, 7494, 34, 38, 1054, 2356, 445, 51599, 4357, 5589, 11231, 3720, 5469, 11113, 10269	3596	83	19453	1.75976	1	0.0856414	0.0832552
actin filament polymerization	1.75813	1.27635	GOTERM_BP_DIRECT	GO:0030041~actin filament polymerization	13	0.342917	0.0529234	10093, 25, 64423, 9897, 55761, 10109, 2017, 81624, 1729, 8976, 1739, 51734, 5879	3596	40	19453	1.75813	1	0.608074	0.591132
circadian regulation of gene expression	1.75241	2.12332	GOTERM_BP_DIRECT	GO:0032922~circadian regulation of gene expression	23	0.6067	0.007528	3192, 8473, 4297, 10075, 9500, 8841, 112464, 5499, 3397, 22992, 3066, 3065, 7150, 10514, 5927, 10419, 1454, 1453, 468, 3399, 2673, 5501, 10499	3596	71	19453	1.75241	1	0.157285	0.152903
protein autoubiquitination	1.75241	2.12332	GOTERM_BP_DIRECT	GO:0051865~protein autoubiquitination	23	0.6067	0.007528	9025, 4591, 7186, 11060, 7323, 6047, 9921, 10193, 131405, 25831, 29128, 25898, 83737, 51283, 56852, 10206, 672, 1643, 57674, 867, 7337, 4799, 7319	3596	71	19453	1.75241	1	0.157285	0.152903
viral process	1.75017	1.08306	GOTERM_BP_DIRECT	GO:0016032~viral process	11	0.290161	0.0825931	3836, 79643, 1104, 91782, 3839, 7157, 27243, 636, 5119, 23633, 25978	3596	34	19453	1.75017	1	0.80268	0.780316
skeletal system morphogenesis	1.75017	1.08306	GOTERM_BP_DIRECT	GO:0048705~skeletal system morphogenesis	11	0.290161	0.0825931	29123, 54475, 59338, 8575, 7763, 57599, 8879, 93, 8692, 2260, 3911	3596	34	19453	1.75017	1	0.80268	0.780316
negative regulation of innate immune response	1.75017	1.08306	GOTERM_BP_DIRECT	GO:0045824~negative regulation of innate immune response	11	0.290161	0.0825931	5591, 9212, 9474, 7301, 10906, 5537, 9140, 5094, 8815, 79594, 142	3596	34	19453	1.75017	1	0.80268	0.780316
endosomal transport	1.73385	2.2253	GOTERM_BP_DIRECT	GO:0016197~endosomal transport	25	0.659457	0.00595246	23603, 9784, 9146, 7840, 9525, 6453, 81609, 392, 23325, 27065, 10938, 55004, 84661, 10890, 282991, 55745, 27183, 30844, 5872, 6643, 9897, 27131, 10043, 51479, 8878	3596	78	19453	1.73385	1	0.13444	0.130695
retrograde transport, endosome to Golgi	1.72124	2.41558	GOTERM_BP_DIRECT	GO:0042147~retrograde transport, endosome to Golgi	28	0.738591	0.00384081	9367, 10490, 25963, 6293, 23085, 1213, 29886, 7879, 9559, 8729, 738, 1639, 10652, 5870, 6643, 6642, 51272, 55773, 27131, 55111, 55275, 400, 26088, 55737, 51479, 5987, 9648, 9527	3596	88	19453	1.72124	1	0.0960201	0.0933448
intracellular protein transport	1.7176	8.28059	GOTERM_BP_DIRECT	GO:0006886~intracellular protein transport	107	2.82247	5.24094e-09	26958, 10490, 8774, 8775, 81609, 22872, 23161, 1213, 23163, 10938, 1211, 8924, 10134, 51128, 23339, 8546, 9910, 9874, 9632, 6643, 11196, 6642, 23216, 27131, 400, 55737, 92609, 23423, 372, 375, 81876, 377, 378, 29886, 8943, 157769, 125058, 27236, 56681, 381, 23039, 23557, 10527, 10484, 10483, 29090, 10245, 9784, 23647, 6396, 11260, 10053, 1020, 25782, 1939, 282991, 10972, 9276, 5870, 5476, 11031, …	3596	337	19453	1.7176	3.79961e-05	1.31024e-06	1.27373e-06
double-strand break repair via homologous recombination	1.71394	2.6918	GOTERM_BP_DIRECT	GO:0000724~double-strand break repair via homologous recombination	32	0.844104	0.0020333	65123, 3980, 64710, 29128, 23126, 23503, 672, 79035, 10933, 51444, 7516, 7156, 6421, 25939, 5531, 125150, 23514, 23613, 84515, 641, 54780, 2237, 55159, 57599, 6117, 4796, 6119, 5965, 6118, 55719, 7528, 1108	3596	101	19453	1.71394	1	0.0599243	0.0582547
actin cytoskeleton reorganization	1.71305	1.68526	GOTERM_BP_DIRECT	GO:0031532~actin cytoskeleton reorganization	19	0.501187	0.0206413	7430, 5770, 6464, 9855, 5058, 9578, 26037, 8394, 1525, 27032, 2316, 387, 2017, 2885, 23043, 5754, 84168, 5898, 4627	3596	60	19453	1.71305	1	0.333418	0.324128
cellular response to starvation	1.71191	2.14982	GOTERM_BP_DIRECT	GO:0009267~cellular response to starvation	25	0.659457	0.00708246	7248, 27327, 56270, 3312, 57521, 81631, 6721, 55626, 10670, 2308, 9474, 11152, 6422, 3992, 10919, 26263, 26100, 2752, 51256, 23032, 2475, 7249, 27072, 3920, 1824	3596	79	19453	1.71191	1	0.156053	0.151705
positive regulation of protein catabolic process	1.7083	2.51657	GOTERM_BP_DIRECT	GO:0045732~positive regulation of protein catabolic process	30	0.791348	0.00304387	9686, 8451, 8870, 11060, 25807, 10193, 10075, 6653, 51160, 23327, 4947, 29882, 3416, 1457, 23163, 7415, 7879, 2308, 9730, 7430, 6642, 83737, 1027, 1642, 324, 26088, 79888, 55737, 4478, 51514	3596	95	19453	1.7083	1	0.0808354	0.0785831
electron transport chain	1.7083	1.59425	GOTERM_BP_DIRECT	GO:0022900~electron transport chain	18	0.474809	0.0254539	8574, 5860, 4200, 6389, 3420, 26227, 231, 1535, 57019, 1534, 4709, 2731, 444, 1353, 217, 5447, 4724, 4835	3596	57	19453	1.7083	1	0.368345	0.358082
negative regulation of protein complex assembly	1.7083	1.10767	GOTERM_BP_DIRECT	GO:0031333~negative regulation of protein complex assembly	12	0.316539	0.0780425	1654, 1366, 51451, 5894, 6653, 2033, 3297, 29997, 3920, 8408, 3309, 1191	3596	38	19453	1.7083	1	0.791099	0.769058
fibroblast proliferation	1.7083	1.10767	GOTERM_BP_DIRECT	GO:0048144~fibroblast proliferation	12	0.316539	0.0780425	11319, 2876, 10933, 983, 4297, 7157, 10728, 4763, 1164, 84289, 55845, 26528	3596	38	19453	1.7083	1	0.791099	0.769058
cell proliferation	1.7019	4.38597	GOTERM_BP_DIRECT	GO:0008283~cell proliferation	56	1.47718	4.11174e-05	8454, 8451, 4176, 221927, 23047, 23367, 23246, 81610, 55003, 4609, 10933, 23481, 677, 79977, 2068, 26354, 10730, 10413, 10973, 7296, 7332, 9833, 10460, 26528, 11319, 444, 1025, 2356, 2752, 26047, 6574, 6774, 6653, 2771, 1164, 28996, 65108, 25920, 23107, 55388, 57646, 57448, 699, 5511, 79915, 51428, 8882, 9212, 4288, 2067, 2782, 983, 10728, 55239, 4953, 705	3596	178	19453	1.7019	0.257778	0.00289418	0.00281355
mRNA stabilization	1.70017	1.01181	GOTERM_BP_DIRECT	GO:0048255~mRNA stabilization	11	0.290161	0.097318	3192, 7186, 4904, 1994, 2521, 10605, 8148, 1153, 26986, 23367, 9967	3596	35	19453	1.70017	1	0.859386	0.835442
positive regulation of G1/S transition of mitotic cell cycle	1.69714	1.41111	GOTERM_BP_DIRECT	GO:1900087~positive regulation of G1/S transition of mitotic cell cycle	16	0.422052	0.038805	6241, 6240, 9510, 8451, 7027, 595, 51692, 84967, 1654, 894, 896, 57521, 1981, 26057, 55835, 55904	3596	51	19453	1.69714	1	0.497061	0.483212
regulation of cell cycle	1.69555	6.31918	GOTERM_BP_DIRECT	GO:0051726~regulation of cell cycle	84	2.21577	4.79539e-07	9585, 4771, 7248, 1022, 1021, 1020, 23246, 8295, 1459, 1019, 2305, 1810, 672, 1457, 10933, 10856, 55689, 23481, 3312, 3399, 6502, 11143, 6944, 84289, 8607, 55929, 9238, 9039, 29997, 65979, 8021, 1192, 7251, 79960, 1027, 1025, 10902, 1982, 324, 51377, 5621, 7249, 5347, 60, 3688, 10983, 7528, 93973, 4194, 25, 6498, 6651, 9643, 7027, 6774, 28996, 81669, 332, 54891, 55787, 54850, 899, 79913, 613, 171…	3596	268	19453	1.69555	0.00347062	6.55973e-05	6.37697e-05
neuromuscular process controlling balance	1.69051	1.31893	GOTERM_BP_DIRECT	GO:0050885~neuromuscular process controlling balance	15	0.395674	0.0479815	9543, 25, 5881, 23543, 3074, 351, 2548, 23261, 26058, 1200, 613, 5978, 4747, 8925, 6507	3596	48	19453	1.69051	1	0.553046	0.537637
autophagy	1.68835	3.78798	GOTERM_BP_DIRECT	GO:0006914~autophagy	49	1.29253	0.000162936	9100, 9821, 29100, 310, 1611, 1213, 54874, 27243, 60673, 29982, 2308, 8408, 8925, 23339, 7494, 9474, 11152, 79643, 55578, 4218, 25, 9525, 10193, 8678, 9919, 51100, 81631, 140775, 7415, 55626, 4864, 81671, 738, 5119, 27183, 91782, 8887, 7157, 29978, 79065, 25978, 29979, 57655, 23192, 9528, 51510, 8878, 140901, 57617	3596	157	19453	1.68835	0.693146	0.00837529	0.00814194
methylation	1.68496	2.99105	GOTERM_BP_DIRECT	GO:0032259~methylation	38	1.00237	0.00102082	6472, 151194, 2091, 7468, 54093, 22992, 2593, 6470, 4507, 1312, 55687, 55209, 51603, 56339, 51108, 4548, 8242, 8623, 25917, 64324, 3275, 64745, 63978, 51490, 8085, 1789, 5927, 118881, 1786, 51451, 79823, 9869, 51611, 10400, 10322, 54904, 84274, 58508	3596	122	19453	1.68496	0.999392	0.0346654	0.0336995
vesicle-mediated transport	1.68198	5.47128	GOTERM_BP_DIRECT	GO:0016192~vesicle-mediated transport	74	1.95199	3.37843e-06	9784, 26958, 148281, 22879, 5584, 10490, 10053, 8774, 375035, 8775, 5862, 84522, 27443, 1213, 2665, 2664, 1211, 3312, 10890, 51128, 10652, 9276, 113402, 8546, 221079, 23256, 160, 161, 162, 163, 164, 78992, 55773, 23095, 400, 7249, 51614, 10226, 55738, 9685, 79036, 1315, 375, 1314, 8907, 85439, 377, 378, 3257, 8943, 55745, 5119, 27183, 2803, 8904, 10313, 9135, 90411, 26985, 1175, 56681, 1173, 1148…	3596	238	19453	1.68198	0.0241961	0.000371116	0.000360776
protein transport	1.68137	9.86416	GOTERM_BP_DIRECT	GO:0015031~protein transport	138	3.6402	1.36724e-10	10490, 9183, 1063, 23325, 23161, 51361, 2665, 2664, 27243, 10938, 23165, 8888, 10015, 10652, 3998, 5538, 10897, 2824, 4580, 54918, 113402, 9910, 8027, 57111, 399979, 79643, 10945, 1984, 403, 6238, 55737, 51534, 408, 92609, 55738, 348995, 9367, 9525, 23265, 57120, 23423, 29927, 372, 7184, 80144, 9919, 55341, 29886, 60412, 3895, 10112, 55745, 79719, 4627, 9135, 91782, 10482, 9897, 23279, 25978, 512…	3596	444	19453	1.68137	9.91247e-07	5.21709e-08	5.07173e-08
viral entry into host cell	1.68066	2.54489	GOTERM_BP_DIRECT	GO:0046718~viral entry into host cell	32	0.844104	0.00285172	50848, 11060, 7301, 4179, 6510, 8692, 1514, 3416, 5819, 3839, 950, 975, 10572, 4864, 9972, 9213, 6520, 7037, 6541, 3693, 83737, 9074, 682, 1525, 3949, 983, 3609, 1508, 3688, 1605, 57617, 949	3596	103	19453	1.68066	1	0.0768586	0.0747172
cellular response to oxidative stress	1.67308	2.3714	GOTERM_BP_DIRECT	GO:0034599~cellular response to oxidative stress	30	0.791348	0.00425209	8575, 54929, 25, 7001, 4891, 2177, 25824, 9361, 23064, 10935, 27067, 5599, 5831, 493869, 55829, 87178, 2308, 9817, 6780, 7494, 142, 2119, 1965, 83667, 81502, 2876, 488, 468, 4779, 2539	3596	97	19453	1.67308	1	0.101741	0.0989066
protein N-linked glycosylation	1.67206	1.43253	GOTERM_BP_DIRECT	GO:0006487~protein N-linked glycosylation	17	0.44843	0.0369376	6185, 5373, 9761, 4245, 79053, 57171, 6184, 1798, 29880, 201595, 2673, 1650, 55858, 5238, 9945, 1603, 3703	3596	55	19453	1.67206	1	0.479177	0.465826
macromolecular complex assembly	1.67008	3.45996	GOTERM_BP_DIRECT	GO:0065003~macromolecular complex assembly	46	1.2134	0.00034677	4194, 5481, 7186, 23648, 9147, 25929, 4297, 100506658, 23607, 7003, 8733, 8678, 8774, 1660, 9183, 2175, 3915, 3839, 830, 119, 9735, 637, 84365, 3996, 6767, 10059, 10413, 5518, 7157, 6687, 10939, 3297, 1173, 7074, 10844, 983, 324, 1387, 2035, 7965, 6513, 822, 7106, 8976, 54788, 829	3596	149	19453	1.67008	0.919098	0.0147887	0.0143767
receptor-mediated endocytosis	1.6645	1.91787	GOTERM_BP_DIRECT	GO:0006898~receptor-mediated endocytosis	24	0.633078	0.0120817	9784, 4074, 5298, 4035, 6653, 9260, 28988, 160, 161, 26119, 2580, 3482, 6382, 164, 3339, 2017, 3949, 950, 1785, 1213, 348, 10244, 5538, 10487	3596	78	19453	1.6645	1	0.226533	0.220222
regulation of mRNA stability	1.6645	1.63326	GOTERM_BP_DIRECT	GO:0043488~regulation of mRNA stability	20	0.527565	0.0232671	8761, 9698, 170506, 8570, 23589, 23369, 8087, 55095, 5706, 55795, 79882, 51441, 167227, 677, 26135, 5702, 54915, 253943, 5704, 5705	3596	65	19453	1.6645	1	0.359672	0.349651
positive regulation of TORC1 signaling	1.6645	1.34172	GOTERM_BP_DIRECT	GO:1904263~positive regulation of TORC1 signaling	16	0.422052	0.0455278	9894, 7375, 6396, 2033, 81929, 5292, 28956, 83667, 55011, 26001, 55611, 51322, 1452, 55004, 8649, 10670	3596	52	19453	1.6645	1	0.546438	0.531213
regulation of gene expression, epigenetic	1.6645	1.0394	GOTERM_BP_DIRECT	GO:0040029~regulation of gene expression, epigenetic	12	0.316539	0.0913265	9025, 22823, 2876, 6045, 1786, 4297, 6996, 28996, 29128, 10664, 63925, 165918	3596	39	19453	1.6645	1	0.831806	0.80863
protein catabolic process	1.65895	1.83002	GOTERM_BP_DIRECT	GO:0030163~protein catabolic process	23	0.6067	0.0147904	7186, 10072, 6048, 64219, 5270, 9361, 3416, 10845, 83752, 26088, 23163, 1200, 2475, 79888, 11200, 836, 5701, 8878, 5702, 5538, 5704, 8805, 5705	3596	75	19453	1.65895	1	0.256532	0.249385
positive regulation of cell differentiation	1.65039	1.45475	GOTERM_BP_DIRECT	GO:0045597~positive regulation of cell differentiation	18	0.474809	0.0350955	8289, 6597, 4771, 6533, 6599, 5036, 6598, 55193, 29117, 2260, 57492, 1499, 196528, 6601, 60, 6657, 6602, 86	3596	59	19453	1.65039	1	0.474706	0.46148
neuron apoptotic process	1.64927	1.93678	GOTERM_BP_DIRECT	GO:0051402~neuron apoptotic process	25	0.659457	0.0115669	25, 7301, 28996, 1020, 351, 27242, 26355, 23385, 4763, 637, 836, 51604, 8883, 3091, 7157, 2065, 9131, 581, 2876, 664, 23394, 11113, 10763, 3845, 3309	3596	82	19453	1.64927	1	0.221853	0.215672
regulation of protein phosphorylation	1.64221	1.36521	GOTERM_BP_DIRECT	GO:0001932~regulation of protein phosphorylation	17	0.44843	0.0431309	23603, 5573, 5575, 5300, 5576, 29997, 23654, 83667, 55023, 3315, 440193, 2335, 2146, 55704, 5515, 5747, 4724	3596	56	19453	1.64221	1	0.534125	0.519243
microtubule cytoskeleton organization	1.64154	3.15128	GOTERM_BP_DIRECT	GO:0000226~microtubule cytoskeleton organization	44	1.16064	0.000705861	4131, 7465, 90102, 6651, 4134, 8555, 7280, 1020, 84617, 7283, 29882, 332, 51143, 23363, 3796, 5116, 90417, 347733, 4747, 6904, 8409, 8882, 6760, 7277, 10383, 10460, 9654, 27436, 23332, 57551, 9053, 4281, 585, 55755, 983, 1400, 57530, 1267, 55137, 1783, 667, 54801, 8636, 56647	3596	145	19453	1.64154	0.99402	0.0266851	0.0259416
protein localization to plasma membrane	1.63928	3.51959	GOTERM_BP_DIRECT	GO:0072659~protein localization to plasma membrane	50	1.31891	0.000302279	23167, 23043, 10938, 23241, 10890, 999, 83871, 10211, 1739, 3911, 5872, 25831, 481, 682, 2316, 287, 3728, 288, 6711, 5028, 5865, 4218, 2319, 50848, 22979, 65267, 1000, 25921, 8394, 6093, 9919, 975, 10959, 51304, 30844, 5716, 4040, 7871, 6342, 23759, 7430, 9530, 81619, 23114, 2580, 9053, 283576, 10484, 9847, 10640	3596	165	19453	1.63928	0.888291	0.013282	0.0129119
cellular response to insulin stimulus	1.63309	2.3375	GOTERM_BP_DIRECT	GO:0032869~cellular response to insulin stimulus	32	0.844104	0.00459724	5584, 6772, 80339, 3638, 1019, 353, 4609, 677, 6667, 10890, 5315, 2729, 55829, 2805, 2308, 5591, 7494, 23516, 7351, 7532, 5872, 10580, 11031, 7391, 94056, 142, 23191, 2475, 9847, 5106, 54206, 4218	3596	106	19453	1.63309	1	0.108214	0.105199
regulation of actin cytoskeleton organization	1.62289	2.16723	GOTERM_BP_DIRECT	GO:0032956~regulation of actin cytoskeleton organization	30	0.791348	0.00680412	50848, 5066, 25, 23607, 5881, 4035, 2909, 390, 6093, 8153, 1613, 1398, 27067, 55704, 5898, 11344, 6624, 5879, 8826, 2824, 5154, 64223, 5058, 57551, 10788, 387, 389, 55114, 2475, 8558	3596	100	19453	1.62289	1	0.150856	0.146653
heart morphogenesis	1.61138	1.09542	GOTERM_BP_DIRECT	GO:0003007~heart morphogenesis	14	0.369296	0.0802746	25836, 2050, 2280, 2548, 2316, 10637, 57178, 2475, 196528, 7403, 55636, 1605, 5747, 10269	3596	47	19453	1.61138	1	0.791099	0.769058
protein autophosphorylation	1.60505	3.52143	GOTERM_BP_DIRECT	GO:0046777~protein autophosphorylation	54	1.42443	0.000301	4293, 6790, 9821, 7443, 1020, 23049, 790, 3480, 5062, 1613, 1612, 23043, 60673, 10494, 8569, 6789, 8408, 8805, 22848, 9833, 57551, 2041, 2475, 5747, 808, 8550, 25, 7301, 11040, 65267, 2050, 22853, 440275, 55781, 27102, 2321, 3654, 10155, 11200, 9212, 3791, 5058, 9776, 2064, 7070, 2260, 5292, 780, 7272, 1965, 10645, 54822, 51755, 7867	3596	182	19453	1.60505	0.887249	0.013282	0.0129119
positive regulation of transcription, DNA-templated	1.59762	12.6886	GOTERM_BP_DIRECT	GO:0045893~positive regulation of transcription, DNA-templated	215	5.67133	2.04832e-13	9862, 6594, 4297, 6597, 9500, 6599, 8896, 8091, 81606, 473, 2305, 55683, 4609, 57504, 29028, 5931, 10413, 2308, 3091, 7332, 79084, 1107, 23291, 55578, 51773, 10664, 5705, 1108, 93973, 11040, 8554, 9643, 23269, 4192, 6929, 54934, 60491, 54815, 55904, 6925, 4087, 10084, 5292, 57095, 10645, 84337, 53615, 5605, 5606, 7003, 5981, 1385, 4090, 10856, 57541, 1499, 51322, 11143, 6944, 282991, 5978, 55809,…	3596	728	19453	1.59762	1.48506e-09	1.23753e-10	1.20305e-10
mitochondrion organization	1.59107	1.74247	GOTERM_BP_DIRECT	GO:0007005~mitochondrion organization	25	0.659457	0.018094	3980, 1020, 55186, 23369, 9361, 10935, 2189, 30968, 10059, 10730, 4580, 23277, 9093, 81858, 142, 1525, 55210, 3028, 2631, 79823, 11331, 89941, 8834, 4976, 84273	3596	85	19453	1.59107	1	0.30366	0.2952
receptor internalization	1.59107	1.12361	GOTERM_BP_DIRECT	GO:0031623~receptor internalization	15	0.395674	0.0752291	9146, 7430, 7037, 4035, 6642, 11031, 1173, 26119, 83737, 2885, 1785, 1213, 975, 5898, 3688	3596	51	19453	1.59107	1	0.780274	0.758534
cytoplasmic microtubule organization	1.59107	1.12361	GOTERM_BP_DIRECT	GO:0031122~cytoplasmic microtubule organization	15	0.395674	0.0752291	79187, 7283, 1778, 10844, 387, 51361, 440193, 1155, 667, 6249, 55704, 9419, 1639, 5108, 10300	3596	51	19453	1.59107	1	0.780274	0.758534
negative regulation of protein binding	1.58682	1.54879	GOTERM_BP_DIRECT	GO:0032091~negative regulation of protein binding	22	0.580322	0.0282623	9212, 8189, 6790, 4043, 129531, 5300, 5499, 6653, 3397, 6093, 23028, 581, 2962, 23394, 1454, 1663, 23032, 5599, 6996, 60, 10763, 6815	3596	75	19453	1.58682	1	0.404145	0.392885
neuron projection morphogenesis	1.58127	1.35222	GOTERM_BP_DIRECT	GO:0048812~neuron projection morphogenesis	19	0.501187	0.0444404	23405, 9585, 5364, 9448, 7465, 5058, 7368, 28988, 57551, 63925, 387, 2017, 1785, 23043, 655, 26047, 1627, 10787, 4747	3596	65	19453	1.58127	1	0.545166	0.529977
translation	1.58089	3.89634	GOTERM_BP_DIRECT	GO:0006412~translation	64	1.68821	0.000126959	6231, 6158, 65005, 28977, 2193, 55168, 60558, 28973, 55005, 51247, 10056, 10573, 11222, 128308, 27161, 1979, 51649, 9553, 64960, 6203, 64963, 64965, 64968, 64969, 51650, 51253, 1981, 7965, 6238, 113251, 23, 25929, 23708, 28998, 64975, 79590, 64928, 29088, 51065, 51023, 51067, 51187, 51069, 84545, 122704, 8761, 92399, 9255, 63931, 64745, 6182, 6183, 10767, 51073, 740, 124995, 54148, 29093, 9801, 1…	3596	219	19453	1.58089	0.601684	0.0070804	0.00688312
peptidyl-threonine phosphorylation	1.57781	1.46346	GOTERM_BP_DIRECT	GO:0018107~peptidyl-threonine phosphorylation	21	0.553944	0.0343987	5591, 5594, 65125, 65267, 9578, 28996, 1020, 6093, 22853, 790, 7272, 1459, 1457, 388228, 983, 2475, 1111, 5599, 11113, 8558, 8408	3596	72	19453	1.57781	1	0.467899	0.454862
negative regulation of TORC1 signaling	1.57781	1.03494	GOTERM_BP_DIRECT	GO:1904262~negative regulation of TORC1 signaling	14	0.369296	0.0922692	7321, 6396, 7532, 5595, 7248, 7874, 81929, 83667, 26001, 51256, 7337, 7249, 4864, 10641	3596	48	19453	1.57781	1	0.838285	0.814929
in utero embryonic development	1.57054	3.75423	GOTERM_BP_DIRECT	GO:0001701~in utero embryonic development	63	1.66183	0.000176103	8894, 8531, 8451, 25949, 7763, 8533, 64359, 25942, 60626, 2821, 4609, 29985, 1499, 2068, 5335, 4643, 5930, 55845, 7516, 3633, 85451, 9817, 9632, 25912, 55172, 27173, 51493, 23250, 5589, 7403, 60681, 54888, 4853, 3688, 1627, 57680, 63925, 2768, 891, 4904, 26097, 657, 91746, 4627, 65110, 9133, 9573, 4087, 7157, 8841, 4245, 3276, 27077, 81502, 102, 57178, 2697, 57498, 55636, 4436, 2737, 53615, 4836	3596	217	19453	1.57054	0.721088	0.00880516	0.00855983
protein dephosphorylation	1.56477	2.21015	GOTERM_BP_DIRECT	GO:0006470~protein dephosphorylation	35	0.923239	0.00616377	5781, 8898, 5783, 5520, 5784, 8555, 5519, 57223, 5775, 11266, 5536, 5515, 5537, 29085, 5518, 5770, 5792, 5793, 5496, 5795, 5796, 5499, 10106, 23291, 55671, 5786, 5501, 5524, 9989, 92609, 55917, 5527, 5802, 5528, 5803	3596	121	19453	1.56477	1	0.13878	0.134914
Golgi organization	1.56278	2.41726	GOTERM_BP_DIRECT	GO:0007030~Golgi organization	39	1.02875	0.00382596	23207, 9321, 137886, 10075, 5862, 8874, 9183, 22796, 3064, 23423, 81876, 9919, 51361, 54732, 55666, 1453, 23363, 10959, 1452, 55968, 81671, 51501, 8729, 10972, 738, 3998, 2804, 25839, 11196, 23332, 222068, 2580, 400, 26003, 11113, 10565, 6836, 10960, 4218	3596	135	19453	1.56278	1	0.09598	0.0933058
endoplasmic reticulum unfolded protein response	1.56047	1.06464	GOTERM_BP_DIRECT	GO:0030968~endoplasmic reticulum unfolded protein response	15	0.395674	0.0861717	7494, 5770, 64764, 8720, 27230, 57414, 595, 54870, 10956, 1388, 468, 7415, 55829, 10488, 3309	3596	52	19453	1.56047	1	0.819115	0.796293
sphingolipid biosynthetic process	1.56047	1.06464	GOTERM_BP_DIRECT	GO:0030148~sphingolipid biosynthetic process	15	0.395674	0.0861717	94103, 91012, 8612, 23683, 29956, 79071, 64834, 94101, 10558, 1455, 51495, 79603, 9517, 8879, 60481	3596	52	19453	1.56047	1	0.819115	0.796293
negative regulation of protein ubiquitination	1.5587	1.18005	GOTERM_BP_DIRECT	GO:0031397~negative regulation of protein ubiquitination	17	0.44843	0.0660612	9474, 8473, 7375, 65125, 64359, 1020, 4092, 51160, 11338, 10625, 3301, 23560, 51035, 2729, 8878, 408, 6659	3596	59	19453	1.5587	1	0.711774	0.691942
positive regulation of transcription initiation from RNA polymerase II promoter	1.5587	1.18005	GOTERM_BP_DIRECT	GO:0060261~positive regulation of transcription initiation from RNA polymerase II promoter	17	0.44843	0.0660612	9862, 9656, 6882, 9412, 6873, 2067, 170506, 80306, 29079, 84246, 51586, 55588, 5469, 10025, 2957, 10467, 6837	3596	59	19453	1.5587	1	0.711774	0.691942
response to organic cyclic compound	1.55732	1.29315	GOTERM_BP_DIRECT	GO:0014070~response to organic cyclic compound	19	0.501187	0.0509156	25828, 5430, 38, 9965, 9775, 6422, 6873, 1495, 1374, 2052, 123, 83752, 983, 2542, 4323, 1848, 4615, 2539, 29072	3596	66	19453	1.55732	1	0.585933	0.569608
hematopoietic progenitor cell differentiation	1.55527	1.51408	GOTERM_BP_DIRECT	GO:0002244~hematopoietic progenitor cell differentiation	23	0.6067	0.0306141	23648, 7153, 3791, 8546, 7157, 93436, 8874, 6422, 23212, 23215, 8692, 25942, 103, 55326, 54443, 2321, 55526, 282991, 1938, 54502, 54865, 5978, 5803	3596	80	19453	1.55527	1	0.421117	0.409384
cytoskeleton organization	1.54561	2.58585	GOTERM_BP_DIRECT	GO:0007010~cytoskeleton organization	44	1.16064	0.00259506	9202, 5584, 7168, 8139, 10152, 9203, 7368, 4192, 8030, 84823, 55023, 5819, 27443, 23043, 832, 23363, 55785, 118, 10296, 8089, 64223, 4001, 11252, 9578, 23332, 7070, 1072, 120, 57556, 287, 288, 81624, 667, 348, 2475, 1265, 85369, 1808, 79109, 3983, 4478, 1729, 83442, 113251	3596	154	19453	1.54561	1	0.0709968	0.0690187
regulation of growth	1.54561	1.20823	GOTERM_BP_DIRECT	GO:0040008~regulation of growth	18	0.474809	0.0619107	9133, 55929, 8089, 6464, 9643, 3485, 28985, 8091, 7086, 5062, 10856, 10933, 10902, 2596, 5515, 86, 5518, 8607	3596	63	19453	1.54561	1	0.678025	0.659133
hippocampus development	1.53516	1.34739	GOTERM_BP_DIRECT	GO:0021766~hippocampus development	21	0.553944	0.0449377	22803, 4771, 7531, 7248, 7545, 1020, 3065, 25987, 3480, 585, 1399, 2146, 27089, 1398, 9638, 7547, 836, 5802, 4967, 4747, 2737	3596	74	19453	1.53516	1	0.546438	0.531213
positive regulation of protein binding	1.53516	1.34739	GOTERM_BP_DIRECT	GO:0032092~positive regulation of protein binding	21	0.553944	0.0449377	4035, 5300, 8874, 2033, 28996, 1020, 7074, 2280, 351, 3416, 10418, 567, 23032, 2035, 51068, 118, 119, 10211, 8239, 6789, 6934	3596	74	19453	1.53516	1	0.546438	0.531213
protein polyubiquitination	1.53053	3.18058	GOTERM_BP_DIRECT	GO:0000209~protein polyubiquitination	58	1.52994	0.000659815	7321, 11060, 7323, 64795, 23608, 11065, 7324, 23321, 131405, 26118, 23327, 51283, 672, 56254, 1499, 51366, 10210, 7319, 3093, 7332, 9354, 7336, 83737, 7174, 27339, 10425, 23291, 642, 26001, 118424, 148203, 23295, 7327, 7326, 7328, 5987, 80351, 9520, 9320, 10193, 10075, 7064, 23623, 57162, 79594, 55743, 89910, 7337, 55626, 10277, 55905, 23759, 26263, 54461, 1643, 54542, 867, 51514	3596	205	19453	1.53053	0.991648	0.0254084	0.0247005
regulation of apoptotic process	1.52353	3.64711	GOTERM_BP_DIRECT	GO:0042981~regulation of apoptotic process	69	1.8201	0.000225366	162989, 7001, 4771, 9500, 57142, 55081, 1020, 8295, 4170, 5062, 1613, 3836, 1612, 54870, 10933, 10856, 10011, 6502, 83596, 6944, 58517, 1616, 9618, 8607, 10456, 8805, 3092, 55929, 9191, 29997, 1191, 79886, 10902, 51451, 2113, 10541, 60, 1508, 7804, 7186, 25, 6772, 9643, 3661, 81669, 23786, 57602, 332, 57448, 1676, 7415, 11325, 8883, 8682, 8089, 8567, 7157, 5894, 8125, 23753, 25855, 8241, 581, 570…	3596	245	19453	1.52353	0.804869	0.0107117	0.0104133
cellular response to amino acid stimulus	1.52146	1.15273	GOTERM_BP_DIRECT	GO:0071230~cellular response to amino acid stimulus	18	0.474809	0.0703505	7494, 1282, 3184, 23677, 1291, 28956, 3182, 83667, 1788, 1786, 445, 1278, 57521, 2475, 55004, 8649, 10670, 3843	3596	64	19453	1.52146	1	0.745674	0.724898
cell migration	1.49835	3.77249	GOTERM_BP_DIRECT	GO:0016477~cell migration	77	2.03113	0.000168852	23603, 54908, 10092, 23607, 5584, 5420, 2909, 221927, 390, 2195, 81610, 3915, 80005, 79811, 5335, 55604, 6624, 3911, 23080, 3912, 9672, 5792, 3693, 5796, 2239, 83700, 3728, 5829, 324, 55616, 22919, 3688, 5747, 10787, 8079, 5286, 7301, 5364, 90102, 10152, 6653, 6050, 8394, 8153, 29882, 378, 1399, 1398, 2321, 81873, 55704, 977, 5754, 90417, 55789, 10630, 5879, 8826, 6383, 10082, 6385, 3791, 5058, 9…	3596	278	19453	1.49835	0.706031	0.00850124	0.00826437
apoptotic process	1.49442	7.78211	GOTERM_BP_DIRECT	GO:0006915~apoptotic process	171	4.51068	1.65155e-08	4293, 8531, 7323, 4297, 10371, 2033, 23204, 4170, 4171, 351, 1613, 10899, 1459, 1612, 27242, 56259, 1611, 83879, 1457, 26155, 79811, 54476, 10011, 11188, 54878, 637, 83596, 10134, 10015, 1616, 2308, 9618, 8409, 3092, 9474, 6885, 1075, 9191, 83737, 79886, 51651, 7965, 8539, 4853, 4976, 80196, 4615, 10787, 84273, 65264, 7186, 23705, 11040, 8678, 3661, 64975, 26017, 23786, 6093, 23787, 22974, 27065,…	3596	619	19453	1.49442	0.00011973	3.6284e-06	3.52731e-06
wound healing	1.49041	1.50986	GOTERM_BP_DIRECT	GO:0042060~wound healing	27	0.712213	0.0309127	7168, 131566, 375056, 25987, 1832, 4763, 5754, 836, 10413, 5154, 6385, 4087, 5058, 5894, 57175, 2065, 23499, 2064, 6382, 2335, 667, 1001, 1265, 60681, 4853, 2737, 949	3596	98	19453	1.49041	1	0.422862	0.411081
response to nutrient	1.48328	1.01763	GOTERM_BP_DIRECT	GO:0007584~response to nutrient	17	0.44843	0.0960226	8443, 8473, 7037, 6772, 6423, 2067, 2771, 3485, 3297, 2029, 178, 445, 2542, 2475, 5447, 2729, 1603	3596	62	19453	1.48328	1	0.850017	0.826334
brain development	1.47535	3.34373	GOTERM_BP_DIRECT	GO:0007420~brain development	72	1.89924	0.000453179	5781, 6594, 8775, 57142, 7360, 7917, 388228, 79977, 4763, 9815, 83992, 5931, 5538, 51569, 4724, 6628, 5591, 9114, 25836, 7332, 5793, 23332, 23654, 55773, 1500, 2356, 26047, 51654, 5469, 84197, 5087, 23705, 7545, 57680, 1000, 23266, 65109, 490, 1282, 22930, 63925, 22931, 4826, 3339, 57647, 613, 7337, 51506, 10313, 38, 3397, 2186, 26227, 28964, 23114, 57050, 5050, 81858, 10844, 5928, 51075, 55755, …	3596	264	19453	1.47535	0.962608	0.0188825	0.0183564
positive regulation of protein ubiquitination	1.46928	1.21742	GOTERM_BP_DIRECT	GO:0031398~positive regulation of protein ubiquitination	22	0.580322	0.0606145	7332, 7321, 10075, 8841, 23640, 9093, 25898, 23028, 4092, 2280, 57162, 29979, 672, 201254, 55215, 55743, 754, 51256, 7965, 7337, 3309, 5716	3596	81	19453	1.46928	1	0.665841	0.647289
regulation of cell shape	1.46884	2.02887	GOTERM_BP_DIRECT	GO:0008360~regulation of cell shape	41	1.08151	0.00935684	50848, 5361, 5364, 5881, 7168, 4771, 4651, 2909, 390, 23268, 8153, 1613, 2768, 4628, 55023, 10979, 1398, 55785, 1739, 10630, 5879, 4627, 7430, 3791, 23654, 3074, 23191, 387, 389, 10507, 2335, 51177, 56882, 226, 2035, 5028, 4478, 1729, 5747, 9948, 10269	3596	151	19453	1.46884	1	0.186879	0.181672
phagocytosis	1.46833	1.07886	GOTERM_BP_DIRECT	GO:0006909~phagocytosis	19	0.501187	0.0833947	23603, 7301, 9777, 4035, 8394, 25912, 3949, 311, 23184, 1785, 27102, 56882, 79811, 1265, 613, 3688, 11334, 5868, 4615	3596	70	19453	1.46833	1	0.807225	0.784734
negative regulation of neuron projection development	1.46833	1.07886	GOTERM_BP_DIRECT	GO:0010977~negative regulation of neuron projection development	19	0.501187	0.0833947	5793, 7248, 10371, 1809, 81618, 3066, 25987, 2580, 23557, 2316, 387, 1400, 53335, 567, 2288, 348, 5589, 1716, 5802	3596	70	19453	1.46833	1	0.807225	0.784734
regulation of autophagy	1.44257	1.06103	GOTERM_BP_DIRECT	GO:0010506~regulation of autophagy	20	0.527565	0.0868903	9100, 25, 5660, 30849, 8678, 2033, 25853, 6093, 1613, 1612, 3315, 57521, 23032, 51322, 140775, 10670, 5305, 4218, 9817, 10269	3596	75	19453	1.44257	1	0.819115	0.796293
positive regulation of proteasomal ubiquitin-dependent protein catabolic process	1.43388	1.12143	GOTERM_BP_DIRECT	GO:0032436~positive regulation of proteasomal ubiquitin-dependent protein catabolic process	22	0.580322	0.0756087	6790, 65992, 8078, 8554, 23640, 25831, 29997, 25898, 4092, 1191, 10425, 26263, 1454, 28951, 55743, 1453, 1452, 7415, 5347, 2729, 5716, 9817	3596	83	19453	1.43388	1	0.78309	0.761272
actin filament organization	1.43093	1.83688	GOTERM_BP_DIRECT	GO:0007015~actin filament organization	41	1.08151	0.0145586	23603, 7169, 5584, 23607, 5881, 7168, 390, 29766, 65108, 2195, 8153, 10459, 23164, 8407, 4643, 55604, 55845, 1739, 6624, 5879, 3092, 4641, 1495, 57175, 7170, 7171, 80179, 387, 389, 226, 1266, 55114, 84952, 1265, 11078, 8976, 89941, 11013, 1627, 10487, 87	3596	155	19453	1.43093	1	0.254892	0.24779
transcription from RNA polymerase II promoter	1.41413	2.50117	GOTERM_BP_DIRECT	GO:0006366~transcription from RNA polymerase II promoter	63	1.66183	0.0031538	9188, 11060, 1022, 2033, 57661, 4609, 1499, 2068, 8848, 8805, 8861, 7494, 5430, 5431, 6882, 5432, 5433, 6917, 29079, 2115, 1025, 2113, 11198, 8812, 2959, 10025, 607, 2957, 10589, 10302, 5440, 9321, 5441, 7027, 26015, 2965, 54892, 2963, 2962, 2960, 51742, 5434, 9319, 11243, 5435, 5316, 2969, 2967, 8841, 27316, 29777, 23633, 142, 6619, 115098, 468, 546, 51755, 55636, 8878, 4799, 904, 905	3596	241	19453	1.41413	1	0.0834491	0.0811241
protein modification process	1.41388	1.10599	GOTERM_BP_DIRECT	GO:0036211~protein modification process	23	0.6067	0.078345	5591, 6185, 7332, 11060, 25, 7323, 8546, 9039, 23463, 55170, 55251, 7251, 142, 143, 27230, 23170, 26263, 51451, 22929, 7329, 5876, 11266, 10445	3596	88	19453	1.41388	1	0.791099	0.769058
cellular response to hypoxia	1.41296	1.53843	GOTERM_BP_DIRECT	GO:0071456~cellular response to hypoxia	35	0.923239	0.0289448	4194, 9520, 5740, 50809, 57142, 28996, 54471, 2030, 890, 4609, 655, 677, 57521, 26355, 83990, 3654, 3091, 5230, 6781, 64223, 4000, 5034, 7157, 6422, 29997, 29979, 10525, 1788, 1027, 10449, 664, 665, 205, 2475, 11331	3596	134	19453	1.41296	1	0.411471	0.400006
response to toxic substance	1.40249	1.00129	GOTERM_BP_DIRECT	GO:0009636~response to toxic substance	21	0.553944	0.0997039	23428, 8242, 8683, 23256, 2052, 9131, 581, 6382, 670, 1788, 1665, 642, 983, 23063, 1267, 468, 5445, 83990, 4357, 999, 4747	3596	81	19453	1.40249	1	0.862593	0.83856
modulation of synaptic transmission	1.40014	1.03192	GOTERM_BP_DIRECT	GO:0050804~modulation of synaptic transmission	22	0.580322	0.0929147	5595, 6533, 5575, 11252, 22829, 29, 9590, 57142, 79012, 25978, 57502, 2895, 613, 5335, 55737, 5786, 5216, 347733, 7804, 5802, 1979, 5705	3596	85	19453	1.40014	1	0.843093	0.819603
positive regulation of autophagy	1.39799	1.06225	GOTERM_BP_DIRECT	GO:0010508~positive regulation of autophagy	23	0.6067	0.086647	7494, 94103, 5286, 9821, 11040, 8678, 9776, 6093, 23677, 92140, 1612, 664, 51100, 60673, 9528, 5127, 55626, 5987, 8878, 10641, 2308, 8408, 29072	3596	89	19453	1.39799	1	0.819115	0.796293
negative regulation of transcription, DNA-templated	1.39131	5.01651	GOTERM_BP_DIRECT	GO:0045892~negative regulation of transcription, DNA-templated	152	4.0095	9.627e-06	11060, 6597, 8091, 1063, 81606, 10657, 3516, 473, 2305, 1611, 57504, 55689, 10419, 2146, 79813, 4841, 5931, 9219, 1616, 55729, 2308, 8805, 7572, 9994, 5036, 5796, 55170, 1107, 23291, 54880, 83746, 51132, 1982, 51773, 51497, 7329, 10664, 5705, 1108, 4194, 23543, 23028, 10514, 84108, 79039, 1112, 655, 84864, 29883, 2729, 57649, 54815, 1911, 55749, 57805, 9774, 7750, 5451, 4087, 6421, 6423, 6422, 88…	3596	591	19453	1.39131	0.0674161	0.000851168	0.000827453
endocytosis	1.38639	1.92885	GOTERM_BP_DIRECT	GO:0006897~endocytosis	51	1.34529	0.0117803	132299, 9266, 10928, 351, 1455, 1454, 54874, 1453, 10938, 4643, 83871, 7879, 10059, 3092, 51606, 22848, 9910, 6643, 28988, 160, 287, 51293, 1785, 11276, 7249, 6836, 7804, 5868, 9685, 9322, 25, 5286, 6453, 8678, 4035, 375056, 85439, 4864, 30844, 9135, 4040, 10163, 26985, 1173, 23677, 3949, 54940, 23032, 1808, 10043, 51479	3596	199	19453	1.38639	1	0.222994	0.216781
multicellular organism growth	1.38001	1.08013	GOTERM_BP_DIRECT	GO:0035264~multicellular organism growth	25	0.659457	0.0831515	5781, 6895, 2033, 26058, 677, 79977, 10959, 2068, 5930, 7516, 79718, 7157, 2067, 25932, 59338, 54542, 23770, 546, 2475, 57599, 7403, 4853, 80351, 55717, 10269	3596	98	19453	1.38001	1	0.807026	0.784541
negative regulation of apoptotic process	1.37244	4.25853	GOTERM_BP_DIRECT	GO:0043066~negative regulation of apoptotic process	137	3.61382	5.51403e-05	23564, 8091, 23204, 4170, 3480, 231, 1612, 4609, 10935, 3875, 5538, 2308, 5272, 9474, 5036, 83737, 1072, 2316, 84316, 55210, 8539, 4853, 4976, 11235, 4194, 65264, 11040, 8678, 65267, 6651, 8554, 7184, 894, 378, 11167, 2729, 10630, 5716, 7351, 9530, 3791, 64223, 6422, 8841, 3397, 2065, 2064, 9093, 5292, 57019, 663, 1642, 664, 1366, 665, 3301, 11331, 8835, 308, 84299, 2739, 2737, 3309, 6790, 7001, …	3596	540	19453	1.37244	0.329531	0.00352163	0.00342351
positive regulation of I-kappaB kinase/NF-kappaB signaling	1.3722	1.87372	GOTERM_BP_DIRECT	GO:0043123~positive regulation of I-kappaB kinase/NF-kappaB signaling	52	1.37167	0.0133747	8454, 9188, 2150, 92140, 1499, 1653, 1894, 51246, 9218, 5536, 51523, 1936, 6885, 57153, 2280, 2316, 23291, 1665, 7329, 56829, 5987, 10342, 4615, 7186, 25, 11040, 6574, 7105, 3661, 170506, 57162, 79594, 26057, 3654, 9516, 51704, 347734, 23636, 7037, 23476, 222068, 81858, 142, 27032, 10206, 387, 389, 2697, 4919, 84336, 11214, 7706	3596	205	19453	1.3722	1	0.239423	0.232752
response to xenobiotic stimulus	1.36705	2.34808	GOTERM_BP_DIRECT	GO:0009410~response to xenobiotic stimulus	70	1.84648	0.00448665	25828, 4131, 5066, 1385, 3485, 7082, 1063, 51083, 1019, 595, 1535, 4609, 476, 1499, 2026, 999, 836, 6507, 9474, 7013, 6760, 5154, 5198, 4860, 7050, 120, 1503, 1788, 2876, 123, 1027, 642, 1025, 2356, 445, 7804, 25, 25807, 8678, 6772, 6730, 3066, 4192, 2768, 3339, 80781, 57521, 7976, 4864, 2729, 10555, 6185, 8443, 7157, 6423, 5378, 6422, 1374, 3033, 7150, 3030, 55031, 143, 387, 983, 1001, 1848, 904…	3596	277	19453	1.36705	1	0.105955	0.103003
positive regulation of neuron projection development	1.3634	1.21521	GOTERM_BP_DIRECT	GO:0010976~positive regulation of neuron projection development	31	0.817726	0.0609242	5584, 2909, 2033, 23028, 4192, 2889, 27020, 950, 23064, 10938, 9638, 5754, 11344, 3655, 64764, 1809, 9897, 160, 23654, 780, 81545, 55754, 53335, 57498, 23394, 4919, 348, 55714, 10300, 54606, 3309	3596	123	19453	1.3634	1	0.668231	0.649613
cell-cell adhesion	1.35934	1.71401	GOTERM_BP_DIRECT	GO:0098609~cell-cell adhesion	49	1.29253	0.0193193	9543, 23607, 3682, 7082, 2195, 26999, 55243, 1499, 10890, 999, 3875, 1739, 3911, 10611, 8502, 7094, 6282, 83700, 3728, 1500, 1741, 1266, 1829, 1824, 50848, 9124, 25, 1000, 29766, 4072, 1832, 4026, 4345, 81671, 3655, 10630, 64065, 4040, 6464, 5499, 1495, 7070, 23114, 55591, 120114, 302, 84059, 54621, 1001	3596	195	19453	1.35934	1	0.321016	0.312072
Wnt signaling pathway	1.35934	1.71401	GOTERM_BP_DIRECT	GO:0016055~Wnt signaling pathway	49	1.29253	0.0193193	7088, 64359, 23168, 374946, 1459, 595, 1457, 79577, 1654, 1455, 1454, 23240, 10979, 23043, 1453, 54994, 1452, 51444, 9736, 8861, 7090, 29117, 23499, 337867, 2239, 23291, 1500, 324, 123169, 55737, 80351, 5881, 9646, 57680, 64897, 29882, 23184, 51588, 55704, 57805, 4040, 6423, 6422, 154810, 440193, 1642, 10927, 54623, 6934	3596	195	19453	1.35934	1	0.321016	0.312072
negative regulation of cell growth	1.33094	1.10079	GOTERM_BP_DIRECT	GO:0030308~negative regulation of cell growth	31	0.817726	0.0792876	9686, 6597, 131566, 57142, 2273, 8692, 79594, 57446, 672, 1654, 84722, 5931, 51447, 9538, 4722, 5515, 5538, 57805, 5518, 7157, 6423, 5795, 6422, 23677, 51094, 5270, 79960, 83667, 1027, 2697, 10201	3596	126	19453	1.33094	1	0.791099	0.769058
neuron projection development	1.33094	1.10079	GOTERM_BP_DIRECT	GO:0031175~neuron projection development	31	0.817726	0.0792876	4131, 5881, 4134, 65109, 1020, 6093, 351, 284217, 10938, 999, 9218, 282991, 8408, 8925, 2824, 3912, 11091, 25814, 7873, 10084, 5870, 5354, 5872, 3276, 26227, 23557, 55773, 1861, 26047, 348, 5127	3596	126	19453	1.33094	1	0.791099	0.769058
negative regulation of transforming growth factor beta receptor signaling pathway	1.32868	1.01372	GOTERM_BP_DIRECT	GO:0030512~negative regulation of transforming growth factor beta receptor signaling pathway	28	0.738591	0.0968906	8473, 6498, 5300, 23089, 3066, 3065, 25942, 4092, 26036, 51742, 56937, 10252, 54756, 5931, 7494, 11171, 7157, 65997, 200734, 64426, 25855, 2280, 2734, 5928, 1785, 80312, 55756, 3309	3596	114	19453	1.32868	1	0.856655	0.832787
carbohydrate metabolic process	1.31505	1.35684	GOTERM_BP_DIRECT	GO:0005975~carbohydrate metabolic process	44	1.16064	0.0439708	7165, 8574, 9761, 29988, 2990, 4190, 4191, 8692, 231, 2548, 2821, 2720, 3939, 3038, 1431, 55741, 217, 8505, 8703, 219, 5238, 5834, 4668, 57704, 6120, 51809, 6520, 7358, 66005, 25796, 130589, 112937, 3074, 10007, 23193, 55276, 9091, 3421, 150223, 11253, 6515, 2519, 2717, 2739	3596	181	19453	1.31505	1	0.540319	0.525265
protein phosphorylation	1.30367	2.61795	GOTERM_BP_DIRECT	GO:0006468~protein phosphorylation	107	2.82247	0.00241018	4293, 65125, 7443, 6873, 23683, 23049, 83903, 351, 1613, 1612, 1457, 1455, 284217, 1454, 23043, 1453, 1452, 10494, 93, 8408, 6882, 9874, 23332, 5786, 9989, 25, 5165, 11040, 7465, 8678, 65267, 5564, 6093, 22853, 440275, 27102, 1111, 657, 3654, 11200, 5571, 4087, 5058, 5575, 9776, 2064, 5292, 10645, 10920, 8558, 8575, 6790, 9821, 5584, 5585, 10295, 1385, 1022, 1021, 1020, 4090, 5062, 1019, 3716, 10…	3596	444	19453	1.30367	1	0.0677535	0.0658657
positive regulation of canonical Wnt signaling pathway	1.30156	1.02367	GOTERM_BP_DIRECT	GO:0090263~positive regulation of canonical Wnt signaling pathway	32	0.844104	0.0946952	5460, 9101, 65125, 5300, 259266, 54475, 1613, 1654, 1455, 1454, 54994, 51366, 1453, 7415, 5754, 9736, 79718, 10413, 51704, 57805, 8607, 10159, 6423, 6422, 55031, 3728, 23394, 1001, 55737, 252839, 80351, 6659	3596	133	19453	1.30156	1	0.847338	0.823729
protein ubiquitination	1.30091	2.84688	GOTERM_BP_DIRECT	GO:0016567~protein ubiquitination	120	3.16539	0.00142272	11060, 7323, 23608, 8139, 11065, 7324, 23321, 23327, 26271, 991, 6502, 5930, 8924, 54876, 7317, 8925, 8805, 51529, 9474, 64320, 7332, 9354, 7336, 6400, 119504, 83737, 25879, 10425, 23291, 55298, 55975, 51132, 23295, 51530, 7965, 83461, 9867, 408, 10422, 7726, 80196, 4194, 65264, 8315, 10193, 10075, 29128, 10238, 26133, 55743, 89910, 899, 6921, 83892, 55905, 10116, 55749, 9810, 9412, 7874, 23276, …	3596	499	19453	1.30091	0.999967	0.0435219	0.0423093
positive regulation of apoptotic process	1.28801	1.93558	GOTERM_BP_DIRECT	GO:0043065~positive regulation of apoptotic process	80	2.11026	0.011599	4293, 90441, 8091, 3482, 51083, 4170, 9141, 351, 1613, 56259, 1612, 54870, 1654, 1499, 1894, 26355, 3399, 4763, 10497, 84289, 51447, 637, 6789, 836, 10059, 5978, 2308, 839, 5074, 5591, 9833, 1191, 1785, 51330, 324, 196527, 1509, 4853, 3688, 10300, 808, 5481, 65264, 25, 8874, 3064, 23787, 9240, 1676, 655, 5599, 3655, 55749, 57805, 9774, 7153, 5134, 7157, 6423, 6422, 3275, 9093, 64426, 9131, 581, 2…	3596	336	19453	1.28801	1	0.22188	0.215698
phosphorylation	1.28269	1.6868	GOTERM_BP_DIRECT	GO:0016310~phosphorylation	69	1.8201	0.0205682	10295, 9061, 1022, 1020, 9060, 7083, 5062, 2987, 10978, 388228, 5214, 93, 51447, 10654, 22845, 5230, 5595, 22928, 5631, 1152, 57551, 9031, 7371, 83549, 54963, 204, 2475, 205, 11113, 5305, 4216, 65220, 5681, 5286, 7465, 6774, 8394, 132, 23262, 83732, 57521, 699, 55500, 22929, 5315, 5832, 1716, 9730, 5298, 64223, 5211, 5058, 2065, 2580, 7150, 7272, 1841, 4919, 84930, 701, 79109, 54822, 3985, 4832, …	3596	291	19453	1.28269	1	0.333418	0.324128
regulation of gene expression	1.26225	1.44296	GOTERM_BP_DIRECT	GO:0010468~regulation of gene expression	63	1.66183	0.0360614	8531, 5460, 5300, 4299, 1021, 25987, 23126, 8570, 351, 1019, 4609, 552889, 27125, 677, 26036, 29102, 4763, 999, 5931, 10059, 1616, 5978, 25836, 3091, 22847, 481, 1789, 1788, 51374, 23770, 7403, 3720, 5987, 4216, 7726, 29072, 84181, 3184, 63925, 3182, 4904, 10438, 58499, 27067, 8625, 8880, 3190, 9733, 26227, 63978, 5094, 10766, 5928, 23394, 10363, 7029, 10362, 55636, 6657, 55833, 10642, 10644, 106…	3596	270	19453	1.26225	1	0.479177	0.465826
response to hypoxia	1.2602	1.04972	GOTERM_BP_DIRECT	GO:0001666~response to hypoxia	41	1.08151	0.0891819	9124, 25828, 5066, 4891, 22937, 8678, 5300, 29988, 2033, 3163, 7184, 9361, 57085, 3339, 1535, 2068, 4763, 4323, 836, 5978, 7351, 3091, 5351, 5154, 9777, 7037, 6387, 4540, 6885, 23256, 7391, 481, 387, 1027, 664, 3709, 1387, 6513, 5885, 81, 6659	3596	176	19453	1.2602	1	0.819115	0.796293
positive regulation of transcription from RNA polymerase II promoter	1.22946	4.0772	GOTERM_BP_DIRECT	GO:0045944~positive regulation of transcription from RNA polymerase II promoter	280	7.38591	8.3715e-05	22877, 9188, 11060, 6594, 9189, 4297, 6597, 10097, 6599, 7324, 10096, 6598, 64710, 8091, 51083, 351, 3516, 2305, 55683, 4609, 29028, 83596, 10413, 2308, 4605, 5393, 7572, 3091, 8546, 9070, 24148, 22887, 6917, 51773, 79647, 5028, 9988, 4854, 342892, 5702, 4615, 25, 9646, 3661, 9643, 29128, 23028, 4072, 10514, 6929, 23261, 378, 7337, 11168, 3655, 9516, 51427, 6925, 7594, 9774, 4087, 9412, 23036, 14…	3596	1232	19453	1.22946	0.454994	0.00511623	0.00497368
positive regulation of protein phosphorylation	1.22076	1.03048	GOTERM_BP_DIRECT	GO:0001934~positive regulation of protein phosphorylation	51	1.34529	0.0932214	9821, 5300, 221927, 10928, 351, 595, 23043, 1453, 10211, 6789, 79817, 1616, 7494, 5595, 115825, 1027, 10507, 5028, 408, 5747, 3845, 25, 9965, 28996, 440275, 332, 27020, 55143, 894, 5919, 896, 1399, 84221, 11200, 3619, 5879, 9212, 3791, 7037, 5894, 5058, 8841, 2064, 8087, 56005, 10645, 55233, 3985, 8878, 10961, 5606	3596	226	19453	1.22076	1	0.844819	0.821281
negative regulation of transcription from RNA polymerase II promoter	1.1341	1.5818	GOTERM_BP_DIRECT	GO:0000122~negative regulation of transcription from RNA polymerase II promoter	213	5.61857	0.0261941	8531, 7321, 11060, 7323, 6597, 9500, 23168, 8091, 351, 4848, 10657, 3516, 595, 2305, 4609, 57504, 55689, 57621, 5931, 51523, 10413, 2308, 8409, 7693, 23613, 1107, 84678, 7329, 4853, 4854, 10664, 1108, 4194, 6498, 9646, 3661, 7468, 8554, 29128, 23028, 84108, 10637, 6929, 388567, 60491, 57649, 54815, 5716, 6386, 11171, 22980, 9093, 142, 1488, 84458, 6934, 53615, 5981, 1021, 4090, 4092, 6829, 1810, …	3596	1016	19453	1.1341	1	0.378301	0.36776
regulation of transcription, DNA-templated	1.09366	1.02974	GOTERM_BP_DIRECT	GO:0006355~regulation of transcription, DNA-templated	205	5.40754	0.0933814	90321, 6594, 9189, 6597, 9500, 6599, 8091, 81606, 4848, 473, 4609, 57504, 10419, 29028, 55689, 55205, 114991, 55209, 4841, 10772, 5931, 55206, 4605, 3091, 7332, 23613, 79088, 1107, 6917, 51773, 4853, 9988, 342892, 65251, 93973, 25, 7586, 9646, 7468, 9643, 23028, 10514, 57645, 6929, 1112, 51427, 57649, 55904, 7594, 4087, 10084, 284307, 11177, 11176, 10765, 58508, 9667, 1382, 4090, 8570, 4092, 8491…	3596	1014	19453	1.09366	1	0.845212	0.821663

## Sheet: GO terms (FGF2)
Term	Fold enrichment	.-Log10(p-Value)	Category	Term	Count	%	PValue	Genes	List Total	Pop Hits	Pop Total	Fold Enrichment	Bonferroni	Benjamini	FDR
positive regulation of gene expression, epigenetic	8.36478	6.95014	GOTERM_BP_DIRECT	GO:0045815~positive regulation of gene expression, epigenetic	12	1.79104	1.12166e-07	11091, 6597, 4297, 57178, 26155, 7157, 55038, 2033, 11143, 6602, 29117, 57492	649	43	19453	8.36478	0.000372658	7.45456e-05	7.32669e-05
positive regulation of cell differentiation	5.58834	4.64615	GOTERM_BP_DIRECT	GO:0045597~positive regulation of cell differentiation	11	1.64179	2.25866e-05	2932, 6597, 1499, 4771, 6599, 60, 6657, 6602, 29117, 2260, 57492	649	59	19453	5.58834	0.0723085	0.00536108	0.00526912
regulation of RNA splicing	4.38641	4.07501	GOTERM_BP_DIRECT	GO:0043484~regulation of RNA splicing	12	1.79104	8.41381e-05	9991, 10658, 2521, 23076, 3178, 6625, 3187, 23543, 3185, 5725, 23326, 10137	649	82	19453	4.38641	0.243916	0.0164465	0.0161644
mRNA transport	3.86759	3.57948	GOTERM_BP_DIRECT	GO:0051028~mRNA transport	12	1.79104	0.000263341	3181, 10128, 9972, 1984, 677, 23089, 3178, 22794, 59343, 10642, 8086, 8570	649	93	19453	3.86759	0.58322	0.038047	0.0373944
negative regulation of translation	3.82644	3.53844	GOTERM_BP_DIRECT	GO:0017148~negative regulation of translation	12	1.79104	0.00028944	9125, 1612, 4691, 1654, 2597, 811, 131405, 23367, 3609, 79727, 10642, 23019	649	94	19453	3.82644	0.617852	0.0400754	0.039388
mRNA processing	3.77821	8.75252	GOTERM_BP_DIRECT	GO:0006397~mRNA processing	30	4.47761	1.76798e-09	3181, 10291, 8458, 22794, 23543, 8570, 10898, 10713, 10658, 677, 57466, 10915, 10594, 4841, 10992, 9991, 6421, 3178, 22984, 22985, 11338, 51593, 29890, 57794, 103, 10949, 23076, 54502, 10147, 5725	649	238	19453	3.77821	5.87497e-06	2.93749e-06	2.88711e-06
rhythmic process	3.70047	2.83239	GOTERM_BP_DIRECT	GO:0048511~rhythmic process	10	1.49254	0.00147101	5591, 2932, 8242, 6421, 1642, 7157, 2033, 4841, 8239, 51514	649	81	19453	3.70047	0.992492	0.109613	0.107733
RNA splicing	3.5514	6.78019	GOTERM_BP_DIRECT	GO:0008380~RNA splicing	25	3.73134	1.65885e-07	8458, 22794, 23543, 8570, 10713, 2521, 10915, 10594, 4841, 10992, 8449, 9991, 6421, 3178, 3276, 8241, 22985, 11338, 29890, 57794, 23076, 6732, 54502, 10147, 5725	649	211	19453	3.5514	0.000551084	9.18727e-05	9.02968e-05
chromatin remodeling	3.4791	10.308	GOTERM_BP_DIRECT	GO:0006338~chromatin remodeling	39	5.8209	4.92024e-11	2091, 6597, 8314, 8458, 5585, 6599, 10075, 3068, 23326, 27443, 56254, 51322, 55209, 9219, 6602, 10498, 54815, 1911, 8242, 6421, 6046, 3276, 23476, 3054, 29117, 2140, 9031, 57492, 1107, 79960, 5928, 23132, 80312, 3720, 8019, 55636, 60, 4615, 10445	649	336	19453	3.4791	1.635e-07	1.635e-07	1.60695e-07
regulation of translation	3.29382	2.48176	GOTERM_BP_DIRECT	GO:0006417~regulation of translation	10	1.49254	0.00329795	23191, 6949, 136319, 677, 22794, 26523, 27161, 10985, 23019, 351	649	91	19453	3.29382	0.999983	0.158797	0.156074
regulation of cell migration	3.15514	2.82846	GOTERM_BP_DIRECT	GO:0030334~regulation of cell migration	12	1.79104	0.00148437	26030, 5361, 2316, 8861, 55920, 4000, 284217, 1809, 154810, 7414, 5879, 5270	649	114	19453	3.15514	0.992818	0.109613	0.107733
mRNA splicing, via spliceosome	3.14725	4.90021	GOTERM_BP_DIRECT	GO:0000398~mRNA splicing, via spliceosome	21	3.13433	1.2583e-05	3181, 10291, 22913, 10180, 3178, 22794, 3187, 3185, 8241, 23524, 11338, 10713, 29896, 26121, 23020, 10594, 7536, 6625, 10992, 8449, 9879	649	200	19453	3.14725	0.0409516	0.00321642	0.00316125
actin cytoskeleton organization	3.10074	5.47908	GOTERM_BP_DIRECT	GO:0030036~actin cytoskeleton organization	24	3.58209	3.31834e-06	23603, 25, 5881, 6464, 4771, 10163, 154810, 9260, 26037, 57175, 1072, 2317, 2316, 2017, 2885, 118, 81, 119, 5216, 6624, 10487, 5879, 4627, 87	649	232	19453	3.10074	0.0109663	0.00137836	0.00135471
rRNA processing	3.06302	3.17331	GOTERM_BP_DIRECT	GO:0006364~rRNA processing	14	2.08955	0.000670947	2091, 5394, 22984, 27043, 27340, 81887, 54853, 23481, 23195, 23076, 29960, 55636, 10521, 65083	649	137	19453	3.06302	0.892504	0.0675623	0.0664034
regulation of gene expression	2.88637	5.36561	GOTERM_BP_DIRECT	GO:0010468~regulation of gene expression	26	3.8806	4.30915e-06	5460, 6892, 1021, 23126, 8570, 63925, 351, 4193, 1019, 58499, 27125, 677, 999, 3091, 26227, 63978, 5093, 1789, 1788, 5928, 79923, 3720, 55636, 6657, 55833, 10642	649	270	19453	2.88637	0.0142173	0.00143193	0.00140737
neuron projection development	2.85465	2.48404	GOTERM_BP_DIRECT	GO:0031175~neuron projection development	12	1.79104	0.00328065	11091, 2932, 4131, 5881, 284217, 4134, 26047, 999, 3276, 26227, 8408, 351	649	126	19453	2.85465	0.999982	0.158797	0.156074
protein import into nucleus	2.82772	2.04919	GOTERM_BP_DIRECT	GO:0006606~protein import into nucleus	10	1.49254	0.00892909	9972, 10527, 4000, 103, 7157, 30000, 6774, 3843, 23633, 23534	649	106	19453	2.82772	1	0.309077	0.303775
cytoskeleton organization	2.72489	2.70638	GOTERM_BP_DIRECT	GO:0007010~cytoskeleton organization	14	2.08955	0.00196619	9202, 4001, 8139, 9203, 23332, 1072, 57556, 84823, 27443, 1265, 85369, 1808, 118, 3983	649	154	19453	2.72489	0.998556	0.12811	0.125913
multicellular organism development	2.70597	2.49377	GOTERM_BP_DIRECT	GO:0007275~multicellular organism development	13	1.9403	0.003208	9202, 9203, 1462, 2064, 1381, 2260, 2050, 3480, 1523, 4919, 3399, 1001, 999	649	144	19453	2.70597	0.999977	0.158797	0.156074
DNA replication	2.70256	2.11576	GOTERM_BP_DIRECT	GO:0006260~DNA replication	11	1.64179	0.0076602	4173, 5928, 4176, 83743, 6117, 11143, 5426, 10036, 51514, 4171, 6749	649	122	19453	2.70256	1	0.290902	0.285912
chromatin organization	2.6995	5.40314	GOTERM_BP_DIRECT	GO:0006325~chromatin organization	29	4.32836	3.95237e-06	6597, 4297, 8314, 5585, 64710, 2033, 23468, 23326, 81611, 58499, 56254, 51322, 55209, 11143, 9219, 10155, 10498, 11091, 8242, 6046, 3276, 23476, 2140, 1107, 84733, 80312, 8019, 6657, 2879	649	322	19453	2.6995	0.0130479	0.00143193	0.00140737
ER to Golgi vesicle-mediated transport	2.66434	2.25687	GOTERM_BP_DIRECT	GO:0006888~ER to Golgi vesicle-mediated transport	12	1.79104	0.0055351	553115, 11316, 10945, 81876, 57222, 5034, 9632, 222068, 22872, 51614, 29959, 372	649	135	19453	2.66434	1	0.232824	0.228831
protein autophosphorylation	2.63506	2.93166	GOTERM_BP_DIRECT	GO:0046777~protein autophosphorylation	16	2.38806	0.00117042	4293, 808, 25, 11040, 2064, 2260, 2050, 790, 3480, 1612, 2932, 27102, 54822, 10155, 8408, 8805	649	182	19453	2.63506	0.979587	0.101741	0.0999957
osteoblast differentiation	2.57587	1.97561	GOTERM_BP_DIRECT	GO:0001649~osteoblast differentiation	11	1.64179	0.0105777	27044, 2091, 103, 23020, 23560, 1462, 6657, 506, 2194, 4549, 1291	649	128	19453	2.57587	1	0.322475	0.316943
cellular response to hypoxia	2.46054	1.84555	GOTERM_BP_DIRECT	GO:0071456~cellular response to hypoxia	11	1.64179	0.014271	9520, 1788, 3091, 4000, 5034, 7157, 677, 205, 28996, 2030, 4193	649	134	19453	2.46054	1	0.400912	0.394035
negative regulation of cell migration	2.41724	2.41174	GOTERM_BP_DIRECT	GO:0030336~negative regulation of cell migration	15	2.23881	0.00387493	4771, 6423, 1809, 6091, 25932, 25855, 5928, 56254, 23560, 1265, 80312, 4301, 999, 7414, 1845	649	186	19453	2.41724	0.999998	0.181358	0.178247
regulation of cell cycle	2.34869	3.15963	GOTERM_BP_DIRECT	GO:0051726~regulation of cell cycle	21	3.13433	0.000692416	11091, 25, 8314, 4771, 7157, 6774, 1021, 28996, 4193, 1459, 79960, 1019, 23481, 1982, 3399, 900, 11143, 1718, 60, 51514, 10445	649	268	19453	2.34869	0.899911	0.0676735	0.0665127
in utero embryonic development	2.34818	2.58827	GOTERM_BP_DIRECT	GO:0001701~in utero embryonic development	17	2.53731	0.00258064	8314, 7157, 9632, 3276, 63925, 25912, 2821, 81502, 51493, 57178, 1499, 5335, 5589, 55636, 1627, 4538, 4627	649	217	19453	2.34818	0.999813	0.140581	0.13817
positive regulation of transcription, DNA-templated	2.34685	8.28156	GOTERM_BP_DIRECT	GO:0045893~positive regulation of transcription, DNA-templated	57	8.50746	5.2292e-09	6670, 6597, 4297, 5585, 6599, 2033, 23326, 81606, 56254, 1499, 3159, 3038, 51322, 11143, 999, 9219, 55729, 2308, 10413, 8805, 55809, 3091, 29117, 3054, 1107, 79960, 2118, 1785, 2113, 60, 3609, 10664, 5705, 9125, 11040, 9921, 6772, 6774, 23300, 28996, 6929, 2521, 10155, 6602, 54815, 11091, 6464, 7157, 23476, 57492, 5928, 84337, 6657, 5605, 10445, 87, 5606	649	728	19453	2.34685	1.73765e-05	5.47573e-06	5.3818e-06
actin filament organization	2.32055	1.82891	GOTERM_BP_DIRECT	GO:0007015~actin filament organization	12	1.79104	0.0148281	23603, 5881, 1265, 55114, 57175, 89941, 6624, 2195, 10487, 5879, 1627, 87	649	155	19453	2.32055	1	0.400912	0.394035
heart development	2.30568	2.50952	GOTERM_BP_DIRECT	GO:0007507~heart development	17	2.53731	0.00309373	5591, 4152, 65125, 6464, 9260, 2033, 59343, 2064, 162, 790, 23118, 1982, 677, 3399, 93, 5605, 5606	649	221	19453	2.30568	0.999966	0.158161	0.155448
microtubule cytoskeleton organization	2.27387	1.63028	GOTERM_BP_DIRECT	GO:0000226~microtubule cytoskeleton organization	11	1.64179	0.0234273	4131, 203068, 1400, 90102, 2597, 4134, 10383, 23332, 347733, 84617, 4747	649	145	19453	2.27387	1	0.518993	0.510091
negative regulation of transcription, DNA-templated	2.23155	5.82889	GOTERM_BP_DIRECT	GO:0045892~negative regulation of transcription, DNA-templated	44	6.56716	1.48288e-06	6670, 7088, 4152, 6597, 8314, 23543, 23468, 81606, 4193, 1499, 3159, 3399, 811, 7536, 11143, 4841, 9219, 10155, 10971, 55729, 2308, 54815, 8805, 1911, 8861, 55809, 7750, 8242, 6421, 6464, 7157, 6423, 2023, 29117, 25855, 1107, 1788, 5928, 1982, 84891, 3720, 3609, 10664, 5705	649	591	19453	2.23155	0.00491551	0.000703947	0.000691872
angiogenesis	2.1158	2.26887	GOTERM_BP_DIRECT	GO:0001525~angiogenesis	18	2.68657	0.0053843	4240, 3091, 4691, 6464, 10163, 154810, 25932, 2050, 56005, 2316, 2752, 51330, 4323, 71, 506, 7837, 1317, 4627	649	255	19453	2.1158	1	0.229385	0.22545
cellular response to DNA damage stimulus	2.11225	2.60613	GOTERM_BP_DIRECT	GO:0006974~cellular response to DNA damage stimulus	21	3.13433	0.00247667	5591, 65123, 25, 4176, 6421, 7157, 23300, 23476, 23468, 9031, 143, 1643, 1642, 55159, 51322, 6117, 8924, 7317, 51514, 2308, 10413	649	298	19453	2.11225	0.999736	0.139559	0.137166
protein folding	2.10627	1.66987	GOTERM_BP_DIRECT	GO:0006457~protein folding	13	1.9403	0.0213859	11140, 5034, 10130, 2771, 23386, 2782, 9093, 8570, 81611, 3313, 2288, 821, 811	649	185	19453	2.10627	1	0.487472	0.47911
positive regulation of MAPK cascade	2.0912	1.53193	GOTERM_BP_DIRECT	GO:0043410~positive regulation of MAPK cascade	12	1.79104	0.0293814	56005, 1499, 6464, 4919, 5894, 2064, 6657, 2260, 5605, 3480, 5606, 351	649	172	19453	2.0912	1	0.588159	0.57807
protein stabilization	2.08513	1.98197	GOTERM_BP_DIRECT	GO:0050821~protein stabilization	16	2.38806	0.010424	11140, 11261, 11040, 7157, 2033, 9093, 3054, 2316, 2597, 23560, 811, 5434, 56926, 5216, 8239, 55729	649	230	19453	2.08513	1	0.32073	0.315229
regulation of apoptotic process	2.07982	2.08466	GOTERM_BP_DIRECT	GO:0042981~regulation of apoptotic process	17	2.53731	0.00822896	25, 4771, 6772, 7157, 5894, 8125, 25855, 8241, 81611, 1612, 2113, 811, 81, 83596, 60, 8805, 87	649	245	19453	2.07982	1	0.290902	0.285912
neuron differentiation	2.05535	1.48482	GOTERM_BP_DIRECT	GO:0030182~neuron differentiation	12	1.79104	0.0327476	1788, 8861, 4152, 136319, 25, 1981, 3399, 81618, 28996, 2064, 51604, 9592	649	175	19453	2.05535	1	0.62902	0.61823
positive regulation of I-kappaB kinase/NF-kappaB signaling	2.04699	1.69531	GOTERM_BP_DIRECT	GO:0043123~positive regulation of I-kappaB kinase/NF-kappaB signaling	14	2.08955	0.020169	25, 11040, 57153, 23476, 222068, 23118, 2316, 1499, 4919, 2597, 26057, 51246, 4615, 51704	649	205	19453	2.04699	1	0.478726	0.470515
intracellular protein transport	2.04569	2.66471	GOTERM_BP_DIRECT	GO:0006886~intracellular protein transport	23	3.43284	0.00216417	9784, 9632, 10053, 125058, 81609, 222068, 1173, 22872, 381, 162, 23039, 163, 372, 164, 23061, 81876, 23193, 10527, 2017, 3313, 8924, 5865, 10245	649	337	19453	2.04569	0.999253	0.13302	0.130738
proteasome-mediated ubiquitin-dependent protein catabolic process	2.00717	1.74098	GOTERM_BP_DIRECT	GO:0043161~proteasome-mediated ubiquitin-dependent protein catabolic process	15	2.23881	0.0181561	64795, 10075, 131405, 4193, 2932, 5709, 1642, 1499, 54476, 8924, 7326, 10277, 83892, 51514, 5705	649	224	19453	2.00717	1	0.451115	0.443377
Wnt signaling pathway	1.99825	1.51494	GOTERM_BP_DIRECT	GO:0016055~Wnt signaling pathway	13	1.9403	0.0305534	7088, 8861, 5881, 6423, 154810, 59343, 29117, 1459, 2932, 1654, 1642, 1454, 80351	649	195	19453	1.99825	1	0.604905	0.594529
positive regulation of transcription from RNA polymerase II promoter	1.97068	8.18103	GOTERM_BP_DIRECT	GO:0045944~positive regulation of transcription from RNA polymerase II promoter	81	12.0896	6.59131e-09	6670, 5460, 23648, 4691, 6597, 4297, 6599, 10097, 64710, 2033, 23126, 351, 27043, 6829, 23082, 170960, 1654, 56254, 1499, 3159, 11143, 83596, 9219, 27161, 2308, 10413, 5591, 8861, 55809, 3091, 26523, 3054, 9031, 9592, 2118, 1820, 1984, 2113, 80312, 7525, 79923, 9988, 342892, 10620, 4615, 5087, 25, 9921, 6772, 6774, 3068, 23300, 28996, 59343, 63925, 6929, 58499, 2962, 57167, 10915, 6721, 2649, 759…	649	1232	19453	1.97068	2.19027e-05	5.47573e-06	5.3818e-06
mitotic cell cycle	1.94635	1.13852	GOTERM_BP_DIRECT	GO:0000278~mitotic cell cycle	10	1.49254	0.0726901	1788, 25, 203068, 8314, 10383, 5426, 347733, 3619, 84617, 3835	649	154	19453	1.94635	1	0.985401	0.968499
brain development	1.93013	1.79774	GOTERM_BP_DIRECT	GO:0007420~brain development	17	2.53731	0.0159318	5591, 5087, 23266, 23332, 26227, 28964, 63925, 4826, 5928, 388228, 57647, 26047, 1808, 5049, 900, 83992, 5209	649	264	19453	1.93013	1	0.413604	0.40651
protein polyubiquitination	1.90078	1.37408	GOTERM_BP_DIRECT	GO:0000209~protein polyubiquitination	13	1.9403	0.0422596	9520, 64795, 10075, 131405, 7064, 4193, 1643, 1499, 56254, 7326, 10277, 80351, 51514	649	205	19453	1.90078	1	0.727609	0.715128
protein phosphorylation	1.89024	2.69166	GOTERM_BP_DIRECT	GO:0006468~protein phosphorylation	28	4.1791	0.00203394	4293, 25, 65125, 5585, 11040, 1021, 28996, 351, 1019, 1612, 27102, 1454, 284217, 93, 8408, 5591, 5571, 6046, 5894, 23332, 2064, 2260, 2932, 5786, 7525, 6732, 3609, 140901	649	444	19453	1.89024	0.998847	0.129977	0.127747
apoptotic process	1.8885	3.63705	GOTERM_BP_DIRECT	GO:0006915~apoptotic process	39	5.8209	0.000230646	4293, 65264, 4550, 4297, 11040, 23089, 2033, 26017, 293, 4171, 351, 4193, 26999, 1459, 27065, 1612, 26155, 23241, 677, 54476, 10197, 83596, 1718, 2308, 3070, 7157, 5894, 6423, 25855, 56005, 57556, 79960, 10227, 10768, 1642, 51330, 23076, 4615, 9927	649	619	19453	1.8885	0.535375	0.034838	0.0342404
negative regulation of cell proliferation	1.88147	2.74659	GOTERM_BP_DIRECT	GO:0008285~negative regulation of cell proliferation	29	4.32836	0.0017923	11180, 8314, 11040, 4771, 6774, 1021, 2495, 351, 27340, 10658, 1499, 27102, 3159, 23560, 1718, 10630, 8408, 8805, 4000, 7157, 5894, 6423, 9093, 29117, 8241, 5270, 5928, 2113, 10664	649	462	19453	1.88147	0.997423	0.119116	0.117073
phosphorylation	1.85405	1.73691	GOTERM_BP_DIRECT	GO:0016310~phosphorylation	18	2.68657	0.018327	5211, 6774, 1152, 7083, 9031, 388228, 4919, 205, 7525, 5214, 5315, 54822, 5832, 93, 5305, 4833, 140901, 5606	649	291	19453	1.85405	1	0.451115	0.443377
cell proliferation	1.85231	1.12628	GOTERM_BP_DIRECT	GO:0008283~cell proliferation	11	1.64179	0.0747683	4176, 23481, 2752, 677, 26047, 6774, 2771, 2782, 28996, 23367, 10413	649	178	19453	1.85231	1	0.985401	0.968499
response to xenobiotic stimulus	1.83955	1.62421	GOTERM_BP_DIRECT	GO:0009410~response to xenobiotic stimulus	17	2.53731	0.0237567	4152, 4131, 5198, 25, 6772, 7157, 6423, 3485, 7050, 4193, 143, 1019, 1788, 1499, 1001, 811, 999	649	277	19453	1.83955	1	0.522804	0.513836
carbohydrate metabolic process	1.82161	1.08897	GOTERM_BP_DIRECT	GO:0005975~carbohydrate metabolic process	11	1.64179	0.0814767	7165, 2932, 2821, 23193, 9761, 9091, 3038, 1431, 3421, 5834, 4668	649	181	19453	1.82161	1	1	0.983143
DNA repair	1.79245	1.61189	GOTERM_BP_DIRECT	GO:0006281~DNA repair	18	2.68657	0.0244404	7374, 65123, 8458, 2140, 143, 1643, 1642, 1454, 6117, 11143, 4841, 8924, 10155, 5426, 10036, 10445, 3835, 6749	649	301	19453	1.79245	1	0.534313	0.525148
peptidyl-serine phosphorylation	1.79191	1.05284	GOTERM_BP_DIRECT	GO:0018105~peptidyl-serine phosphorylation	11	1.64179	0.0885432	1459, 5591, 2932, 388228, 65125, 5585, 1454, 23332, 6732, 28996, 8408	649	184	19453	1.79191	1	1	0.983143
positive regulation of gene expression	1.79034	2.59119	GOTERM_BP_DIRECT	GO:0010628~positive regulation of gene expression	31	4.62687	0.00256335	7088, 5460, 6774, 1021, 23300, 6091, 351, 4193, 10658, 1654, 1499, 3399, 4301, 811, 71, 10413, 8805, 5571, 3091, 4000, 7157, 2064, 3054, 1789, 2932, 2113, 1001, 1265, 10664, 4615, 5605	649	519	19453	1.79034	0.999802	0.140581	0.13817
positive regulation of apoptotic process	1.78416	1.74705	GOTERM_BP_DIRECT	GO:0043065~positive regulation of apoptotic process	20	2.98507	0.017904	4293, 808, 65264, 5591, 25, 7157, 6423, 9093, 22985, 351, 1612, 1654, 1785, 1499, 51330, 23076, 3399, 1509, 5524, 2308	649	336	19453	1.78416	1	0.451115	0.443377
vesicle-mediated transport	1.76317	1.2505	GOTERM_BP_DIRECT	GO:0016192~vesicle-mediated transport	14	2.08955	0.0561693	9784, 10053, 1173, 381, 162, 163, 164, 78992, 2665, 27443, 2664, 547, 51614, 8904	649	238	19453	1.76317	1	0.872199	0.857238
lipid metabolic process	1.76317	1.1745	GOTERM_BP_DIRECT	GO:0006629~lipid metabolic process	13	1.9403	0.0669107	5360, 47, 9524, 9415, 3992, 58526, 1399, 5049, 6721, 506, 3712, 2539, 8904	649	221	19453	1.76317	1	0.927077	0.911174
cell cycle	1.71981	1.66923	GOTERM_BP_DIRECT	GO:0007049~cell cycle	21	3.13433	0.0214177	4173, 3070, 4176, 7157, 2771, 2033, 26017, 3054, 29117, 23326, 4193, 4171, 1459, 5928, 10713, 55920, 10197, 9988, 8239, 3875, 10036	649	366	19453	1.71981	1	0.487472	0.47911
negative regulation of transcription from RNA polymerase II promoter	1.7111	4.08199	GOTERM_BP_DIRECT	GO:0000122~negative regulation of transcription from RNA polymerase II promoter	58	8.65672	8.2797e-05	6670, 5460, 22913, 6597, 2033, 1021, 351, 6829, 26155, 1499, 3399, 93, 9219, 55729, 2308, 10413, 8861, 3054, 7050, 23019, 1107, 1789, 1788, 80312, 79923, 3720, 10664, 4779, 3181, 6772, 6774, 3068, 28996, 23468, 4193, 6929, 57167, 10915, 811, 6721, 10155, 10157, 54815, 2649, 11091, 8242, 6421, 7157, 2023, 9093, 63978, 25855, 8241, 5928, 1523, 84733, 8239, 6657	649	1016	19453	1.7111	0.240539	0.0164465	0.0161644
cell migration	1.61729	1.08132	GOTERM_BP_DIRECT	GO:0016477~cell migration	15	2.23881	0.0829231	23603, 9672, 5792, 5420, 90102, 57175, 2195, 2260, 1399, 55616, 5335, 8239, 6624, 10630, 5879	649	278	19453	1.61729	1	1	0.983143
negative regulation of apoptotic process	1.6097	1.84401	GOTERM_BP_DIRECT	GO:0043066~negative regulation of apoptotic process	29	4.32836	0.0143215	65264, 4550, 11040, 3480, 25824, 4193, 1612, 1654, 894, 1499, 3313, 1718, 3875, 10630, 2308, 7374, 5591, 6464, 7157, 5894, 9093, 2064, 1072, 56005, 2316, 2932, 103, 1642, 900	649	540	19453	1.6097	1	0.400912	0.394035
negative regulation of gene expression	1.59735	1.16148	GOTERM_BP_DIRECT	GO:0010629~negative regulation of gene expression	17	2.53731	0.068948	5460, 3091, 4152, 6423, 6774, 6091, 7050, 351, 2932, 10658, 1499, 1399, 677, 3399, 10664, 10413, 8904	649	319	19453	1.59735	1	0.938993	0.922886
positive regulation of cell proliferation	1.53994	1.57477	GOTERM_BP_DIRECT	GO:0008284~positive regulation of cell proliferation	28	4.1791	0.0266212	23648, 5087, 6597, 5881, 6599, 4597, 2771, 28996, 3480, 4193, 1019, 894, 1399, 811, 6602, 10498, 5879, 6464, 6423, 9391, 3276, 2064, 2260, 143384, 80312, 79923, 823, 60	649	545	19453	1.53994	1	0.560354	0.550742
regulation of transcription, DNA-templated	1.53712	2.64942	GOTERM_BP_DIRECT	GO:0006355~regulation of transcription, DNA-templated	52	7.76119	0.00224169	6670, 7088, 5460, 6597, 6599, 8570, 81606, 6829, 27044, 170960, 55205, 56254, 3159, 55209, 11143, 4841, 93, 10498, 55729, 3091, 5430, 6046, 3054, 7050, 79088, 1107, 79960, 1785, 79923, 9988, 8019, 342892, 25, 6774, 2130, 6929, 2521, 55422, 811, 10794, 7594, 11091, 8242, 6421, 7157, 3992, 23476, 51593, 5928, 144348, 55636, 6657	649	1014	19453	1.53712	0.999423	0.13302	0.130738
	0	#NUM!
	0	#NUM!

## Sheet: GO terms (Noggin)
Term	Fold enrichment	.-Log10(p-Value)	Category	Term	Count	%	PValue	Genes	List Total	Pop Hits	Pop Total	Fold Enrichment	Bonferroni	Benjamini	FDR
mRNA transport	4.49393	3.78404	GOTERM_BP_DIRECT	GO:0051028~mRNA transport	11	2.09524	0.000164423	3181, 220988, 10128, 9908, 1984, 677, 23089, 6426, 10642, 8570, 5903	512	93	19453	4.49393	0.383141	0.0277956	0.0275307
negative regulation of translation	4.44612	3.74532	GOTERM_BP_DIRECT	GO:0017148~negative regulation of translation	11	2.09524	0.000179754	9125, 1612, 26058, 7866, 811, 131405, 23367, 3609, 79727, 10642, 23019	512	94	19453	4.44612	0.410313	0.0277956	0.0275307
positive regulation of neuron differentiation	4.1298	3.15587	GOTERM_BP_DIRECT	GO:0045666~positive regulation of neuron differentiation	10	1.90476	0.000698436	2119, 6938, 387, 6929, 4131, 1981, 79727, 2260, 51704, 351	512	92	19453	4.1298	0.871615	0.0760002	0.0752759
chromatin remodeling	4.0708	11.3799	GOTERM_BP_DIRECT	GO:0006338~chromatin remodeling	36	6.85714	4.16967e-12	2091, 65980, 6597, 6599, 6598, 57680, 3068, 23326, 114803, 473, 27443, 51564, 55209, 9219, 54815, 9730, 8242, 9112, 6046, 64324, 3276, 23476, 3054, 2140, 9031, 1107, 79960, 5928, 80312, 3720, 8019, 55636, 60, 4615, 10445, 1108	512	336	19453	4.0708	1.22505e-08	1.22505e-08	1.21338e-08
mRNA processing	3.99098	7.70624	GOTERM_BP_DIRECT	GO:0006397~mRNA processing	25	4.7619	1.9668e-08	3181, 10291, 57680, 23543, 8570, 10658, 10914, 26993, 677, 57466, 10915, 4841, 10992, 6426, 9991, 22984, 22985, 51593, 29890, 57794, 103, 10949, 54845, 54502, 10147	512	238	19453	3.99098	5.77829e-05	1.44462e-05	1.43085e-05
chromatin organization	3.53983	8.06017	GOTERM_BP_DIRECT	GO:0006325~chromatin organization	30	5.71429	8.70623e-09	65980, 6597, 4297, 57680, 64710, 2033, 23468, 23326, 81611, 58499, 51564, 55209, 9219, 10155, 9730, 11091, 8242, 6046, 64324, 3276, 23476, 2140, 57050, 1107, 84733, 80312, 8019, 6657, 1108, 2879	512	322	19453	3.53983	2.55786e-05	8.5263e-06	8.44504e-06
cytoskeleton organization	3.45401	3.65922	GOTERM_BP_DIRECT	GO:0007010~cytoskeleton organization	14	2.66667	0.000219168	9202, 4001, 8139, 23332, 1072, 57556, 84823, 27443, 1265, 85369, 667, 1808, 118, 3983	512	154	19453	3.45401	0.474805	0.0321958	0.0318889
actin cytoskeleton organization	3.43912	5.45157	GOTERM_BP_DIRECT	GO:0030036~actin cytoskeleton organization	21	4	3.53537e-06	23603, 25, 6464, 7402, 10163, 154810, 9260, 26037, 57175, 1072, 27032, 2316, 387, 2017, 118, 9826, 81, 119, 5216, 6624, 87	512	232	19453	3.43912	0.0103332	0.00129836	0.00128599
RNA splicing	3.42127	4.90414	GOTERM_BP_DIRECT	GO:0008380~RNA splicing	19	3.61905	1.24697e-05	9991, 3276, 23543, 8570, 8241, 22985, 29890, 57794, 26993, 2521, 10915, 4841, 54845, 10992, 8449, 54502, 10147, 6628, 5518	512	211	19453	3.42127	0.0359732	0.00389496	0.00385784
regulation of gene expression	3.37726	6.0882	GOTERM_BP_DIRECT	GO:0010468~regulation of gene expression	24	4.57143	8.16199e-07	5460, 3091, 26227, 63978, 23126, 8570, 63925, 351, 1789, 1788, 5928, 58499, 27125, 677, 23770, 999, 79923, 3720, 55636, 6657, 8625, 55833, 10642, 7726	512	270	19453	3.37726	0.00239512	0.000399666	0.000395857
ER to Golgi vesicle-mediated transport	3.37726	3.05419	GOTERM_BP_DIRECT	GO:0006888~ER to Golgi vesicle-mediated transport	12	2.28571	0.000882696	10525, 11316, 10945, 1314, 81876, 9919, 57222, 5034, 90522, 7415, 222068, 372	512	135	19453	3.37726	0.925317	0.0894262	0.0885739
positive regulation of sequence-specific DNA binding transcription factor activity	3.21984	2.40263	GOTERM_BP_DIRECT	GO:0051091~positive regulation of sequence-specific DNA binding transcription factor activity	10	1.90476	0.00395701	23082, 3728, 6929, 6597, 6598, 11331, 2033, 28996, 7726, 351	512	118	19453	3.21984	0.999991	0.260472	0.257989
protein folding	3.08061	3.40393	GOTERM_BP_DIRECT	GO:0006457~protein folding	15	2.85714	0.000394521	5034, 10130, 2771, 9093, 8570, 10525, 81611, 59345, 2288, 821, 23770, 811, 60681, 10105, 5903	512	185	19453	3.08061	0.686304	0.0482959	0.0478356
mRNA splicing, via spliceosome	3.03953	3.56421	GOTERM_BP_DIRECT	GO:0000398~mRNA splicing, via spliceosome	16	3.04762	0.000272768	3181, 220988, 10291, 22913, 10180, 6431, 3187, 8241, 23524, 29896, 7536, 10992, 8449, 9879, 6426, 6628	512	200	19453	3.03953	0.551346	0.036427	0.0360798
osteoblast differentiation	2.96829	2.17296	GOTERM_BP_DIRECT	GO:0001649~osteoblast differentiation	10	1.90476	0.00671493	2091, 103, 1462, 6238, 6657, 4090, 3295, 2194, 4549, 1291	512	128	19453	2.96829	1	0.323417	0.320335
multicellular organism development	2.90233	2.32001	GOTERM_BP_DIRECT	GO:0007275~multicellular organism development	11	2.09524	0.00478622	9202, 3791, 3399, 1462, 999, 7469, 11167, 1381, 2260, 2050, 3480	512	144	19453	2.90233	0.999999	0.267706	0.265154
cellular response to hypoxia	2.83538	2.0475	GOTERM_BP_DIRECT	GO:0071456~cellular response to hypoxia	10	1.90476	0.00896388	9520, 10525, 1788, 3091, 5034, 7157, 677, 11331, 28996, 2030	512	134	19453	2.83538	1	0.35589	0.352498
cell proliferation	2.77485	2.57212	GOTERM_BP_DIRECT	GO:0008283~cell proliferation	13	2.47619	0.00267841	4176, 4288, 10460, 6774, 2771, 28996, 23367, 65108, 23107, 444, 2752, 677, 10413	512	178	19453	2.77485	0.999622	0.196729	0.194854
protein autophosphorylation	2.71387	2.49324	GOTERM_BP_DIRECT	GO:0046777~protein autophosphorylation	13	2.47619	0.00321189	4293, 808, 25, 3791, 57551, 2260, 2050, 790, 3480, 440275, 1612, 10155, 8805	512	182	19453	2.71387	0.999921	0.22468	0.222538
protein stabilization	2.64307	2.93406	GOTERM_BP_DIRECT	GO:0050821~protein stabilization	16	3.04762	0.00116397	11261, 7157, 6400, 2033, 9093, 3054, 55172, 2316, 9919, 11331, 811, 5434, 56926, 5216, 8239, 55729	512	230	19453	2.64307	0.967344	0.113991	0.112905
positive regulation of transcription, DNA-templated	2.60949	8.76632	GOTERM_BP_DIRECT	GO:0045893~positive regulation of transcription, DNA-templated	50	9.52381	1.71271e-09	6670, 6597, 4297, 6599, 2033, 4090, 23326, 473, 54870, 3159, 999, 9219, 55729, 10413, 8805, 3091, 9112, 6047, 64324, 3054, 1107, 79960, 444, 1785, 2113, 9826, 60, 3609, 1108, 9125, 9921, 6774, 57680, 28996, 8031, 6929, 2521, 11243, 10155, 54815, 11091, 6464, 7157, 23476, 29777, 115098, 5928, 6657, 10445, 87	512	728	19453	2.60949	5.03192e-06	2.51597e-06	2.49199e-06
positive regulation of angiogenesis	2.51768	1.90313	GOTERM_BP_DIRECT	GO:0045766~positive regulation of angiogenesis	11	2.09524	0.0124988	56005, 3728, 3091, 65125, 3791, 2113, 6423, 6774, 28996, 79805, 27161	512	166	19453	2.51768	1	0.421414	0.417398
regulation of apoptotic process	2.48125	2.66317	GOTERM_BP_DIRECT	GO:0042981~regulation of apoptotic process	16	3.04762	0.00217186	25, 7157, 81669, 8241, 4170, 81611, 1612, 54870, 2113, 811, 7415, 81, 83596, 60, 8805, 87	512	245	19453	2.48125	0.998318	0.167919	0.166319
in utero embryonic development	2.45123	2.30067	GOTERM_BP_DIRECT	GO:0001701~in utero embryonic development	14	2.66667	0.00500414	7763, 7157, 64359, 57680, 3276, 63925, 55172, 2821, 51493, 102, 60681, 55636, 1627, 4538	512	217	19453	2.45123	1	0.267706	0.265154
cell cycle	2.2838	3.13595	GOTERM_BP_DIRECT	GO:0007049~cell cycle	22	4.19048	0.00073123	4172, 3070, 4174, 4176, 7157, 4288, 6598, 7159, 2771, 2033, 3054, 23326, 440275, 1459, 5928, 115098, 55920, 10904, 11243, 10197, 8239, 10036	512	366	19453	2.2838	0.883416	0.076727	0.0759957
regulation of cell cycle	2.26831	2.29861	GOTERM_BP_DIRECT	GO:0051726~regulation of cell cycle	16	3.04762	0.00502789	11091, 25, 6498, 7157, 9698, 6774, 28996, 81669, 1459, 79960, 1982, 3399, 900, 1718, 60, 10445	512	268	19453	2.26831	1	0.267706	0.265154
positive regulation of MAPK cascade	2.20896	1.4175	GOTERM_BP_DIRECT	GO:0043410~positive regulation of MAPK cascade	10	1.90476	0.0382382	56005, 3791, 6464, 55004, 84231, 6657, 2260, 3480, 8826, 351	512	172	19453	2.20896	1	0.748958	0.74182
negative regulation of gene expression	2.14387	2.31942	GOTERM_BP_DIRECT	GO:0010629~negative regulation of gene expression	18	3.42857	0.00479274	5460, 3091, 3791, 100506658, 5641, 6423, 6774, 6091, 4090, 7050, 351, 10658, 102, 1399, 677, 3399, 10413, 1108	512	319	19453	2.14387	0.999999	0.267706	0.265154
negative regulation of transcription, DNA-templated	2.1215	4.01099	GOTERM_BP_DIRECT	GO:0045892~negative regulation of transcription, DNA-templated	33	6.28571	9.75007e-05	6670, 6597, 57680, 23543, 23468, 473, 3159, 3399, 811, 7536, 4841, 9219, 10155, 10971, 57649, 55729, 54815, 8805, 7750, 8242, 9112, 6464, 7157, 6423, 1107, 1788, 5928, 1982, 11331, 3720, 3609, 8914, 1108	512	591	19453	2.1215	0.249091	0.0220352	0.0218252
endocytosis	2.10018	1.42052	GOTERM_BP_DIRECT	GO:0006897~endocytosis	11	2.09524	0.0379735	25, 1785, 1454, 10163, 1808, 11276, 28988, 1173, 51479, 51429, 351	512	199	19453	2.10018	1	0.748958	0.74182
heart development	2.06303	1.49137	GOTERM_BP_DIRECT	GO:0007507~heart development	12	2.28571	0.0322575	65125, 6464, 1982, 677, 3399, 2033, 9260, 93, 162, 790, 1889, 23118	512	221	19453	2.06303	1	0.698966	0.692305
positive regulation of I-kappaB kinase/NF-kappaB signaling	2.03871	1.34843	GOTERM_BP_DIRECT	GO:0043123~positive regulation of I-kappaB kinase/NF-kappaB signaling	11	2.09524	0.04483	27032, 2316, 387, 25, 26057, 57153, 23476, 222068, 4615, 51704, 23118	512	205	19453	2.03871	1	0.807504	0.799808
positive regulation of apoptotic process	2.0354	2.10205	GOTERM_BP_DIRECT	GO:0043065~positive regulation of apoptotic process	18	3.42857	0.00790588	4293, 808, 65264, 25, 7157, 6423, 9093, 22985, 4170, 351, 1612, 54870, 1785, 51330, 3399, 1509, 5524, 1848	512	336	19453	2.0354	1	0.327148	0.32403
brain development	2.01484	1.64159	GOTERM_BP_DIRECT	GO:0007420~brain development	14	2.66667	0.0228249	5087, 57680, 23332, 26227, 57050, 63925, 4826, 5928, 57647, 1808, 900, 83992, 5209, 6628	512	264	19453	2.01484	1	0.593448	0.587793
negative regulation of transcription from RNA polymerase II promoter	1.98198	5.47514	GOTERM_BP_DIRECT	GO:0000122~negative regulation of transcription from RNA polymerase II promoter	53	10.0952	3.34855e-06	6670, 5460, 22913, 6597, 2033, 4090, 351, 51564, 3399, 93, 9219, 55729, 10413, 9112, 64324, 3054, 7050, 23019, 2119, 1107, 1789, 1788, 80312, 79923, 3720, 4779, 1108, 3181, 6498, 6774, 57680, 3068, 28996, 23468, 6929, 57167, 10915, 811, 10155, 57649, 54815, 9730, 11091, 8242, 7157, 9093, 63978, 8241, 5928, 84733, 8239, 6657, 8914	512	1016	19453	1.98198	0.00978983	0.00129836	0.00128599
apoptotic process	1.96416	3.30832	GOTERM_BP_DIRECT	GO:0006915~apoptotic process	32	6.09524	0.000491676	4293, 65264, 4550, 4297, 23089, 2033, 293, 4170, 351, 1459, 27065, 1612, 23241, 677, 10197, 83596, 1718, 5518, 3070, 7157, 6423, 56005, 57556, 79960, 10768, 23095, 51330, 23770, 84231, 8539, 4615, 9927	512	619	19453	1.96416	0.764231	0.0555594	0.0550299
positive regulation of transcription from RNA polymerase II promoter	1.94288	6.2017	GOTERM_BP_DIRECT	GO:0045944~positive regulation of transcription from RNA polymerase II promoter	63	12	6.28493e-07	6670, 5460, 23648, 6597, 4297, 6599, 7324, 6598, 64710, 2033, 23126, 351, 23082, 3159, 26993, 83596, 9219, 56977, 27161, 10413, 3091, 6047, 26523, 3054, 9031, 2119, 3728, 1984, 79647, 2113, 80312, 53635, 79923, 10620, 4615, 5087, 25, 9921, 6774, 57680, 3068, 28996, 63925, 114803, 23060, 6929, 58499, 57167, 10915, 8625, 2969, 7157, 6423, 23476, 56005, 6938, 7469, 81, 55636, 6657, 10521, 10445, 7629	512	1232	19453	1.94288	0.00184481	0.000369303	0.000365783
angiogenesis	1.93696	1.4233	GOTERM_BP_DIRECT	GO:0001525~angiogenesis	13	2.47619	0.0377313	4240, 3091, 3791, 6464, 10163, 154810, 2050, 56005, 51162, 2316, 2752, 51330, 8828	512	255	19453	1.93696	1	0.748958	0.74182
intracellular protein transport	1.91662	1.77554	GOTERM_BP_DIRECT	GO:0006886~intracellular protein transport	17	3.2381	0.0167672	11260, 125058, 81609, 222068, 1173, 381, 162, 23039, 163, 372, 1314, 81876, 10527, 2017, 11276, 5865, 51429	512	337	19453	1.91662	1	0.500084	0.495318
cellular response to DNA damage stimulus	1.91246	1.5777	GOTERM_BP_DIRECT	GO:0006974~cellular response to DNA damage stimulus	15	2.85714	0.0264425	25, 4176, 7157, 23476, 57551, 23468, 4170, 9031, 143, 57223, 55159, 6117, 7415, 10413, 8914	512	298	19453	1.91246	1	0.634363	0.628317
DNA repair	1.8934	1.54408	GOTERM_BP_DIRECT	GO:0006281~DNA repair	15	2.85714	0.0285703	7374, 57551, 2140, 143, 1454, 6117, 7415, 4841, 10155, 10036, 8914, 2956, 10445, 3835, 6749	512	301	19453	1.8934	1	0.655779	0.649529
response to xenobiotic stimulus	1.78312	1.20013	GOTERM_BP_DIRECT	GO:0009410~response to xenobiotic stimulus	13	2.47619	0.0630762	4131, 25, 7157, 6423, 3485, 7050, 143, 1788, 387, 123, 811, 999, 1848	512	277	19453	1.78312	1	0.911323	0.902638
cell migration	1.7767	1.19235	GOTERM_BP_DIRECT	GO:0016477~cell migration	13	2.47619	0.0642164	23603, 6385, 3791, 57175, 2260, 387, 3728, 1399, 11331, 8239, 6624, 10630, 8826	512	278	19453	1.7767	1	0.911323	0.902638
positive regulation of cell proliferation	1.74285	2.00527	GOTERM_BP_DIRECT	GO:0008284~positive regulation of cell proliferation	25	4.7619	0.0098793	23648, 5087, 65980, 6597, 6599, 5641, 4597, 2771, 28996, 65108, 3480, 1399, 811, 150275, 3791, 6464, 6423, 9391, 3276, 2260, 102, 80312, 79923, 823, 60	512	545	19453	1.74285	1	0.36741	0.363908
phosphorylation	1.69733	1.07947	GOTERM_BP_DIRECT	GO:0016310~phosphorylation	13	2.47619	0.083278	65220, 9730, 6774, 1152, 57551, 9031, 22929, 5315, 5832, 93, 5305, 4833, 140901	512	291	19453	1.69733	1	1	0.990807
negative regulation of apoptotic process	1.61827	1.53661	GOTERM_BP_DIRECT	GO:0043066~negative regulation of apoptotic process	23	4.38095	0.0290662	7374, 65264, 4550, 3791, 6464, 7157, 9093, 4090, 1072, 4170, 3480, 56005, 2316, 1612, 103, 23770, 11331, 900, 8539, 1718, 11167, 10630, 10105	512	540	19453	1.61827	1	0.661988	0.655679
nervous system development	1.60916	1.24238	GOTERM_BP_DIRECT	GO:0007399~nervous system development	18	3.42857	0.05723	4131, 6597, 6599, 6598, 6389, 6774, 2033, 6091, 23543, 351, 56896, 2889, 57556, 6938, 6929, 1400, 1808, 10642	512	425	19453	1.60916	1	0.869385	0.8611
cell division	1.58722	1.08896	GOTERM_BP_DIRECT	GO:0051301~cell division	16	3.04762	0.0814779	3070, 9793, 4174, 4134, 10460, 11130, 2771, 23332, 23126, 115098, 1104, 55920, 11243, 900, 8239, 8914	512	383	19453	1.58722	1	1	0.990807
regulation of transcription, DNA-templated	1.57372	2.3842	GOTERM_BP_DIRECT	GO:0006355~regulation of transcription, DNA-templated	42	8	0.0041286	6670, 5460, 25, 6597, 6599, 6774, 2130, 4090, 8570, 473, 6929, 3159, 2521, 55209, 811, 4841, 93, 57649, 55729, 5518, 11091, 3091, 8242, 9112, 5430, 6046, 7157, 64324, 3992, 23476, 3054, 7050, 1107, 79960, 51593, 5928, 144348, 1785, 79923, 8019, 55636, 6657	512	1014	19453	1.57372	0.999995	0.263692	0.261179
cell differentiation	1.47142	1.36428	GOTERM_BP_DIRECT	GO:0030154~cell differentiation	28	5.33333	0.0432234	6598, 6774, 64359, 23089, 9260, 4090, 4170, 84726, 3399, 4301, 11167, 7916, 6423, 2140, 5270, 2119, 57556, 6938, 55832, 51330, 2113, 84733, 3267, 1808, 79923, 6657, 1848, 1209	512	723	19453	1.47142	1	0.804325	0.79666

## Sheet: DEG DKK1 FGF2 Noggin
	myAUC	avg_diff	power	avg_log2FC	pct.1	pct.2
ENSG00000204531	0.958	0.771337	0.916	1.1128	1	1
ENSG00000089280	0.906	0.719735	0.812	1.03836	1	1
ENSG00000172757	0.933	0.68803	0.866	0.992617	1	1
ENSG00000169710	0.81	0.641307	0.62	0.92521	0.986	0.958
ENSG00000196924	0.805	0.59683	0.61	0.861043	1	0.986
ENSG00000137309	0.925	0.591593	0.85	0.853488	1	1
ENSG00000161203	0.855	0.590894	0.71	0.85248	1	0.995
ENSG00000114867	0.838	0.587785	0.676	0.847994	1	0.995
ENSG00000130726	0.855	0.586768	0.71	0.846527	0.986	0.981
ENSG00000116133	0.82	0.538139	0.64	0.77637	1	1
ENSG00000110321	0.817	0.528879	0.634	0.763011	1	1
ENSG00000169100	0.811	0.525416	0.622	0.758015	1	1
ENSG00000108518	0.931	0.524711	0.862	0.756998	1	1
ENSG00000088305	0.784	0.523181	0.568	0.75479	1	1
ENSG00000129351	0.829	0.514691	0.658	0.742542	1	1
ENSG00000159217	0.792	0.512226	0.584	0.738986	1	1
ENSG00000099817	0.783	0.510805	0.566	0.736936	1	1
ENSG00000108344	0.774	0.505232	0.548	0.728896	1	0.995
ENSG00000064666	0.772	0.50333	0.544	0.726151	1	1
ENSG00000143321	0.812	0.502085	0.624	0.724355	1	1
ENSG00000167996	0.874	0.491542	0.748	0.709145	1	1
ENSG00000113758	0.803	0.48881	0.606	0.705203	1	0.991
ENSG00000126878	0.766	0.485969	0.532	0.701105	0.986	0.977
ENSG00000072110	0.762	0.481004	0.524	0.693941	1	0.995
ENSG00000126457	0.775	0.479178	0.55	0.691307	1	0.981
ENSG00000075340	0.727	0.477866	0.454	0.689416	0.986	0.995
ENSG00000092421	0.79	0.477422	0.58	0.688774	1	1
ENSG00000187778	0.791	0.475757	0.582	0.686372	0.946	0.953
ENSG00000004478	0.801	0.472542	0.602	0.681734	1	0.981
ENSG00000135821	0.747	0.468272	0.494	0.675574	0.986	0.991
ENSG00000179051	0.806	0.466366	0.612	0.672823	1	1
ENSG00000166165	0.816	0.465126	0.632	0.671034	1	1
ENSG00000184697	0.785	0.462633	0.57	0.667438	1	1
ENSG00000132507	0.886	0.457167	0.772	0.659553	1	1
ENSG00000140545	0.737	0.449673	0.474	0.648741	0.986	0.949
ENSG00000167978	0.752	0.447996	0.504	0.646321	1	0.986
ENSG00000134824	0.778	0.44745	0.556	0.645533	1	0.995
ENSG00000119772	0.729	0.446341	0.458	0.643934	1	0.995
ENSG00000082641	0.715	0.439094	0.43	0.633478	0.973	0.967
ENSG00000167658	0.812	0.438262	0.624	0.632278	1	1
ENSG00000131914	0.786	0.435895	0.572	0.628864	1	1
ENSG00000092068	0.775	0.434764	0.55	0.627231	1	1
ENSG00000008083	0.731	0.43302	0.462	0.624716	1	1
ENSG00000170027	0.786	0.429449	0.572	0.619563	1	0.986
ENSG00000085733	0.81	0.425823	0.62	0.614333	1	1
ENSG00000077782	0.732	0.421924	0.464	0.608708	0.973	0.991
ENSG00000092621	0.731	0.419129	0.462	0.604675	1	1
ENSG00000182944	0.741	0.41849	0.482	0.603753	1	1
ENSG00000006125	0.752	0.417351	0.504	0.60211	1	0.995
ENSG00000142192	0.734	0.417058	0.468	0.601687	1	1
ENSG00000179115	0.722	0.414949	0.444	0.598645	0.919	0.981
ENSG00000206557	0.766	0.414439	0.532	0.597909	1	0.995
ENSG00000188229	0.74	0.413519	0.48	0.596582	1	1
ENSG00000124422	0.792	0.41324	0.584	0.596179	1	1
ENSG00000113649	0.768	0.41219	0.536	0.594664	0.986	0.981
ENSG00000105568	0.737	0.41135	0.474	0.593453	1	1
ENSG00000100979	0.74	0.410747	0.48	0.592583	0.919	0.752
ENSG00000140443	0.764	0.410233	0.528	0.591841	1	1
ENSG00000087087	0.741	0.407322	0.482	0.587641	0.986	0.972
ENSG00000113657	0.744	0.406017	0.488	0.585759	1	1
ENSG00000173473	0.736	0.406013	0.472	0.585754	1	1
ENSG00000167491	0.792	0.402412	0.584	0.580558	1	0.925
ENSG00000110880	0.702	0.40133	0.404	0.578997	0.946	0.944
ENSG00000130402	0.752	0.401138	0.504	0.57872	0.986	0.949
ENSG00000168906	0.7	0.397712	0.4	0.573777	0.986	0.991
ENSG00000039068	0.74	0.397023	0.48	0.572783	1	0.995
ENSG00000099194	0.754	0.3958	0.508	0.571018	1	1
ENSG00000125835	0.761	0.391947	0.522	0.56546	1	1
ENSG00000155506	0.747	0.389556	0.494	0.56201	0.986	0.995
ENSG00000100297	0.741	0.387372	0.482	0.55886	1	0.995
ENSG00000074842	0.722	0.386551	0.444	0.557675	0.973	0.958
ENSG00000197746	0.743	0.38544	0.486	0.556073	1	1
ENSG00000131473	0.735	0.382294	0.47	0.551534	1	0.995
ENSG00000011304	0.724	0.381966	0.448	0.551061	0.986	0.981
ENSG00000198786	0.841	0.380152	0.682	0.548443	1	1
ENSG00000112159	0.707	0.379575	0.414	0.547611	1	1
ENSG00000149136	0.725	0.379391	0.45	0.547345	1	1
ENSG00000182872	0.708	0.378215	0.416	0.545649	0.851	0.883
ENSG00000166508	0.727	0.378145	0.454	0.545548	1	1
ENSG00000162493	0.743	0.377565	0.486	0.544711	1	0.995
ENSG00000092964	0.729	0.37743	0.458	0.544517	1	1
ENSG00000006327	0.733	0.376771	0.466	0.543566	0.946	0.907
ENSG00000096696	0.707	0.375605	0.414	0.541883	1	1
ENSG00000075618	0.756	0.375561	0.512	0.54182	1	0.981
ENSG00000117318	0.704	0.375081	0.408	0.541127	0.932	0.916
ENSG00000087274	0.719	0.374456	0.438	0.540226	1	0.991
ENSG00000071127	0.748	0.373465	0.496	0.538795	1	0.977
ENSG00000173812	0.756	0.373089	0.512	0.538254	1	0.995
ENSG00000111057	0.747	0.372387	0.494	0.537241	1	1
ENSG00000047849	0.729	0.370618	0.458	0.534688	0.986	1
ENSG00000177733	0.806	0.370244	0.612	0.53415	1	0.911
ENSG00000084774	0.714	0.369466	0.428	0.533026	0.932	0.893
ENSG00000127616	0.697	0.369123	0.394	0.532532	1	0.995
ENSG00000215021	0.727	0.368436	0.454	0.531541	1	1
ENSG00000038427	0.727	0.368303	0.454	0.531349	1	1
ENSG00000104522	0.708	0.367988	0.416	0.530895	0.946	0.944
ENSG00000144028	0.683	0.367648	0.366	0.530403	1	0.995
ENSG00000113719	0.697	0.367647	0.394	0.530402	0.946	0.911
ENSG00000132383	0.701	0.367404	0.402	0.530052	1	0.953
ENSG00000204256	0.72	0.365385	0.44	0.52714	0.959	0.949
ENSG00000148143	0.712	0.365339	0.424	0.527072	0.973	0.986
ENSG00000105220	0.746	0.365291	0.492	0.527004	1	1
ENSG00000130227	0.72	0.364882	0.44	0.526414	0.986	0.949
ENSG00000166426	0.809	0.364662	0.618	0.526097	1	1
ENSG00000105202	0.762	0.363915	0.524	0.525019	1	0.963
ENSG00000124486	0.746	0.361729	0.492	0.521865	1	0.977
ENSG00000205339	0.763	0.361169	0.526	0.521057	1	1
ENSG00000014216	0.701	0.360214	0.402	0.519679	0.959	0.944
ENSG00000074054	0.657	0.359319	0.314	0.518388	0.959	0.981
ENSG00000160710	0.723	0.35822	0.446	0.516802	1	1
ENSG00000145423	0.735	0.358126	0.47	0.516667	1	1
ENSG00000147596	0.676	0.357371	0.352	0.515577	0.973	0.958
ENSG00000143376	0.713	0.356774	0.426	0.514715	1	0.991
ENSG00000133980	0.682	0.356003	0.364	0.513603	0.959	0.925
ENSG00000102096	0.727	0.355767	0.454	0.513263	1	0.977
ENSG00000172270	0.736	0.352548	0.472	0.508619	1	1
ENSG00000104969	0.738	0.352484	0.476	0.508526	0.986	0.949
ENSG00000132388	0.699	0.352309	0.398	0.508274	1	0.986
ENSG00000167191	0.712	0.352129	0.424	0.508015	1	0.981
ENSG00000163655	0.706	0.351381	0.412	0.506935	0.986	0.991
ENSG00000070814	0.712	0.351377	0.424	0.506929	1	0.981
ENSG00000084652	0.675	0.349076	0.35	0.50361	0.932	0.902
ENSG00000101115	0.696	0.349045	0.392	0.503565	0.986	0.991
ENSG00000103202	0.723	0.348638	0.446	0.502978	1	0.991
ENSG00000160691	0.791	0.347454	0.582	0.50127	0.973	0.907
ENSG00000188976	0.717	0.346621	0.434	0.500068	0.973	0.911
ENSG00000072832	0.676	0.346414	0.352	0.499769	0.986	0.981
ENSG00000196730	0.69	0.345767	0.38	0.498836	0.973	0.963
ENSG00000168137	0.715	0.345351	0.43	0.498236	1	0.995
ENSG00000177426	0.69	0.34468	0.38	0.497268	0.919	0.935
ENSG00000089154	0.684	0.344433	0.368	0.496912	0.946	0.907
ENSG00000174574	0.739	0.342609	0.478	0.494281	1	1
ENSG00000138095	0.773	0.342544	0.546	0.494186	1	1
ENSG00000148843	0.683	0.342439	0.366	0.494035	0.986	0.995
ENSG00000068654	0.685	0.341857	0.37	0.493196	0.865	0.846
ENSG00000113368	0.722	0.34151	0.444	0.492694	1	0.967
ENSG00000125970	0.705	0.340305	0.41	0.490956	0.973	0.986
ENSG00000176619	0.718	0.339819	0.436	0.490255	0.932	0.907
ENSG00000144580	0.721	0.339805	0.442	0.490234	1	0.972
ENSG00000167468	0.751	0.339723	0.502	0.490116	1	1
ENSG00000075624	0.791	0.339555	0.582	0.489874	1	1
ENSG00000170525	0.692	0.339034	0.384	0.489123	0.797	0.701
ENSG00000138336	0.726	0.337306	0.452	0.486629	1	0.991
ENSG00000105438	0.779	0.336943	0.558	0.486105	0.959	0.897
ENSG00000185624	0.696	0.336604	0.392	0.485617	0.973	0.995
ENSG00000172531	0.716	0.336299	0.432	0.485177	1	1
ENSG00000181222	0.746	0.334945	0.492	0.483224	0.946	0.85
ENSG00000181449	0.715	0.333247	0.43	0.480774	1	0.995
ENSG00000123908	0.68	0.331428	0.36	0.478149	1	0.995
ENSG00000142230	0.701	0.331396	0.402	0.478104	1	1
ENSG00000131711	0.671	0.331208	0.342	0.477832	1	1
ENSG00000105447	0.661	0.331091	0.322	0.477663	0.905	0.832
ENSG00000131467	0.699	0.330608	0.398	0.476967	1	0.986
ENSG00000100220	0.678	0.330462	0.356	0.476756	0.986	1
ENSG00000135916	0.74	0.329859	0.48	0.475887	1	0.981
ENSG00000136504	0.674	0.328721	0.348	0.474244	0.986	0.995
ENSG00000076248	0.696	0.328574	0.392	0.474032	0.986	0.991
ENSG00000189060	0.509	0.328265	0.018	0.473586	0.541	0.785
ENSG00000115677	0.718	0.327932	0.436	0.473106	1	1
ENSG00000113328	0.707	0.327884	0.414	0.473036	1	0.995
ENSG00000070770	0.72	0.327251	0.44	0.472124	0.946	0.953
ENSG00000104853	0.757	0.327047	0.514	0.471829	0.919	0.687
ENSG00000004059	0.744	0.326815	0.488	0.471494	0.959	0.921
ENSG00000173894	0.742	0.326213	0.484	0.470626	1	0.949
ENSG00000100075	0.661	0.326056	0.322	0.470399	0.892	0.869
ENSG00000129353	0.705	0.32602	0.41	0.470348	0.892	0.893
ENSG00000171316	0.655	0.325921	0.31	0.470204	1	1
ENSG00000105223	0.705	0.325833	0.41	0.470078	1	0.953
ENSG00000118971	0.65	0.324957	0.3	0.468813	0.973	0.991
ENSG00000167508	0.717	0.324595	0.434	0.468292	0.905	0.818
ENSG00000070413	0.653	0.324237	0.306	0.467776	0.77	0.682
ENSG00000265992	0.755	0.32354	0.51	0.46677	1	1
ENSG00000006015	0.708	0.322776	0.416	0.465667	0.973	0.977
ENSG00000087365	0.684	0.322175	0.368	0.4648	1	0.972
ENSG00000157216	0.723	0.321968	0.446	0.464502	0.959	0.944
ENSG00000099204	0.68	0.321238	0.36	0.463448	0.932	0.939
ENSG00000099954	0.745	0.321055	0.49	0.463185	1	0.995
ENSG00000176014	0.669	0.320973	0.338	0.463067	1	1
ENSG00000078674	0.692	0.320451	0.384	0.462314	0.986	1
ENSG00000069275	0.753	0.319905	0.506	0.461526	1	1
ENSG00000130723	0.727	0.319878	0.454	0.461487	0.973	0.832
ENSG00000197157	0.661	0.319839	0.322	0.46143	0.986	0.958
ENSG00000167900	0.657	0.319065	0.314	0.460313	1	0.977
ENSG00000103342	0.727	0.318929	0.454	0.460117	1	1
ENSG00000136485	0.7	0.318927	0.4	0.460114	0.919	0.916
ENSG00000112759	0.66	0.318787	0.32	0.459912	0.932	0.949
ENSG00000168175	0.757	0.318219	0.514	0.459093	1	0.991
ENSG00000076716	0.687	0.317703	0.374	0.458349	1	0.981
ENSG00000167747	0.685	0.316988	0.37	0.457317	1	1
ENSG00000099797	0.699	0.316757	0.398	0.456983	0.959	0.939
ENSG00000244038	0.706	0.316535	0.412	0.456663	1	1
ENSG00000105669	0.842	0.31649	0.684	0.456599	1	0.967
ENSG00000138829	0.636	0.315967	0.272	0.455843	0.811	0.808
ENSG00000163694	0.695	0.315543	0.39	0.455233	0.946	0.958
ENSG00000169855	0.674	0.315181	0.348	0.45471	1	0.967
ENSG00000133026	0.708	0.314902	0.416	0.454308	1	1
ENSG00000197728	0.768	0.314124	0.536	0.453185	1	1
ENSG00000079616	0.651	0.314101	0.302	0.453152	0.959	0.991
ENSG00000108828	0.672	0.31402	0.344	0.453034	0.986	0.911
ENSG00000090863	0.69	0.313967	0.38	0.452959	0.986	0.991
ENSG00000174231	0.691	0.313346	0.382	0.452062	1	0.991
ENSG00000149485	0.693	0.313022	0.386	0.451596	1	0.995
ENSG00000144021	0.684	0.312827	0.368	0.451314	0.986	0.981
ENSG00000089693	0.691	0.312295	0.382	0.450547	0.986	0.981
ENSG00000063244	0.735	0.311709	0.47	0.4497	0.973	0.949
ENSG00000095139	0.672	0.311439	0.344	0.449312	0.946	0.981
ENSG00000167792	0.67	0.310737	0.34	0.448299	0.959	0.981
ENSG00000162521	0.728	0.310675	0.456	0.448209	1	1
ENSG00000134590	0.72	0.310536	0.44	0.448009	0.851	0.71
ENSG00000158195	0.701	0.310513	0.402	0.447976	0.973	0.977
ENSG00000072364	0.678	0.310438	0.356	0.447867	0.851	0.855
ENSG00000125912	0.674	0.309468	0.348	0.446469	0.919	0.846
ENSG00000092847	0.697	0.309325	0.394	0.446262	1	1
ENSG00000148730	0.709	0.30902	0.418	0.445822	1	0.995
ENSG00000060237	0.701	0.308973	0.402	0.445754	0.973	0.958
ENSG00000114353	0.781	0.308538	0.562	0.445126	0.959	0.855
ENSG00000172534	0.707	0.308489	0.414	0.445055	0.919	0.808
ENSG00000160211	0.731	0.307691	0.462	0.443904	0.919	0.78
ENSG00000147140	0.716	0.307537	0.432	0.443682	1	1
ENSG00000183255	0.701	0.307519	0.402	0.443656	1	0.991
ENSG00000125991	0.666	0.30722	0.332	0.443225	0.986	0.995
ENSG00000115216	0.655	0.307093	0.31	0.443041	0.986	0.981
ENSG00000077684	0.666	0.30707	0.332	0.443008	0.919	0.907
ENSG00000130706	0.748	0.306933	0.496	0.442811	1	1
ENSG00000160014	0.718	0.306891	0.436	0.442751	0.986	0.995
ENSG00000099624	0.719	0.306716	0.438	0.442498	1	0.995
ENSG00000112308	0.717	0.306703	0.434	0.44248	1	1
ENSG00000100201	0.689	0.3064	0.378	0.442042	1	1
ENSG00000130294	0.686	0.305719	0.372	0.44106	0.986	0.967
ENSG00000156515	0.688	0.305683	0.376	0.441007	0.973	0.958
ENSG00000099956	0.712	0.305625	0.424	0.440924	1	0.93
ENSG00000133313	0.682	0.305622	0.364	0.440919	1	0.991
ENSG00000184640	0.739	0.304978	0.478	0.43999	0.986	0.972
ENSG00000171345	0.671	0.304621	0.342	0.439475	0.932	0.935
ENSG00000149428	0.722	0.304556	0.444	0.439381	1	0.963
ENSG00000143569	0.677	0.304523	0.354	0.439334	0.986	0.995
ENSG00000089597	0.682	0.304496	0.364	0.439295	0.959	0.921
ENSG00000121741	0.708	0.304493	0.416	0.43929	0.986	0.991
ENSG00000160214	0.662	0.304077	0.324	0.43869	0.905	0.944
ENSG00000011009	0.704	0.304017	0.408	0.438604	0.986	0.93
ENSG00000178252	0.641	0.303193	0.282	0.437415	0.811	0.818
ENSG00000130182	0.724	0.303035	0.448	0.437187	0.919	0.832
ENSG00000164548	0.645	0.302418	0.29	0.436296	0.946	0.944
ENSG00000125166	0.692	0.301498	0.384	0.43497	1	0.995
ENSG00000128567	0.676	0.301476	0.352	0.434939	1	0.995
ENSG00000154096	0.698	0.300917	0.396	0.434132	0.986	0.991
ENSG00000084234	0.729	0.300688	0.458	0.433801	1	1
ENSG00000099995	0.694	0.299733	0.388	0.432423	0.892	0.93
ENSG00000242265	0.651	0.299621	0.302	0.432261	0.946	0.972
ENSG00000197961	0.698	0.299401	0.396	0.431945	1	1
ENSG00000140750	0.748	0.299275	0.496	0.431763	0.905	0.78
ENSG00000100243	0.751	0.29909	0.502	0.431495	0.919	0.808
ENSG00000168411	0.673	0.298706	0.346	0.430941	1	0.972
ENSG00000100813	0.659	0.298289	0.318	0.43034	1	0.995
ENSG00000116863	0.585	0.298151	0.17	0.430141	0.73	0.813
ENSG00000138074	0.681	0.297652	0.362	0.429422	0.959	0.879
ENSG00000179091	0.668	0.297008	0.336	0.428492	1	1
ENSG00000118058	0.66	0.296385	0.32	0.427593	0.932	0.916
ENSG00000086758	0.676	0.29617	0.352	0.427283	0.986	0.995
ENSG00000278540	0.653	0.296169	0.306	0.427281	0.946	0.958
ENSG00000149187	0.666	0.296079	0.332	0.427152	1	0.986
ENSG00000198356	0.673	0.29551	0.346	0.426332	0.973	0.921
ENSG00000130985	0.666	0.295485	0.332	0.426295	0.986	0.953
ENSG00000117448	0.653	0.295438	0.306	0.426227	0.946	0.972
ENSG00000113140	0.644	0.295325	0.288	0.426064	0.959	0.981
ENSG00000112118	0.663	0.295248	0.326	0.425952	1	1
ENSG00000006744	0.681	0.294644	0.362	0.425081	0.986	0.958
ENSG00000100644	0.717	0.294234	0.434	0.42449	1	1
ENSG00000155096	0.662	0.293441	0.324	0.423345	1	0.977
ENSG00000149357	0.703	0.293095	0.406	0.422847	1	0.977
ENSG00000179195	0.694	0.292797	0.388	0.422416	0.959	0.972
ENSG00000168610	0.692	0.292154	0.384	0.421489	0.919	0.967
ENSG00000064999	0.602	0.292038	0.204	0.421322	0.608	0.598
ENSG00000173402	0.69	0.291955	0.38	0.421201	0.986	0.939
ENSG00000140575	0.684	0.291448	0.368	0.420471	1	1
ENSG00000171681	0.636	0.291256	0.272	0.420194	0.932	0.939
ENSG00000127837	0.651	0.291242	0.302	0.420174	0.986	0.981
ENSG00000110917	0.686	0.291214	0.372	0.420133	0.986	1
ENSG00000099942	0.648	0.290801	0.296	0.419537	0.878	0.907
ENSG00000100280	0.717	0.290471	0.434	0.419061	0.919	0.874
ENSG00000107833	0.694	0.290367	0.388	0.418911	0.986	1
ENSG00000130165	0.671	0.290364	0.342	0.418906	0.919	0.967
ENSG00000103051	0.657	0.29015	0.314	0.418598	0.811	0.794
ENSG00000130508	0.687	0.289866	0.374	0.418189	1	0.986
ENSG00000142156	0.684	0.28958	0.368	0.417776	0.878	0.864
ENSG00000137073	0.663	0.289375	0.326	0.417479	0.878	0.879
ENSG00000101444	0.673	0.289226	0.346	0.417265	0.986	1
ENSG00000067225	0.695	0.289132	0.39	0.41713	1	1
ENSG00000065150	0.696	0.289098	0.392	0.41708	1	1
ENSG00000149480	0.673	0.288628	0.346	0.416403	0.905	0.846
ENSG00000156966	0.66	0.288433	0.32	0.41612	1	0.981
ENSG00000169813	0.674	0.288417	0.348	0.416098	1	1
ENSG00000136450	0.773	0.288165	0.546	0.415735	1	0.963
ENSG00000075785	0.694	0.287779	0.388	0.415177	1	0.981
ENSG00000126012	0.664	0.287463	0.328	0.414721	0.851	0.78
ENSG00000132466	0.667	0.286921	0.334	0.41394	0.932	0.888
ENSG00000119969	0.72	0.286688	0.44	0.413604	1	1
ENSG00000149923	0.701	0.286334	0.402	0.413092	0.919	0.855
ENSG00000025800	0.694	0.286298	0.388	0.41304	1	1
ENSG00000117298	0.666	0.285861	0.332	0.412411	0.811	0.808
ENSG00000160285	0.686	0.285239	0.372	0.411513	0.878	0.776
ENSG00000062038	0.648	0.285158	0.296	0.411397	0.986	0.991
ENSG00000224078	0.703	0.284878	0.406	0.410992	1	1
ENSG00000166145	0.648	0.284657	0.296	0.410673	0.905	0.888
ENSG00000134684	0.688	0.284095	0.376	0.409862	0.986	0.977
ENSG00000125107	0.681	0.283986	0.362	0.409705	0.986	0.995
ENSG00000126768	0.745	0.283945	0.49	0.409646	0.973	0.93
ENSG00000106628	0.672	0.283202	0.344	0.408574	0.959	0.977
ENSG00000128928	0.679	0.282724	0.358	0.407884	0.959	0.981
ENSG00000137285	0.722	0.282613	0.444	0.407725	1	1
ENSG00000064393	0.66	0.282388	0.32	0.407399	0.959	0.925
ENSG00000134308	0.755	0.282371	0.51	0.407375	1	1
ENSG00000110107	0.695	0.282026	0.39	0.406877	0.986	0.963
ENSG00000135919	0.65	0.28172	0.3	0.406437	0.932	0.953
ENSG00000112473	0.645	0.281496	0.29	0.406112	0.932	0.944
ENSG00000077235	0.682	0.281227	0.364	0.405725	0.932	0.925
ENSG00000063046	0.742	0.280726	0.484	0.405002	1	1
ENSG00000134954	0.618	0.280188	0.236	0.404225	0.797	0.827
ENSG00000204469	0.744	0.280148	0.488	0.404169	0.973	0.757
ENSG00000124214	0.68	0.279897	0.36	0.403805	1	0.995
ENSG00000132155	0.665	0.279728	0.33	0.403562	0.905	0.935
ENSG00000119314	0.644	0.279032	0.288	0.402557	0.973	0.944
ENSG00000153048	0.809	0.278956	0.618	0.402448	1	0.967
ENSG00000165671	0.714	0.278934	0.428	0.402416	1	0.972
ENSG00000198952	0.615	0.278896	0.23	0.402362	0.824	0.883
ENSG00000089248	0.642	0.27885	0.284	0.402296	0.959	0.986
ENSG00000100401	0.647	0.278641	0.294	0.401994	0.892	0.869
ENSG00000260032	0.689	0.278498	0.378	0.401787	0.932	0.939
ENSG00000126432	0.708	0.278211	0.416	0.401373	1	1
ENSG00000169213	0.672	0.277782	0.344	0.400754	0.973	0.977
ENSG00000137161	0.656	0.277774	0.312	0.400744	0.851	0.879
ENSG00000009954	0.671	0.277458	0.342	0.400287	1	0.977
ENSG00000063978	0.671	0.277379	0.342	0.400173	0.946	0.935
ENSG00000197102	0.677	0.277325	0.354	0.400096	1	0.986
ENSG00000074071	0.683	0.277076	0.366	0.399736	1	1
ENSG00000124702	0.664	0.277008	0.328	0.399639	0.919	0.911
ENSG00000100345	0.648	0.276993	0.296	0.399616	0.919	0.911
ENSG00000167291	0.709	0.276925	0.418	0.399518	0.919	0.804
ENSG00000169925	0.66	0.276921	0.32	0.399512	1	0.93
ENSG00000004534	0.664	0.275919	0.328	0.398067	0.932	0.977
ENSG00000116754	0.675	0.275859	0.35	0.39798	1	1
ENSG00000126453	0.704	0.275703	0.408	0.397755	0.892	0.893
ENSG00000094916	0.721	0.275604	0.442	0.397613	1	1
ENSG00000120885	0.652	0.275602	0.304	0.397609	0.973	0.977
ENSG00000196141	0.659	0.275114	0.318	0.396906	0.946	0.967
ENSG00000147955	0.639	0.275026	0.278	0.396779	0.892	0.888
ENSG00000142207	0.672	0.274696	0.344	0.396302	0.892	0.827
ENSG00000105323	0.678	0.27462	0.356	0.396193	0.986	0.967
ENSG00000174744	0.664	0.274604	0.328	0.396169	0.838	0.864
ENSG00000143494	0.691	0.274219	0.382	0.395614	0.986	0.991
ENSG00000180198	0.677	0.273764	0.354	0.394958	0.986	0.981
ENSG00000105401	0.711	0.273592	0.422	0.39471	1	0.981
ENSG00000132382	0.685	0.273457	0.37	0.394515	0.959	0.888
ENSG00000141756	0.667	0.273386	0.334	0.394412	0.932	0.907
ENSG00000073111	0.653	0.272954	0.306	0.39379	0.959	0.944
ENSG00000162517	0.618	0.272938	0.236	0.393766	0.824	0.799
ENSG00000064607	0.662	0.272302	0.324	0.392849	0.905	0.907
ENSG00000035403	0.647	0.272277	0.294	0.392813	1	1
ENSG00000198911	0.72	0.272014	0.44	0.392433	0.959	0.85
ENSG00000168256	0.648	0.27186	0.296	0.392211	0.878	0.869
ENSG00000141367	0.699	0.271815	0.398	0.392146	1	1
ENSG00000092203	0.643	0.271463	0.286	0.391639	0.905	0.935
ENSG00000078369	0.664	0.271282	0.328	0.391377	1	0.986
ENSG00000168036	0.671	0.271133	0.342	0.391162	1	1
ENSG00000183010	0.703	0.270985	0.406	0.390948	0.946	0.888
ENSG00000167986	0.675	0.270841	0.35	0.390741	0.986	0.972
ENSG00000135446	0.683	0.270672	0.366	0.390497	0.973	0.972
ENSG00000053438	0.63	0.270343	0.26	0.390023	0.851	0.939
ENSG00000166831	0.751	0.27033	0.502	0.390004	0.932	0.841
ENSG00000141456	0.607	0.269636	0.214	0.389003	0.77	0.818
ENSG00000013810	0.63	0.269386	0.26	0.388642	1	0.972
ENSG00000185650	0.662	0.269352	0.324	0.388593	0.905	0.841
ENSG00000102316	0.676	0.269221	0.352	0.388404	1	0.981
ENSG00000225663	0.712	0.269207	0.424	0.388384	0.892	0.832
ENSG00000182199	0.665	0.268871	0.33	0.387899	1	0.981
ENSG00000114554	0.705	0.268303	0.41	0.38708	0.865	0.692
ENSG00000114739	0.65	0.268251	0.3	0.387005	1	0.963
ENSG00000059573	0.632	0.268126	0.264	0.386824	0.932	0.93
ENSG00000100304	0.692	0.267996	0.384	0.386637	0.851	0.794
ENSG00000187678	0.654	0.267902	0.308	0.386501	0.865	0.78
ENSG00000175832	0.71	0.267051	0.42	0.385273	0.932	0.907
ENSG00000124155	0.638	0.26696	0.276	0.385141	0.892	0.874
ENSG00000204525	0.72	0.2668	0.44	0.38491	0.986	0.897
ENSG00000090861	0.611	0.266624	0.222	0.384658	0.878	0.939
ENSG00000073849	0.693	0.266614	0.386	0.384642	0.959	0.864
ENSG00000160208	0.653	0.266602	0.306	0.384626	0.986	1
ENSG00000122952	0.617	0.266415	0.234	0.384356	0.919	0.967
ENSG00000010292	0.626	0.266398	0.252	0.384331	0.986	0.963
ENSG00000103485	0.674	0.265966	0.348	0.383707	0.986	1
ENSG00000214706	0.639	0.26596	0.278	0.383699	0.932	0.911
ENSG00000168003	0.653	0.265627	0.306	0.383219	1	0.981
ENSG00000140983	0.673	0.265588	0.346	0.383162	0.919	0.785
ENSG00000122779	0.666	0.26537	0.332	0.382848	0.932	0.925
ENSG00000103423	0.623	0.265264	0.246	0.382696	0.878	0.93
ENSG00000172725	0.669	0.265112	0.338	0.382475	0.811	0.757
ENSG00000196411	0.691	0.264861	0.382	0.382113	0.757	0.692
ENSG00000168066	0.666	0.264773	0.332	0.381986	0.959	0.967
ENSG00000169045	0.64	0.264367	0.28	0.381401	1	1
ENSG00000100029	0.703	0.26419	0.406	0.381146	0.973	0.907
ENSG00000143093	0.616	0.264158	0.232	0.381099	0.662	0.621
ENSG00000017483	0.616	0.263828	0.232	0.380623	0.77	0.785
ENSG00000130396	0.654	0.263564	0.308	0.380242	0.946	0.949
ENSG00000185630	0.694	0.263415	0.388	0.380028	1	0.967
ENSG00000110092	0.654	0.26325	0.308	0.379789	1	0.995
ENSG00000069998	0.676	0.263191	0.352	0.379704	0.932	0.939
ENSG00000078140	0.684	0.26313	0.368	0.379616	1	0.991
ENSG00000137076	0.645	0.262703	0.29	0.379	0.824	0.822
ENSG00000133318	0.677	0.262586	0.354	0.378832	1	1
ENSG00000160888	0.754	0.262455	0.508	0.378642	0.986	0.86
ENSG00000001497	0.639	0.262417	0.278	0.378587	0.892	0.911
ENSG00000071564	0.7	0.261625	0.4	0.377444	0.959	0.888
ENSG00000100888	0.626	0.261506	0.252	0.377274	0.919	0.944
ENSG00000143570	0.655	0.261434	0.31	0.377169	0.946	0.967
ENSG00000167645	0.651	0.260987	0.302	0.376524	0.865	0.888
ENSG00000101191	0.678	0.260765	0.356	0.376204	0.919	0.864
ENSG00000166986	0.657	0.26069	0.314	0.376097	0.986	0.995
ENSG00000086475	0.694	0.260395	0.388	0.37567	1	1
ENSG00000007080	0.734	0.26032	0.468	0.375562	0.959	0.972
ENSG00000177885	0.672	0.260151	0.344	0.375319	1	1
ENSG00000253729	0.685	0.259985	0.37	0.375079	1	1
ENSG00000136068	0.667	0.25998	0.334	0.375071	0.946	0.874
ENSG00000124207	0.696	0.2598	0.392	0.374813	1	1
ENSG00000115306	0.645	0.259537	0.29	0.374433	1	1
ENSG00000214078	0.682	0.259517	0.364	0.374405	0.892	0.888
ENSG00000253352	0.683	0.259293	0.366	0.374081	0.986	1
ENSG00000099800	0.702	0.259267	0.404	0.374043	1	1
ENSG00000167670	0.708	0.258984	0.416	0.373635	0.959	0.939
ENSG00000111642	0.692	0.258448	0.384	0.372862	1	0.995
ENSG00000198888	0.772	0.258348	0.544	0.372718	1	1
ENSG00000064419	0.638	0.258104	0.276	0.372365	0.959	0.953
ENSG00000213719	0.657	0.258035	0.314	0.372266	1	1
ENSG00000102699	0.655	0.25776	0.31	0.371869	0.865	0.893
ENSG00000065268	0.638	0.257622	0.276	0.37167	0.932	0.939
ENSG00000175220	0.696	0.257269	0.392	0.371161	0.986	0.991
ENSG00000022840	0.679	0.257037	0.358	0.370827	1	0.897
ENSG00000167721	0.643	0.256953	0.286	0.370704	0.973	0.991
ENSG00000115241	0.678	0.256867	0.356	0.370581	1	1
ENSG00000277586	0.628	0.256726	0.256	0.370378	0.905	0.93
ENSG00000146904	0.647	0.256358	0.294	0.369846	0.932	0.883
ENSG00000156304	0.63	0.256318	0.26	0.369788	0.784	0.846
ENSG00000104738	0.673	0.256189	0.346	0.369603	1	1
ENSG00000167600	0.672	0.256043	0.344	0.369392	0.946	0.813
ENSG00000168883	0.623	0.256009	0.246	0.369342	0.986	0.986
ENSG00000124181	0.682	0.255764	0.364	0.36899	0.919	0.827
ENSG00000120594	0.658	0.25574	0.316	0.368955	0.851	0.72
ENSG00000204356	0.615	0.255587	0.23	0.368734	0.986	0.977
ENSG00000103194	0.686	0.255474	0.372	0.368571	1	1
ENSG00000136603	0.691	0.255045	0.382	0.367953	1	0.995
ENSG00000198700	0.682	0.25501	0.364	0.367901	1	1
ENSG00000136279	0.578	0.255003	0.156	0.367892	0.649	0.706
ENSG00000146109	0.613	0.254938	0.226	0.367798	0.838	0.953
ENSG00000135387	0.669	0.254505	0.338	0.367174	1	1
ENSG00000179361	0.696	0.254386	0.392	0.367002	0.932	0.921
ENSG00000148840	0.63	0.254212	0.26	0.36675	0.784	0.799
ENSG00000057608	0.713	0.254185	0.426	0.366712	1	1
ENSG00000170142	0.719	0.253954	0.438	0.366378	0.986	0.963
ENSG00000185483	0.611	0.25388	0.222	0.366272	0.811	0.818
ENSG00000141867	0.691	0.253195	0.382	0.365283	0.959	0.907
ENSG00000203879	0.639	0.253123	0.278	0.36518	0.716	0.64
ENSG00000123064	0.682	0.253081	0.364	0.365118	1	0.911
ENSG00000126822	0.588	0.252991	0.176	0.364989	0.554	0.519
ENSG00000141510	0.652	0.252555	0.304	0.364359	0.892	0.869
ENSG00000108179	0.632	0.252512	0.264	0.364299	0.905	0.949
ENSG00000221978	0.66	0.252319	0.32	0.364019	0.946	0.944
ENSG00000127445	0.664	0.252207	0.328	0.363858	0.932	0.963
ENSG00000198561	0.624	0.252045	0.248	0.363625	0.946	0.939
ENSG00000165280	0.663	0.251584	0.326	0.362959	1	1
ENSG00000143799	0.69	0.251408	0.38	0.362705	1	1
ENSG00000164054	0.671	0.251391	0.342	0.36268	0.851	0.776
ENSG00000205937	0.69	0.251345	0.38	0.362615	1	1
ENSG00000072210	0.621	0.251179	0.242	0.362375	0.892	0.967
ENSG00000143476	0.621	0.250856	0.242	0.361909	0.959	0.972
ENSG00000117984	0.692	0.250854	0.384	0.361906	0.946	0.827
ENSG00000166224	0.647	0.250839	0.294	0.361883	0.946	0.953
ENSG00000180304	0.664	0.250727	0.328	0.361722	1	1
ENSG00000142949	0.664	0.250363	0.328	0.361197	0.973	0.958
ENSG00000158161	0.596	0.249891	0.192	0.360517	0.811	0.841
ENSG00000112972	0.635	0.249869	0.27	0.360484	1	1
ENSG00000172936	0.52	0.249859	0.04	0.36047	0.581	0.808
ENSG00000116688	0.646	0.249841	0.292	0.360444	0.797	0.813
ENSG00000105705	0.637	0.249626	0.274	0.360135	0.73	0.645
ENSG00000030582	0.655	0.24935	0.31	0.359736	0.878	0.804
ENSG00000167460	0.664	0.249107	0.328	0.359386	1	1
ENSG00000115457	0.732	0.248858	0.464	0.359026	0.932	0.883
ENSG00000052344	0.623	0.248703	0.246	0.358802	0.824	0.832
ENSG00000004142	0.656	0.248676	0.312	0.358763	0.851	0.841
ENSG00000073578	0.605	0.248575	0.21	0.358618	0.932	0.921
ENSG00000101294	0.688	0.248437	0.376	0.358419	0.959	0.86
ENSG00000177084	0.648	0.248003	0.296	0.357793	0.865	0.874
ENSG00000088247	0.737	0.24777	0.474	0.357456	0.973	0.864
ENSG00000010256	0.659	0.247702	0.318	0.357358	1	1
ENSG00000100393	0.651	0.247529	0.302	0.357109	0.878	0.864
ENSG00000170004	0.541	0.247427	0.082	0.356962	0.622	0.743
ENSG00000138768	0.695	0.247419	0.39	0.356951	0.986	0.995
ENSG00000110492	0.682	0.247416	0.364	0.356946	1	1
ENSG00000101680	0.6	0.247189	0.2	0.356618	0.892	0.907
ENSG00000105676	0.635	0.246903	0.27	0.356205	0.932	0.93
ENSG00000151503	0.607	0.246603	0.214	0.355773	0.838	0.883
ENSG00000158604	0.63	0.246531	0.26	0.355669	0.878	0.958
ENSG00000153406	0.644	0.246089	0.288	0.355031	0.851	0.846
ENSG00000153561	0.705	0.245947	0.41	0.354827	0.986	0.977
ENSG00000168092	0.673	0.245916	0.346	0.354782	1	1
ENSG00000094914	0.64	0.245658	0.28	0.35441	0.878	0.935
ENSG00000138071	0.668	0.245474	0.336	0.354144	1	1
ENSG00000121207	0.584	0.245344	0.168	0.353956	0.716	0.794
ENSG00000170779	0.653	0.245325	0.306	0.353929	0.865	0.818
ENSG00000105655	0.632	0.244987	0.264	0.353441	0.824	0.762
ENSG00000172889	0.647	0.244822	0.294	0.353204	0.757	0.729
ENSG00000174469	0.662	0.244716	0.324	0.35305	1	1
ENSG00000175130	0.639	0.244499	0.278	0.352738	1	0.972
ENSG00000129255	0.667	0.244456	0.334	0.352676	0.919	0.897
ENSG00000171222	0.657	0.244331	0.314	0.352495	0.986	0.995
ENSG00000141736	0.712	0.243616	0.424	0.351464	0.932	0.855
ENSG00000152558	0.651	0.243613	0.302	0.35146	0.973	0.995
ENSG00000097007	0.641	0.243584	0.282	0.351418	0.703	0.631
ENSG00000112697	0.662	0.243552	0.324	0.351372	0.946	0.935
ENSG00000116062	0.643	0.243459	0.286	0.351238	1	1
ENSG00000184575	0.673	0.243197	0.346	0.350859	0.986	1
ENSG00000142657	0.658	0.242677	0.316	0.350109	1	1
ENSG00000146830	0.78	0.242659	0.56	0.350083	0.878	0.607
ENSG00000176986	0.7	0.242579	0.4	0.349967	0.838	0.626
ENSG00000100994	0.591	0.24242	0.182	0.349738	0.743	0.706
ENSG00000145386	0.647	0.242208	0.294	0.349433	0.986	0.995
ENSG00000181929	0.609	0.242076	0.218	0.349242	0.716	0.701
ENSG00000149532	0.728	0.241749	0.456	0.34877	0.865	0.72
ENSG00000197183	0.629	0.241418	0.258	0.348293	0.784	0.822
ENSG00000136938	0.689	0.241391	0.378	0.348253	0.986	1
ENSG00000138674	0.622	0.241333	0.244	0.34817	0.959	0.981
ENSG00000040487	0.505	0.241103	0.01	0.347839	0.419	0.556
ENSG00000143442	0.613	0.240858	0.226	0.347485	0.73	0.71
ENSG00000103544	0.635	0.240504	0.27	0.346974	0.851	0.864
ENSG00000111371	0.692	0.240449	0.384	0.346894	1	1
ENSG00000118257	0.603	0.240351	0.206	0.346753	0.757	0.822
ENSG00000148396	0.692	0.240304	0.384	0.346685	0.932	0.799
ENSG00000167113	0.601	0.239835	0.202	0.346008	0.743	0.822
ENSG00000179950	0.656	0.239729	0.312	0.345856	1	0.995
ENSG00000125834	0.641	0.239473	0.282	0.345486	0.784	0.696
ENSG00000143612	0.634	0.239374	0.268	0.345343	0.959	0.991
ENSG00000119383	0.722	0.239331	0.444	0.345282	0.959	0.85
ENSG00000153147	0.687	0.239218	0.374	0.345119	1	0.995
ENSG00000011275	0.609	0.239032	0.218	0.34485	0.811	0.855
ENSG00000143761	0.642	0.239001	0.284	0.344806	1	1
ENSG00000197965	0.642	0.238913	0.284	0.344679	0.959	0.963
ENSG00000086232	0.675	0.238655	0.35	0.344307	0.973	0.93
ENSG00000163430	0.658	0.238348	0.316	0.343864	1	1
ENSG00000160789	0.6	0.238348	0.2	0.343863	0.635	0.617
ENSG00000090273	0.649	0.238292	0.298	0.343782	1	1
ENSG00000275052	0.638	0.238094	0.276	0.343497	0.932	0.907
ENSG00000130175	0.656	0.238044	0.312	0.343425	0.851	0.85
ENSG00000083444	0.578	0.23792	0.156	0.343246	0.676	0.771
ENSG00000002834	0.686	0.237904	0.372	0.343222	0.892	0.855
ENSG00000072501	0.658	0.237803	0.316	0.343077	0.959	0.986
ENSG00000138758	0.644	0.237675	0.288	0.342892	1	1
ENSG00000204574	0.636	0.237431	0.272	0.342541	0.986	0.986
ENSG00000108312	0.678	0.237096	0.356	0.342058	0.946	0.907
ENSG00000115307	0.661	0.237003	0.322	0.341924	0.986	0.958
ENSG00000158545	0.626	0.236652	0.252	0.341417	0.77	0.766
ENSG00000013306	0.639	0.236432	0.278	0.341099	0.973	0.995
ENSG00000168439	0.658	0.236181	0.316	0.340738	1	1
ENSG00000131653	0.697	0.235956	0.394	0.340412	0.892	0.785
ENSG00000124571	0.627	0.23572	0.254	0.340072	0.946	0.935
ENSG00000090316	0.674	0.235578	0.348	0.339868	0.946	0.916
ENSG00000127603	0.672	0.235229	0.344	0.339364	0.986	0.986
ENSG00000130164	0.64	0.234971	0.28	0.338992	0.919	0.944
ENSG00000197226	0.632	0.234633	0.264	0.338504	0.824	0.748
ENSG00000127481	0.62	0.234523	0.24	0.338346	0.905	0.949
ENSG00000189091	0.66	0.234455	0.32	0.338247	1	0.991
ENSG00000178921	0.653	0.234365	0.306	0.338117	0.932	0.93
ENSG00000150990	0.691	0.234341	0.382	0.338083	0.811	0.71
ENSG00000213626	0.608	0.234241	0.216	0.337939	0.797	0.916
ENSG00000103591	0.62	0.234182	0.24	0.337853	0.892	0.916
ENSG00000116830	0.639	0.234081	0.278	0.337707	0.932	0.967
ENSG00000125844	0.608	0.233995	0.216	0.337584	0.905	0.953
ENSG00000088280	0.606	0.233833	0.212	0.33735	0.662	0.706
ENSG00000182473	0.662	0.233429	0.324	0.336766	0.973	0.949
ENSG00000103855	0.683	0.233301	0.366	0.336583	0.851	0.72
ENSG00000084733	0.655	0.2332	0.31	0.336437	0.986	0.972
ENSG00000155229	0.593	0.233121	0.186	0.336323	0.865	0.93
ENSG00000100722	0.64	0.233072	0.28	0.336252	0.959	0.981
ENSG00000198951	0.594	0.233072	0.188	0.336252	0.568	0.537
ENSG00000103507	0.628	0.232857	0.256	0.335941	0.838	0.813
ENSG00000162551	0.651	0.232803	0.302	0.335863	0.824	0.902
ENSG00000137693	0.631	0.232713	0.262	0.335733	0.824	0.846
ENSG00000197555	0.658	0.232346	0.316	0.335204	0.905	0.874
ENSG00000196923	0.679	0.232331	0.358	0.335183	0.757	0.636
ENSG00000185339	0.603	0.232201	0.206	0.334995	0.784	0.72
ENSG00000136193	0.607	0.232166	0.214	0.334944	0.919	0.949
ENSG00000183530	0.641	0.23216	0.282	0.334937	0.905	0.902
ENSG00000100320	0.633	0.232055	0.266	0.334784	0.946	0.967
ENSG00000173801	0.734	0.231949	0.468	0.334631	0.892	0.664
ENSG00000196363	0.629	0.231932	0.258	0.334608	0.892	0.907
ENSG00000166747	0.617	0.231742	0.234	0.334334	0.892	0.925
ENSG00000213923	0.72	0.231601	0.44	0.33413	0.946	0.893
ENSG00000111602	0.611	0.23157	0.222	0.334085	0.919	0.949
ENSG00000132467	0.569	0.231413	0.138	0.333858	0.649	0.757
ENSG00000105576	0.625	0.231332	0.25	0.333741	0.878	0.925
ENSG00000185722	0.578	0.231078	0.156	0.333375	0.797	0.776
ENSG00000147416	0.628	0.231036	0.256	0.333314	0.892	0.949
ENSG00000162433	0.666	0.230905	0.332	0.333126	1	1
ENSG00000152818	0.631	0.230858	0.262	0.333057	0.959	0.958
ENSG00000100412	0.595	0.230839	0.19	0.33303	0.811	0.874
ENSG00000166206	0.649	0.230781	0.298	0.332946	0.986	1
ENSG00000184840	0.66	0.230768	0.32	0.332928	1	1
ENSG00000117523	0.669	0.23063	0.338	0.332729	1	1
ENSG00000135018	0.666	0.230459	0.332	0.332481	1	0.981
ENSG00000197714	0.692	0.230395	0.384	0.33239	0.878	0.752
ENSG00000089351	0.65	0.230184	0.3	0.332086	0.838	0.822
ENSG00000124193	0.662	0.230177	0.324	0.332075	1	0.995
ENSG00000107372	0.651	0.230094	0.302	0.331955	0.973	0.953
ENSG00000134755	0.655	0.230084	0.31	0.331941	0.919	0.963
ENSG00000083857	0.656	0.230071	0.312	0.331923	0.959	0.939
ENSG00000124789	0.7	0.229945	0.4	0.33174	0.946	0.874
ENSG00000166181	0.662	0.229909	0.324	0.331688	0.986	1
ENSG00000108219	0.649	0.229899	0.298	0.331674	0.865	0.888
ENSG00000273749	0.613	0.229849	0.226	0.331602	0.919	0.958
ENSG00000125651	0.638	0.229665	0.276	0.331336	0.946	0.893
ENSG00000077942	0.656	0.229531	0.312	0.331143	0.959	0.967
ENSG00000109814	0.658	0.229419	0.316	0.330982	1	0.995
ENSG00000105058	0.632	0.229411	0.264	0.33097	1	0.995
ENSG00000170522	0.662	0.229343	0.324	0.330872	0.986	0.991
ENSG00000172893	0.613	0.229253	0.226	0.330742	0.946	0.907
ENSG00000110906	0.627	0.229027	0.254	0.330416	0.892	0.874
ENSG00000115207	0.642	0.228883	0.284	0.330208	0.851	0.804
ENSG00000116221	0.625	0.228854	0.25	0.330166	1	0.981
ENSG00000131844	0.664	0.228734	0.328	0.329994	0.824	0.766
ENSG00000074657	0.657	0.228693	0.314	0.329935	0.959	0.921
ENSG00000149179	0.64	0.228567	0.28	0.329753	0.716	0.631
ENSG00000132361	0.644	0.228262	0.288	0.329312	0.716	0.579
ENSG00000104413	0.678	0.227539	0.356	0.32827	0.973	0.93
ENSG00000148773	0.601	0.227474	0.202	0.328176	0.905	0.953
ENSG00000148606	0.623	0.227394	0.246	0.32806	0.892	0.93
ENSG00000105486	0.65	0.227311	0.3	0.327941	0.946	0.916
ENSG00000179958	0.635	0.227265	0.27	0.327874	0.959	0.977
ENSG00000196235	0.615	0.227218	0.23	0.327807	0.865	0.888
ENSG00000159840	0.704	0.227168	0.408	0.327734	0.811	0.673
ENSG00000139318	0.642	0.227133	0.284	0.327683	0.932	0.949
ENSG00000163719	0.648	0.226913	0.296	0.327366	0.811	0.706
ENSG00000147065	0.591	0.226858	0.182	0.327287	0.811	0.832
ENSG00000266412	0.605	0.226704	0.21	0.327065	0.919	0.972
ENSG00000197170	0.664	0.226651	0.328	0.326988	0.986	0.995
ENSG00000101057	0.638	0.226499	0.276	0.326769	0.851	0.846
ENSG00000198218	0.552	0.226275	0.104	0.326445	0.73	0.883
ENSG00000108883	0.649	0.226065	0.298	0.326142	0.959	0.981
ENSG00000155827	0.63	0.225984	0.26	0.326026	0.946	0.944
ENSG00000168488	0.689	0.2259	0.378	0.325904	0.743	0.556
ENSG00000168824	0.573	0.22562	0.146	0.325501	0.689	0.734
ENSG00000129354	0.622	0.22531	0.244	0.325053	0.919	0.925
ENSG00000141959	0.649	0.225227	0.298	0.324934	0.946	0.953
ENSG00000169727	0.651	0.224941	0.302	0.324521	0.973	0.981
ENSG00000143545	0.634	0.224913	0.268	0.324482	0.865	0.939
ENSG00000143319	0.622	0.224835	0.244	0.324368	0.919	0.953
ENSG00000166851	0.604	0.224364	0.208	0.323689	0.824	0.85
ENSG00000166619	0.648	0.224315	0.296	0.323618	0.919	0.925
ENSG00000105887	0.595	0.224298	0.19	0.323593	0.905	0.958
ENSG00000079805	0.63	0.224177	0.26	0.323419	0.73	0.743
ENSG00000160284	0.59	0.224129	0.18	0.323349	0.541	0.523
ENSG00000109736	0.695	0.223885	0.39	0.322997	0.811	0.701
ENSG00000178999	0.607	0.22385	0.214	0.322947	0.946	0.972
ENSG00000159202	0.619	0.223744	0.238	0.322794	0.77	0.738
ENSG00000148200	0.659	0.223491	0.318	0.322429	1	1
ENSG00000116350	0.656	0.223378	0.312	0.322266	1	0.995
ENSG00000185504	0.655	0.223259	0.31	0.322095	0.784	0.584
ENSG00000111605	0.665	0.223222	0.33	0.322041	1	1
ENSG00000105612	0.6	0.222853	0.2	0.321509	0.797	0.832
ENSG00000133265	0.667	0.222623	0.334	0.321177	0.851	0.771
ENSG00000159111	0.616	0.222326	0.232	0.320748	0.878	0.907
ENSG00000066117	0.61	0.221989	0.22	0.320262	0.878	0.953
ENSG00000060982	0.641	0.221961	0.282	0.320222	1	0.995
ENSG00000108829	0.639	0.221444	0.278	0.319476	0.932	0.935
ENSG00000142546	0.604	0.221215	0.208	0.319146	0.973	0.986
ENSG00000147457	0.552	0.220961	0.104	0.31878	0.595	0.706
ENSG00000124575	0.534	0.220895	0.068	0.318685	0.486	0.593
ENSG00000174903	0.751	0.220714	0.502	0.318423	0.973	0.78
ENSG00000102225	0.666	0.220712	0.332	0.31842	0.919	0.827
ENSG00000039560	0.638	0.220671	0.276	0.318361	0.973	0.981
ENSG00000140022	0.623	0.220572	0.246	0.318219	0.878	0.799
ENSG00000107263	0.62	0.220496	0.24	0.318108	0.743	0.71
ENSG00000128052	0.583	0.220415	0.166	0.317991	0.838	0.916
ENSG00000178952	0.641	0.220298	0.282	0.317823	1	1
ENSG00000145293	0.63	0.220216	0.26	0.317704	0.959	0.963
ENSG00000171824	0.647	0.220112	0.294	0.317554	0.946	0.939
ENSG00000130939	0.642	0.220083	0.284	0.317512	0.878	0.846
ENSG00000263001	0.757	0.219854	0.514	0.317183	1	0.967
ENSG00000103994	0.623	0.219804	0.246	0.317111	0.986	0.991
ENSG00000169223	0.651	0.219758	0.302	0.317044	1	1
ENSG00000179364	0.598	0.219757	0.196	0.317042	0.689	0.692
ENSG00000087191	0.635	0.219738	0.27	0.317015	0.986	1
ENSG00000150867	0.636	0.219731	0.272	0.317005	0.838	0.79
ENSG00000188486	0.672	0.219246	0.344	0.316305	0.905	0.864
ENSG00000011243	0.624	0.21914	0.248	0.316153	0.797	0.771
ENSG00000162601	0.649	0.219097	0.298	0.31609	0.986	0.972
ENSG00000168710	0.623	0.218926	0.246	0.315844	0.946	0.925
ENSG00000136699	0.692	0.218259	0.384	0.314882	0.959	0.85
ENSG00000119559	0.679	0.218217	0.358	0.314821	0.959	0.879
ENSG00000136868	0.63	0.21808	0.26	0.314623	0.946	0.977
ENSG00000186575	0.638	0.217893	0.276	0.314353	0.973	0.977
ENSG00000105810	0.608	0.21781	0.216	0.314234	0.824	0.879
ENSG00000102103	0.591	0.217805	0.182	0.314227	0.892	0.972
ENSG00000185049	0.659	0.217622	0.318	0.313963	0.811	0.729
ENSG00000187840	0.636	0.217615	0.272	0.313952	1	1
ENSG00000131242	0.603	0.217306	0.206	0.313507	0.676	0.692
ENSG00000042753	0.659	0.217172	0.318	0.313313	1	0.995
ENSG00000145833	0.632	0.216452	0.264	0.312274	1	1
ENSG00000132153	0.627	0.216426	0.254	0.312237	0.932	0.949
ENSG00000146463	0.608	0.216271	0.216	0.312013	0.851	0.911
ENSG00000126602	0.658	0.216265	0.316	0.312004	1	0.991
ENSG00000204560	0.586	0.216195	0.172	0.311903	0.689	0.664
ENSG00000143384	0.657	0.216166	0.314	0.311861	0.932	0.925
ENSG00000125304	0.652	0.21591	0.304	0.311493	1	0.977
ENSG00000275700	0.602	0.215898	0.204	0.311475	0.811	0.874
ENSG00000130309	0.661	0.215791	0.322	0.311321	0.824	0.729
ENSG00000055163	0.603	0.215759	0.206	0.311274	0.838	0.822
ENSG00000073792	0.65	0.215547	0.3	0.310969	0.959	0.958
ENSG00000162613	0.65	0.2155	0.3	0.310901	1	1
ENSG00000112245	0.655	0.2154	0.31	0.310756	0.932	0.925
ENSG00000159131	0.632	0.215326	0.264	0.310649	1	0.995
ENSG00000141279	0.677	0.215288	0.354	0.310595	0.986	0.981
ENSG00000058262	0.649	0.215208	0.298	0.310479	0.973	0.967
ENSG00000166025	0.641	0.215172	0.282	0.310427	0.784	0.776
ENSG00000111752	0.692	0.215049	0.384	0.31025	0.986	0.995
ENSG00000173320	0.634	0.214893	0.268	0.310025	0.892	0.888
ENSG00000175756	0.653	0.21483	0.306	0.309934	1	1
ENSG00000100600	0.637	0.214778	0.274	0.30986	0.959	0.963
ENSG00000261609	0.669	0.214675	0.338	0.30971	0.892	0.78
ENSG00000111667	0.664	0.214559	0.328	0.309544	0.932	0.832
ENSG00000142002	0.565	0.214534	0.13	0.309507	0.595	0.696
ENSG00000131389	0.631	0.214205	0.262	0.309032	0.865	0.808
ENSG00000152556	0.578	0.214115	0.156	0.308903	0.811	0.864
ENSG00000103187	0.615	0.214002	0.23	0.308739	0.838	0.869
ENSG00000163399	0.681	0.213989	0.362	0.30872	0.986	0.991
ENSG00000198890	0.605	0.21379	0.21	0.308433	0.757	0.701
ENSG00000167700	0.583	0.213789	0.166	0.308432	0.676	0.673
ENSG00000189241	0.646	0.213717	0.292	0.308329	0.959	0.944
ENSG00000065427	0.653	0.213679	0.306	0.308273	1	1
ENSG00000149182	0.599	0.213584	0.198	0.308137	0.838	0.907
ENSG00000112531	0.683	0.213491	0.366	0.308002	1	0.967
ENSG00000139163	0.664	0.213403	0.328	0.307875	0.986	0.967
ENSG00000204580	0.648	0.213306	0.296	0.307736	0.905	0.799
ENSG00000109118	0.553	0.213206	0.106	0.307592	0.622	0.729
ENSG00000137845	0.66	0.213092	0.32	0.307427	0.959	0.949
ENSG00000169738	0.654	0.213028	0.308	0.307335	0.973	0.977
ENSG00000165271	0.578	0.21294	0.156	0.307208	0.703	0.776
ENSG00000101150	0.601	0.212765	0.202	0.306955	0.905	0.967
ENSG00000259956	0.612	0.21267	0.224	0.306818	0.797	0.743
ENSG00000171425	0.543	0.212603	0.086	0.306722	0.595	0.696
ENSG00000113658	0.653	0.211769	0.306	0.305518	0.919	0.921
ENSG00000104852	0.636	0.211766	0.272	0.305513	0.959	0.995
ENSG00000144730	0.6	0.211748	0.2	0.305488	0.797	0.841
ENSG00000156026	0.618	0.211536	0.236	0.305182	0.919	0.916
ENSG00000120802	0.688	0.210939	0.376	0.304321	1	1
ENSG00000153201	0.65	0.210776	0.3	0.304085	0.973	0.958
ENSG00000171314	0.725	0.210597	0.45	0.303828	1	1
ENSG00000105373	0.68	0.210542	0.36	0.303748	0.959	0.953
ENSG00000267886	0.641	0.210501	0.282	0.303689	0.851	0.818
ENSG00000120800	0.644	0.210417	0.288	0.303567	0.919	0.953
ENSG00000168298	0.611	0.21022	0.222	0.303284	0.514	0.411
ENSG00000133028	0.615	0.210212	0.23	0.303272	0.905	0.958
ENSG00000234127	0.497	0.210149	0.006	0.303181	0.459	0.603
ENSG00000031698	0.622	0.210148	0.244	0.303179	0.973	0.986
ENSG00000120451	0.597	0.210066	0.194	0.303062	0.568	0.514
ENSG00000136718	0.608	0.20986	0.216	0.302764	0.838	0.897
ENSG00000105355	0.613	0.209699	0.226	0.302532	0.878	0.902
ENSG00000083896	0.643	0.209465	0.286	0.302194	0.973	0.986
ENSG00000172493	0.634	0.2094	0.268	0.3021	0.973	0.925
ENSG00000179059	0.611	0.208964	0.222	0.301471	0.986	0.995
ENSG00000105364	0.694	0.208841	0.388	0.301294	0.932	0.888
ENSG00000165323	0.612	0.208834	0.224	0.301284	0.824	0.813
ENSG00000100227	0.659	0.208684	0.318	0.301067	0.851	0.799
ENSG00000169689	0.643	0.208498	0.286	0.300799	0.986	0.986
ENSG00000079215	0.643	0.20847	0.286	0.300759	0.946	0.939
ENSG00000125818	0.59	0.208379	0.18	0.300628	0.77	0.799
ENSG00000143870	0.648	0.20829	0.296	0.300499	1	1
ENSG00000138867	0.639	0.208212	0.278	0.300387	0.892	0.799
ENSG00000116017	0.677	0.208182	0.354	0.300343	0.905	0.808
ENSG00000141349	0.639	0.208151	0.278	0.300299	0.892	0.827
ENSG00000147130	0.601	0.208137	0.202	0.300278	0.716	0.715
ENSG00000136802	0.601	0.207992	0.202	0.300068	0.851	0.935
ENSG00000169750	0.662	0.20796	0.324	0.300022	0.797	0.724
ENSG00000099917	0.647	0.207694	0.294	0.299639	0.811	0.682
ENSG00000101040	0.613	0.207678	0.226	0.299616	0.946	0.958
ENSG00000110074	0.589	0.207576	0.178	0.299468	0.73	0.72
ENSG00000111704	0.679	0.207451	0.358	0.299289	1	1
ENSG00000167615	0.704	0.207233	0.408	0.298974	0.689	0.407
ENSG00000011405	0.657	0.207218	0.314	0.298952	0.986	0.986
ENSG00000116649	0.66	0.207047	0.32	0.298706	0.892	0.836
ENSG00000148248	0.641	0.207031	0.282	0.298683	0.986	0.995
ENSG00000077063	0.584	0.206968	0.168	0.298591	0.676	0.696
ENSG00000055070	0.699	0.206522	0.398	0.297948	0.973	0.893
ENSG00000089006	0.653	0.206158	0.306	0.297423	0.986	0.991
ENSG00000182149	0.638	0.206132	0.276	0.297385	0.986	0.991
ENSG00000270170	0.634	0.205963	0.268	0.297142	0.959	0.995
ENSG00000131165	0.614	0.205892	0.228	0.297039	0.851	0.855
ENSG00000097021	0.613	0.20585	0.226	0.296979	0.959	0.967
ENSG00000177963	0.586	0.205637	0.172	0.296671	0.716	0.799
ENSG00000164244	0.579	0.205599	0.158	0.296616	0.797	0.897
ENSG00000174718	0.649	0.205528	0.298	0.296514	0.973	0.995
ENSG00000166847	0.575	0.205461	0.15	0.296418	0.905	0.953
ENSG00000196591	0.647	0.20536	0.294	0.296272	1	1
ENSG00000082212	0.672	0.205327	0.344	0.296224	0.865	0.86
ENSG00000141556	0.606	0.205134	0.212	0.295946	0.757	0.743
ENSG00000104067	0.619	0.205098	0.238	0.295894	0.986	0.972
ENSG00000197111	0.731	0.205048	0.462	0.295821	1	0.991
ENSG00000117114	0.586	0.204921	0.172	0.295638	0.811	0.841
ENSG00000113048	0.598	0.204899	0.196	0.295606	0.905	0.939
ENSG00000008130	0.607	0.204843	0.214	0.295526	0.662	0.617
ENSG00000082898	0.679	0.204771	0.358	0.295422	0.986	0.986
ENSG00000149257	0.64	0.204761	0.28	0.295407	1	0.995
ENSG00000136270	0.603	0.204717	0.206	0.295345	0.932	0.925
ENSG00000055483	0.594	0.204637	0.188	0.295228	0.797	0.855
ENSG00000062485	0.634	0.204534	0.268	0.29508	0.932	0.944
ENSG00000158526	0.636	0.204488	0.272	0.295013	0.892	0.921
ENSG00000111530	0.658	0.204481	0.316	0.295003	0.986	1
ENSG00000232677	0.673	0.204294	0.346	0.294733	1	0.995
ENSG00000136448	0.646	0.204271	0.292	0.294701	1	0.991
ENSG00000090060	0.657	0.204148	0.314	0.294523	1	1
ENSG00000198792	0.686	0.203944	0.372	0.294229	0.851	0.762
ENSG00000061936	0.577	0.203931	0.154	0.29421	0.824	0.855
ENSG00000136527	0.636	0.203879	0.272	0.294136	0.986	1
ENSG00000108175	0.611	0.203839	0.222	0.294077	0.662	0.57
ENSG00000182934	0.602	0.203781	0.204	0.293994	0.878	0.958
ENSG00000111707	0.662	0.203706	0.324	0.293885	0.959	0.958
ENSG00000136238	0.679	0.203657	0.358	0.293815	1	1
ENSG00000115415	0.584	0.203551	0.168	0.293662	0.757	0.85
ENSG00000177731	0.599	0.203367	0.198	0.293397	0.811	0.832
ENSG00000103353	0.619	0.203215	0.238	0.293177	0.946	0.902
ENSG00000056097	0.619	0.203215	0.238	0.293177	1	1
ENSG00000166734	0.698	0.20298	0.396	0.292838	0.932	0.911
ENSG00000204371	0.654	0.202822	0.308	0.29261	0.878	0.813
ENSG00000189306	0.66	0.202653	0.32	0.292367	1	0.967
ENSG00000171988	0.63	0.202447	0.26	0.292069	0.973	1
ENSG00000164080	0.61	0.202337	0.22	0.29191	0.811	0.86
ENSG00000198026	0.557	0.202219	0.114	0.29174	0.459	0.435
ENSG00000063322	0.619	0.202005	0.238	0.291431	0.892	0.864
ENSG00000007541	0.624	0.201574	0.248	0.29081	0.649	0.519
ENSG00000198728	0.684	0.201568	0.368	0.2908	0.797	0.668
ENSG00000103005	0.642	0.201536	0.284	0.290755	0.811	0.794
ENSG00000169504	0.663	0.201514	0.326	0.290723	1	1
ENSG00000110395	0.674	0.201441	0.348	0.290617	0.919	0.85
ENSG00000131236	0.653	0.201434	0.306	0.290607	0.986	0.991
ENSG00000156471	0.589	0.201349	0.178	0.290486	0.824	0.911
ENSG00000160783	0.681	0.201299	0.362	0.290413	0.905	0.869
ENSG00000116455	0.702	0.201034	0.404	0.29003	0.892	0.762
ENSG00000203950	0.632	0.200974	0.264	0.289944	0.757	0.748
ENSG00000128829	0.602	0.200677	0.204	0.289515	1	1
ENSG00000168101	0.588	0.20067	0.176	0.289506	0.838	0.925
ENSG00000172845	0.603	0.200621	0.206	0.289434	0.77	0.734
ENSG00000196781	0.639	0.200589	0.278	0.289389	0.811	0.771
ENSG00000204120	0.612	0.200548	0.224	0.28933	0.878	0.939
ENSG00000197822	0.608	0.200431	0.216	0.289162	0.824	0.818
ENSG00000042493	0.613	0.20042	0.226	0.289145	0.892	0.897
ENSG00000166598	0.679	0.200334	0.358	0.289021	1	1
ENSG00000064490	0.556	0.200315	0.112	0.288993	0.73	0.836
ENSG00000085511	0.645	0.200289	0.29	0.288956	0.919	0.907
ENSG00000134644	0.633	0.200215	0.266	0.28885	0.959	0.963
ENSG00000257103	0.65	0.200172	0.3	0.288787	1	0.986
ENSG00000104980	0.63	0.200116	0.26	0.288707	0.973	0.939
ENSG00000101266	0.658	0.200114	0.316	0.288704	1	1
ENSG00000164024	0.634	0.20003	0.268	0.288583	0.919	0.925
ENSG00000148985	0.563	0.199854	0.126	0.288329	0.662	0.79
ENSG00000104960	0.641	0.199832	0.282	0.288297	0.892	0.874
ENSG00000175216	0.601	0.199783	0.202	0.288225	0.959	0.967
ENSG00000204843	0.619	0.199706	0.238	0.288115	0.851	0.864
ENSG00000063241	0.621	0.199627	0.242	0.288002	0.932	0.967
ENSG00000143398	0.628	0.199446	0.256	0.28774	0.878	0.827
ENSG00000107815	0.564	0.19933	0.128	0.287573	0.608	0.71
ENSG00000168802	0.635	0.199201	0.27	0.287387	0.932	0.888
ENSG00000065526	0.614	0.199193	0.228	0.287375	0.851	0.832
ENSG00000174498	0.659	0.199114	0.318	0.28726	0.919	0.93
ENSG00000157851	0.56	0.199094	0.12	0.287232	0.432	0.388
ENSG00000114302	0.651	0.199043	0.302	0.287159	0.905	0.888
ENSG00000091039	0.634	0.199019	0.268	0.287124	0.986	0.991
ENSG00000118705	0.638	0.199004	0.276	0.287103	1	1
ENSG00000034152	0.591	0.198759	0.182	0.286748	0.595	0.579
ENSG00000083312	0.648	0.198737	0.296	0.286717	1	0.995
ENSG00000179218	0.673	0.198692	0.346	0.286651	1	1
ENSG00000151552	0.556	0.198642	0.112	0.286579	0.716	0.846
ENSG00000244462	0.649	0.198614	0.298	0.28654	0.865	0.804
ENSG00000206053	0.658	0.198586	0.316	0.286498	0.973	0.991
ENSG00000170421	0.637	0.198554	0.274	0.286453	1	1
ENSG00000111731	0.587	0.198379	0.174	0.2862	0.784	0.864
ENSG00000125686	0.653	0.19835	0.306	0.286159	0.892	0.935
ENSG00000204590	0.58	0.198245	0.16	0.286007	0.649	0.621
ENSG00000007062	0.653	0.198203	0.306	0.285946	0.946	0.925
ENSG00000095787	0.667	0.198134	0.334	0.285846	0.986	0.981
ENSG00000196961	0.587	0.198064	0.174	0.285745	0.77	0.794
ENSG00000109113	0.618	0.198035	0.236	0.285704	0.986	0.991
ENSG00000087088	0.796	0.198008	0.592	0.285665	0.946	0.668
ENSG00000170638	0.668	0.197871	0.336	0.285468	0.73	0.589
ENSG00000059804	0.615	0.197519	0.23	0.28496	0.986	0.995
ENSG00000186480	0.572	0.197436	0.144	0.284839	0.797	0.846
ENSG00000106211	0.715	0.197272	0.43	0.284603	0.973	0.939
ENSG00000067704	0.628	0.197098	0.256	0.284353	1	0.977
ENSG00000069248	0.605	0.197092	0.21	0.284344	0.824	0.762
ENSG00000145555	0.647	0.19706	0.294	0.284298	1	0.981
ENSG00000127054	0.669	0.196822	0.338	0.283954	0.932	0.869
ENSG00000141580	0.661	0.196613	0.322	0.283653	0.986	0.953
ENSG00000178718	0.561	0.1966	0.122	0.283634	0.676	0.757
ENSG00000128731	0.664	0.196544	0.328	0.283553	0.959	0.944
ENSG00000108349	0.644	0.19646	0.288	0.283433	0.905	0.907
ENSG00000139641	0.655	0.196388	0.31	0.283328	0.878	0.785
ENSG00000109534	0.616	0.196261	0.232	0.283144	0.811	0.79
ENSG00000023228	0.597	0.196126	0.194	0.28295	0.946	0.981
ENSG00000198521	0.642	0.196088	0.284	0.282895	0.959	0.991
ENSG00000160551	0.656	0.196083	0.312	0.282888	1	0.991
ENSG00000196756	0.603	0.195654	0.206	0.28227	0.797	0.869
ENSG00000147536	0.621	0.195632	0.242	0.282238	0.824	0.818
ENSG00000128294	0.616	0.195507	0.232	0.282057	0.838	0.808
ENSG00000165506	0.573	0.195467	0.146	0.281999	0.757	0.916
ENSG00000081760	0.635	0.195357	0.27	0.28184	0.784	0.64
ENSG00000183098	0.621	0.195317	0.242	0.281782	0.865	0.907
ENSG00000187555	0.631	0.195297	0.262	0.281754	0.973	0.986
ENSG00000135372	0.63	0.195149	0.26	0.28154	0.865	0.883
ENSG00000105281	0.586	0.195141	0.172	0.28153	0.919	0.911
ENSG00000067560	0.668	0.195007	0.336	0.281335	1	1
ENSG00000130844	0.609	0.194968	0.218	0.28128	0.824	0.734
ENSG00000029363	0.679	0.194948	0.358	0.281251	1	1
ENSG00000184967	0.643	0.194873	0.286	0.281142	0.73	0.636
ENSG00000131148	0.595	0.194555	0.19	0.280683	0.784	0.818
ENSG00000160310	0.64	0.194221	0.28	0.280201	0.973	0.953
ENSG00000101003	0.627	0.194212	0.254	0.280189	0.973	0.963
ENSG00000115884	0.67	0.194153	0.34	0.280104	0.824	0.696
ENSG00000166265	0.577	0.194021	0.154	0.279914	0.865	0.935
ENSG00000099991	0.599	0.194003	0.198	0.279887	0.73	0.654
ENSG00000176087	0.655	0.193823	0.31	0.279627	0.865	0.799
ENSG00000185627	0.614	0.193697	0.228	0.279445	0.986	0.991
ENSG00000138757	0.647	0.193565	0.294	0.279256	1	1
ENSG00000031823	0.65	0.193558	0.3	0.279245	0.865	0.841
ENSG00000135108	0.595	0.19355	0.19	0.279233	0.838	0.935
ENSG00000083307	0.584	0.193488	0.168	0.279145	0.716	0.71
ENSG00000149269	0.63	0.193402	0.26	0.27902	0.986	0.972
ENSG00000066044	0.616	0.193302	0.232	0.278876	0.932	0.902
ENSG00000079785	0.651	0.193183	0.302	0.278703	1	1
ENSG00000158716	0.627	0.193129	0.254	0.278626	0.784	0.822
ENSG00000180357	0.646	0.193086	0.292	0.278564	0.73	0.621
ENSG00000198380	0.722	0.193021	0.444	0.278471	0.946	0.864
ENSG00000166260	0.654	0.193012	0.308	0.278458	0.892	0.935
ENSG00000105618	0.624	0.192982	0.248	0.278415	0.878	0.939
ENSG00000101365	0.571	0.192924	0.142	0.278331	0.919	0.967
ENSG00000160688	0.598	0.192667	0.196	0.27796	0.851	0.864
ENSG00000023734	0.648	0.192414	0.296	0.277594	1	0.986
ENSG00000104517	0.623	0.192301	0.246	0.277432	0.986	0.949
ENSG00000130005	0.569	0.192259	0.138	0.277371	0.514	0.5
ENSG00000110104	0.66	0.192163	0.32	0.277233	0.811	0.766
ENSG00000079999	0.66	0.192105	0.32	0.277149	0.824	0.678
ENSG00000185670	0.61	0.192087	0.22	0.277123	0.622	0.617
ENSG00000130816	0.655	0.192061	0.31	0.277085	1	1
ENSG00000151498	0.601	0.191919	0.202	0.27688	0.919	0.883
ENSG00000125968	0.578	0.191849	0.156	0.27678	0.905	0.972
ENSG00000173744	0.617	0.191793	0.234	0.276699	0.716	0.692
ENSG00000137312	0.548	0.191759	0.096	0.27665	0.703	0.86
ENSG00000008311	0.586	0.191579	0.172	0.27639	0.946	0.939
ENSG00000105939	0.632	0.191545	0.264	0.276341	0.973	0.986
ENSG00000175166	0.632	0.191327	0.264	0.276027	1	1
ENSG00000067167	0.634	0.191275	0.268	0.275952	0.986	0.991
ENSG00000011485	0.618	0.190816	0.236	0.275289	0.946	0.972
ENSG00000167635	0.645	0.190593	0.29	0.274968	0.986	0.977
ENSG00000135912	0.632	0.19039	0.264	0.274675	0.892	0.804
ENSG00000158941	0.656	0.190282	0.312	0.274519	0.919	0.864
ENSG00000102054	0.607	0.190106	0.214	0.274264	0.959	0.986
ENSG00000104907	0.625	0.189988	0.25	0.274095	0.878	0.855
ENSG00000054654	0.62	0.189746	0.24	0.273745	0.986	0.986
ENSG00000237649	0.627	0.189724	0.254	0.273714	0.77	0.748
ENSG00000171634	0.626	0.189464	0.252	0.273339	0.986	0.991
ENSG00000165119	0.677	0.189316	0.354	0.273125	1	1
ENSG00000049323	0.562	0.189255	0.124	0.273038	0.676	0.696
ENSG00000151914	0.658	0.189159	0.316	0.272898	0.973	0.953
ENSG00000006432	0.556	0.18897	0.112	0.272626	0.541	0.556
ENSG00000077348	0.61	0.188772	0.22	0.272341	0.878	0.949
ENSG00000168476	0.566	0.188663	0.132	0.272184	0.541	0.514
ENSG00000118260	0.613	0.188542	0.226	0.272008	0.905	0.85
ENSG00000146938	0.631	0.188471	0.262	0.271906	0.892	0.921
ENSG00000136709	0.615	0.188408	0.23	0.271816	0.919	0.963
ENSG00000131899	0.609	0.188389	0.218	0.271788	0.824	0.762
ENSG00000108523	0.712	0.188362	0.424	0.27175	0.905	0.827
ENSG00000087111	0.645	0.188335	0.29	0.27171	0.824	0.715
ENSG00000170144	0.696	0.188329	0.392	0.271701	1	1
ENSG00000131462	0.642	0.188107	0.284	0.271381	1	0.972
ENSG00000130159	0.585	0.188092	0.17	0.271359	0.77	0.813
ENSG00000136231	0.652	0.188091	0.304	0.271358	0.986	0.977
ENSG00000173540	0.558	0.187957	0.116	0.271164	0.635	0.706
ENSG00000108953	0.699	0.187936	0.398	0.271134	1	1
ENSG00000241878	0.617	0.187756	0.234	0.270874	0.797	0.804
ENSG00000236673	0.641	0.187573	0.282	0.270611	1	0.986
ENSG00000173456	0.616	0.187485	0.232	0.270483	0.797	0.78
ENSG00000161204	0.6	0.187161	0.2	0.270016	0.649	0.631
ENSG00000046653	0.603	0.187048	0.206	0.269854	0.973	0.977
ENSG00000114650	0.626	0.187035	0.252	0.269834	0.838	0.724
ENSG00000117593	0.614	0.187001	0.228	0.269785	0.797	0.808
ENSG00000103018	0.625	0.186987	0.25	0.269765	0.959	0.995
ENSG00000164300	0.616	0.18686	0.232	0.269583	0.986	0.986
ENSG00000108468	0.623	0.186801	0.246	0.269497	1	0.995
ENSG00000122218	0.618	0.186784	0.236	0.269473	1	0.972
ENSG00000128739	0.723	0.186472	0.446	0.269023	1	1
ENSG00000166454	0.629	0.186419	0.258	0.268946	0.946	0.939
ENSG00000135679	0.622	0.186275	0.244	0.268737	0.986	1
ENSG00000101871	0.588	0.186205	0.176	0.268637	0.784	0.841
ENSG00000126883	0.617	0.18618	0.234	0.268601	0.932	0.85
ENSG00000227051	0.509	0.185941	0.018	0.268256	0.5	0.645
ENSG00000142599	0.655	0.185938	0.31	0.268252	0.892	0.818
ENSG00000165175	0.582	0.185935	0.164	0.268247	0.77	0.79
ENSG00000147872	0.629	0.185888	0.258	0.26818	0.878	0.893
ENSG00000137267	0.647	0.18586	0.294	0.268139	0.946	0.963
ENSG00000169180	0.59	0.185716	0.18	0.267931	0.838	0.869
ENSG00000168496	0.611	0.185669	0.222	0.267864	0.973	0.958
ENSG00000142669	0.629	0.185632	0.258	0.26781	0.986	0.967
ENSG00000167522	0.614	0.18562	0.228	0.267793	0.959	0.958
ENSG00000120526	0.612	0.185598	0.224	0.267761	1	0.995
ENSG00000053770	0.553	0.185445	0.106	0.267541	0.77	0.86
ENSG00000084731	0.622	0.185428	0.244	0.267516	0.716	0.668
ENSG00000131504	0.651	0.185263	0.302	0.267277	0.973	0.869
ENSG00000177565	0.625	0.185236	0.25	0.267238	0.892	0.916
ENSG00000215301	0.598	0.185226	0.196	0.267225	1	0.995
ENSG00000101457	0.549	0.185196	0.098	0.267181	0.514	0.542
ENSG00000116984	0.578	0.185122	0.156	0.267074	0.73	0.79
ENSG00000125484	0.637	0.185076	0.274	0.267009	0.905	0.883
ENSG00000117505	0.643	0.185027	0.286	0.266938	0.946	0.939
ENSG00000134369	0.629	0.184876	0.258	0.26672	0.892	0.874
ENSG00000102195	0.638	0.184872	0.276	0.266714	0.676	0.551
ENSG00000160294	0.682	0.18472	0.364	0.266495	0.77	0.65
ENSG00000164048	0.617	0.184661	0.234	0.266409	0.851	0.925
ENSG00000128185	0.613	0.184579	0.226	0.266291	0.946	0.953
ENSG00000257923	0.599	0.1845	0.198	0.266177	0.784	0.79
ENSG00000117713	0.604	0.184437	0.208	0.266087	0.811	0.827
ENSG00000186298	0.619	0.184392	0.238	0.266021	0.959	0.972
ENSG00000142453	0.619	0.184357	0.238	0.265971	0.73	0.668
ENSG00000061273	0.597	0.184309	0.194	0.265902	0.541	0.495
ENSG00000106682	0.669	0.184304	0.338	0.265894	1	0.991
ENSG00000017797	0.665	0.184291	0.33	0.265875	0.932	0.972
ENSG00000130818	0.58	0.184275	0.16	0.265853	0.797	0.846
ENSG00000104341	0.634	0.184272	0.268	0.265848	1	0.995
ENSG00000163251	0.688	0.183936	0.376	0.265363	0.932	0.836
ENSG00000109089	0.611	0.183919	0.222	0.265339	0.865	0.949
ENSG00000178035	0.623	0.18388	0.246	0.265283	1	1
ENSG00000167965	0.56	0.183831	0.12	0.265212	0.757	0.836
ENSG00000105011	0.598	0.183807	0.196	0.265177	0.689	0.617
ENSG00000055208	0.605	0.183802	0.21	0.26517	0.77	0.822
ENSG00000053254	0.66	0.183763	0.32	0.265114	0.973	0.958
ENSG00000179041	0.621	0.183698	0.242	0.26502	0.797	0.752
ENSG00000170275	0.593	0.183676	0.186	0.264989	0.905	0.953
ENSG00000152291	0.597	0.183527	0.194	0.264774	0.892	0.916
ENSG00000155561	0.586	0.18344	0.172	0.264647	0.946	0.977
ENSG00000102271	0.568	0.183402	0.136	0.264593	0.676	0.621
ENSG00000065057	0.61	0.183291	0.22	0.264433	0.892	0.944
ENSG00000179918	0.552	0.183052	0.104	0.264088	0.784	0.855
ENSG00000019144	0.704	0.183022	0.408	0.264045	0.757	0.486
ENSG00000145604	0.596	0.182813	0.192	0.263743	0.932	0.939
ENSG00000112379	0.588	0.182748	0.176	0.263649	0.865	0.874
ENSG00000156502	0.611	0.18273	0.222	0.263624	0.811	0.827
ENSG00000267041	0.632	0.182699	0.264	0.263579	0.757	0.668
ENSG00000213762	0.544	0.182679	0.088	0.26355	0.676	0.822
ENSG00000181090	0.628	0.182657	0.256	0.263519	0.919	0.939
ENSG00000130731	0.63	0.182535	0.26	0.263343	0.959	0.986
ENSG00000166595	0.685	0.182489	0.37	0.263276	0.959	0.883
ENSG00000184613	0.592	0.182413	0.184	0.263166	0.784	0.757
ENSG00000109971	0.58	0.18239	0.16	0.263133	1	1
ENSG00000121060	0.587	0.182339	0.174	0.26306	0.703	0.72
ENSG00000119888	0.624	0.182333	0.248	0.263051	1	1
ENSG00000197694	0.634	0.182105	0.268	0.262721	0.973	0.958
ENSG00000125450	0.591	0.182043	0.182	0.262632	0.905	0.916
ENSG00000099783	0.618	0.181975	0.236	0.262534	1	1
ENSG00000103044	0.518	0.181928	0.036	0.262467	0.446	0.537
ENSG00000017260	0.666	0.181705	0.332	0.262145	0.932	0.808
ENSG00000145703	0.566	0.181672	0.132	0.262097	0.77	0.832
ENSG00000136492	0.568	0.181621	0.136	0.262024	0.635	0.696
ENSG00000095319	0.629	0.181545	0.258	0.261914	0.946	0.944
ENSG00000076382	0.606	0.181333	0.212	0.261608	0.878	0.911
ENSG00000072609	0.63	0.181216	0.26	0.261439	0.865	0.757
ENSG00000124145	0.653	0.181162	0.306	0.261362	0.946	0.921
ENSG00000071539	0.62	0.180986	0.24	0.261108	0.892	0.869
ENSG00000138413	0.615	0.180875	0.23	0.260947	1	1
ENSG00000143514	0.578	0.180871	0.156	0.260942	0.689	0.659
ENSG00000099331	0.57	0.180843	0.14	0.260901	0.662	0.748
ENSG00000087157	0.649	0.180835	0.298	0.260889	0.743	0.556
ENSG00000152104	0.636	0.180713	0.272	0.260714	0.905	0.869
ENSG00000090905	0.595	0.180705	0.19	0.260702	0.973	0.967
ENSG00000150768	0.667	0.180671	0.334	0.260653	0.946	0.897
ENSG00000155660	0.64	0.180535	0.28	0.260458	1	1
ENSG00000076604	0.625	0.180453	0.25	0.260339	0.905	0.808
ENSG00000176393	0.594	0.180417	0.188	0.260286	0.689	0.701
ENSG00000162714	0.655	0.180321	0.31	0.260148	0.892	0.752
ENSG00000143324	0.645	0.180036	0.29	0.259737	0.838	0.766
ENSG00000124767	0.635	0.17994	0.27	0.259599	0.986	0.995
ENSG00000012232	0.614	0.179917	0.228	0.259566	0.77	0.668
ENSG00000065029	0.531	0.17988	0.062	0.259512	0.419	0.481
ENSG00000164076	0.566	0.179869	0.132	0.259496	0.635	0.692
ENSG00000116237	0.621	0.179847	0.242	0.259465	1	0.995
ENSG00000104549	0.609	0.179751	0.218	0.259326	1	1
ENSG00000136908	0.598	0.179745	0.196	0.259317	0.851	0.893
ENSG00000177830	0.588	0.179707	0.176	0.259262	0.865	0.883
ENSG00000132294	0.604	0.179604	0.208	0.259113	0.797	0.841
ENSG00000129083	0.636	0.179579	0.272	0.259077	0.959	0.972
ENSG00000198625	0.671	0.17939	0.342	0.258805	0.946	0.897
ENSG00000134779	0.607	0.179346	0.214	0.258742	0.932	0.972
ENSG00000095485	0.584	0.179237	0.168	0.258585	0.73	0.794
ENSG00000117139	0.638	0.179102	0.276	0.25839	0.986	0.995
ENSG00000244405	0.612	0.179045	0.224	0.258308	0.824	0.869
ENSG00000143624	0.605	0.179032	0.21	0.258288	0.716	0.678
ENSG00000088448	0.646	0.179003	0.292	0.258246	1	0.972
ENSG00000130826	0.606	0.178962	0.212	0.258187	0.986	0.995
ENSG00000134207	0.574	0.178946	0.148	0.258165	0.811	0.93
ENSG00000176105	0.619	0.178908	0.238	0.258109	0.986	0.977
ENSG00000141551	0.597	0.178861	0.194	0.258042	0.838	0.794
ENSG00000141252	0.658	0.178771	0.316	0.257912	0.905	0.85
ENSG00000103415	0.59	0.178618	0.18	0.257691	0.865	0.902
ENSG00000129691	0.598	0.178593	0.196	0.257655	0.811	0.79
ENSG00000127946	0.658	0.178376	0.316	0.257343	0.986	0.939
ENSG00000149503	0.62	0.178002	0.24	0.256803	0.703	0.612
ENSG00000254986	0.654	0.177943	0.308	0.256717	0.905	0.762
ENSG00000243449	0.644	0.177928	0.288	0.256696	0.946	0.977
ENSG00000117122	0.671	0.177885	0.342	0.256634	0.973	0.972
ENSG00000114933	0.617	0.177866	0.234	0.256606	0.838	0.85
ENSG00000144120	0.611	0.177864	0.222	0.256603	0.716	0.71
ENSG00000188322	0.621	0.177838	0.242	0.256565	0.703	0.678
ENSG00000049618	0.583	0.177826	0.166	0.256548	0.811	0.85
ENSG00000131459	0.611	0.177801	0.222	0.256512	0.919	0.93
ENSG00000153187	0.64	0.177791	0.28	0.256498	1	0.995
ENSG00000071894	0.631	0.177744	0.262	0.256431	0.824	0.724
ENSG00000198730	0.596	0.177665	0.192	0.256316	0.865	0.911
ENSG00000130803	0.57	0.177532	0.14	0.256124	0.676	0.757
ENSG00000101367	0.623	0.177523	0.246	0.256111	1	0.995
ENSG00000157227	0.581	0.177374	0.162	0.255897	0.568	0.505
ENSG00000154380	0.66	0.177327	0.32	0.255829	1	0.991
ENSG00000140350	0.629	0.1773	0.258	0.25579	1	1
ENSG00000139546	0.581	0.177197	0.162	0.255641	0.676	0.729
ENSG00000145041	0.571	0.177153	0.142	0.255577	0.689	0.673
ENSG00000162174	0.621	0.177041	0.242	0.255416	0.784	0.822
ENSG00000092439	0.611	0.176999	0.222	0.255355	0.865	0.86
ENSG00000140416	0.618	0.176987	0.236	0.255338	0.986	1
ENSG00000165916	0.636	0.176979	0.272	0.255327	1	1
ENSG00000166833	0.615	0.176971	0.23	0.255315	0.838	0.79
ENSG00000144824	0.594	0.176712	0.188	0.254942	0.905	0.944
ENSG00000177469	0.538	0.176549	0.076	0.254707	0.473	0.547
ENSG00000179222	0.628	0.176435	0.256	0.254541	0.959	0.911
ENSG00000132694	0.586	0.176329	0.172	0.254389	0.595	0.551
ENSG00000101557	0.629	0.176152	0.258	0.254134	0.986	1
ENSG00000125733	0.608	0.176112	0.216	0.254075	0.689	0.636
ENSG00000100403	0.649	0.176054	0.298	0.253993	0.784	0.724
ENSG00000153904	0.612	0.175916	0.224	0.253793	0.784	0.879
ENSG00000108528	0.574	0.175778	0.148	0.253593	0.878	0.958
ENSG00000136536	0.64	0.175681	0.28	0.253454	0.973	0.963
ENSG00000113161	0.611	0.175663	0.222	0.253429	1	0.995
ENSG00000149823	0.649	0.175605	0.298	0.253344	0.757	0.65
ENSG00000112640	0.627	0.175554	0.254	0.253271	0.689	0.626
ENSG00000215193	0.663	0.175529	0.326	0.253234	0.757	0.593
ENSG00000072274	0.605	0.175464	0.21	0.253141	0.851	0.907
ENSG00000173545	0.563	0.17535	0.126	0.252977	0.757	0.888
ENSG00000164466	0.608	0.175291	0.216	0.252891	0.959	0.995
ENSG00000174437	0.638	0.175278	0.276	0.252872	1	0.972
ENSG00000105426	0.583	0.175191	0.166	0.252747	0.824	0.79
ENSG00000025293	0.614	0.175134	0.228	0.252665	0.946	0.963
ENSG00000100353	0.622	0.175067	0.244	0.252569	0.973	1
ENSG00000118482	0.614	0.17499	0.228	0.252457	0.905	0.963
ENSG00000127483	0.609	0.174884	0.218	0.252304	0.959	0.944
ENSG00000279192	0.644	0.174789	0.288	0.252168	0.959	0.944
ENSG00000143420	0.653	0.174721	0.306	0.252069	1	0.991
ENSG00000134574	0.537	0.174693	0.074	0.252029	0.595	0.645
ENSG00000203993	0.613	0.174623	0.226	0.251927	0.703	0.626
ENSG00000119718	0.616	0.174559	0.232	0.251835	0.784	0.804
ENSG00000143375	0.558	0.174394	0.116	0.251597	0.689	0.752
ENSG00000111726	0.6	0.174372	0.2	0.251565	0.932	0.977
ENSG00000181192	0.614	0.174164	0.228	0.251265	0.892	0.85
ENSG00000130713	0.592	0.174163	0.184	0.251264	0.838	0.921
ENSG00000126934	0.627	0.173934	0.254	0.250934	0.743	0.72
ENSG00000107521	0.601	0.173875	0.202	0.250849	0.797	0.869
ENSG00000124496	0.573	0.173845	0.146	0.250806	0.514	0.491
ENSG00000205531	0.612	0.173843	0.224	0.250803	0.986	0.995
ENSG00000005483	0.567	0.173831	0.134	0.250785	0.838	0.855
ENSG00000172009	0.568	0.173801	0.136	0.250741	0.608	0.617
ENSG00000119333	0.549	0.173777	0.098	0.250707	0.703	0.762
ENSG00000130779	0.571	0.17352	0.142	0.250336	0.784	0.879
ENSG00000111319	0.586	0.173487	0.172	0.250289	0.689	0.673
ENSG00000120314	0.522	0.173473	0.044	0.250268	0.703	0.874
ENSG00000196526	0.643	0.173425	0.286	0.2502	0.689	0.579
ENSG00000181789	0.56	0.173264	0.12	0.249967	0.703	0.766
ENSG00000138160	0.646	0.173216	0.292	0.249898	0.878	0.846
ENSG00000116285	0.553	0.173173	0.106	0.249836	0.716	0.841
ENSG00000160075	0.627	0.172984	0.254	0.249563	0.986	1
ENSG00000136205	0.553	0.172934	0.106	0.249491	0.662	0.752
ENSG00000124357	0.513	0.172909	0.026	0.249455	0.527	0.636
ENSG00000172318	0.582	0.172873	0.164	0.249402	0.676	0.682
ENSG00000198931	0.641	0.17287	0.282	0.249399	1	1
ENSG00000067057	0.543	0.172762	0.086	0.249242	0.595	0.664
ENSG00000163697	0.565	0.172699	0.13	0.249151	0.784	0.916
ENSG00000015676	0.617	0.172633	0.234	0.249057	0.838	0.883
ENSG00000136997	0.61	0.172622	0.22	0.249041	0.811	0.86
ENSG00000111300	0.555	0.172578	0.11	0.248977	0.824	0.893
ENSG00000106278	0.611	0.172474	0.222	0.248828	1	1
ENSG00000179271	0.62	0.172456	0.24	0.248801	0.986	0.991
ENSG00000170558	0.567	0.172439	0.134	0.248777	0.797	0.808
ENSG00000125656	0.611	0.172397	0.222	0.248717	0.851	0.879
ENSG00000057019	0.648	0.172364	0.296	0.248668	0.932	0.879
ENSG00000140105	0.609	0.172354	0.218	0.248655	0.932	0.981
ENSG00000214160	0.588	0.172255	0.176	0.248511	0.784	0.841
ENSG00000108861	0.546	0.172185	0.092	0.248411	0.635	0.696
ENSG00000134294	0.595	0.172173	0.19	0.248394	1	0.986
ENSG00000104824	0.668	0.172151	0.336	0.248361	0.986	0.958
ENSG00000173905	0.633	0.172111	0.266	0.248303	0.797	0.776
ENSG00000162512	0.593	0.172054	0.186	0.248222	0.568	0.547
ENSG00000171159	0.654	0.172043	0.308	0.248206	0.959	0.967
ENSG00000128487	0.58	0.171908	0.16	0.248011	0.973	0.991
ENSG00000172057	0.589	0.171869	0.178	0.247955	0.649	0.696
ENSG00000198363	0.599	0.171783	0.198	0.247831	0.905	0.939
ENSG00000164961	0.622	0.171596	0.244	0.247561	0.838	0.846
ENSG00000108639	0.615	0.171427	0.23	0.247316	0.905	0.944
ENSG00000157106	0.616	0.171399	0.232	0.247276	0.892	0.93
ENSG00000005100	0.632	0.171289	0.264	0.247117	0.946	0.949
ENSG00000140718	0.579	0.171254	0.158	0.247068	0.689	0.668
ENSG00000147454	0.576	0.171141	0.152	0.246904	0.892	0.874
ENSG00000100354	0.617	0.171062	0.234	0.24679	0.973	0.935
ENSG00000159873	0.595	0.171005	0.19	0.246709	0.811	0.804
ENSG00000166197	0.611	0.170928	0.222	0.246596	1	1
ENSG00000142864	0.652	0.17081	0.304	0.246426	1	1
ENSG00000160753	0.573	0.170776	0.146	0.246377	0.622	0.593
ENSG00000082701	0.646	0.170645	0.292	0.246188	0.77	0.687
ENSG00000131747	0.616	0.17063	0.232	0.246167	0.932	0.967
ENSG00000197329	0.628	0.170586	0.256	0.246104	0.824	0.766
ENSG00000105197	0.617	0.170577	0.234	0.24609	1	1
ENSG00000132591	0.597	0.170543	0.194	0.246041	0.797	0.808
ENSG00000115234	0.591	0.170461	0.182	0.245923	0.946	0.953
ENSG00000135250	0.613	0.17036	0.226	0.245777	0.878	0.864
ENSG00000137200	0.558	0.170285	0.116	0.24567	0.568	0.547
ENSG00000173786	0.59	0.170278	0.18	0.245659	0.919	0.921
ENSG00000140262	0.595	0.170259	0.19	0.245632	0.892	0.897
ENSG00000241553	0.645	0.170202	0.29	0.24555	0.986	0.977
ENSG00000136933	0.554	0.170101	0.108	0.245404	0.757	0.846
ENSG00000100380	0.668	0.169959	0.336	0.245198	1	1
ENSG00000114978	0.646	0.169957	0.292	0.245196	1	0.991
ENSG00000141564	0.644	0.16986	0.288	0.245056	0.676	0.523
ENSG00000100129	0.632	0.169821	0.264	0.244999	1	1
ENSG00000123143	0.703	0.169663	0.406	0.244772	0.703	0.421
ENSG00000006607	0.569	0.169625	0.138	0.244717	0.676	0.743
ENSG00000077312	0.675	0.169615	0.35	0.244702	1	0.925
ENSG00000175727	0.558	0.169567	0.116	0.244634	0.757	0.855
ENSG00000005486	0.614	0.169504	0.228	0.244542	0.649	0.593
ENSG00000176101	0.62	0.169422	0.24	0.244424	0.919	0.93
ENSG00000204463	0.608	0.169399	0.216	0.244391	0.892	0.869
ENSG00000231925	0.628	0.169357	0.256	0.244331	0.919	0.888
ENSG00000138750	0.617	0.169298	0.234	0.244245	1	0.995
ENSG00000108021	0.604	0.169203	0.208	0.244109	0.838	0.874
ENSG00000198805	0.599	0.169143	0.198	0.244022	0.797	0.827
ENSG00000156735	0.653	0.169085	0.306	0.243938	0.946	0.921
ENSG00000165819	0.596	0.169069	0.192	0.243916	0.973	0.935
ENSG00000100410	0.631	0.169023	0.262	0.243849	0.973	0.963
ENSG00000179632	0.615	0.169008	0.23	0.243828	0.73	0.692
ENSG00000101310	0.623	0.16892	0.246	0.2437	0.878	0.902
ENSG00000116128	0.554	0.168908	0.108	0.243683	0.554	0.626
ENSG00000106266	0.545	0.168894	0.09	0.243663	0.541	0.593
ENSG00000116580	0.566	0.168855	0.132	0.243606	0.838	0.869
ENSG00000108262	0.614	0.168835	0.228	0.243577	0.622	0.528
ENSG00000205250	0.556	0.168826	0.112	0.243565	0.608	0.664
ENSG00000254726	0.594	0.168764	0.188	0.243475	0.77	0.813
ENSG00000205726	0.607	0.168651	0.214	0.243311	0.959	0.967
ENSG00000136295	0.674	0.16865	0.348	0.24331	0.662	0.472
ENSG00000159023	0.617	0.168638	0.234	0.243294	0.919	0.916
ENSG00000136813	0.61	0.168634	0.22	0.243287	1	0.991
ENSG00000169919	0.608	0.168541	0.216	0.243153	0.716	0.71
ENSG00000102606	0.624	0.168517	0.248	0.243118	0.811	0.785
ENSG00000169375	0.569	0.168501	0.138	0.243096	0.851	0.869
ENSG00000132670	0.572	0.168467	0.144	0.243047	0.743	0.794
ENSG00000142687	0.571	0.168438	0.142	0.243004	0.811	0.836
ENSG00000104635	0.62	0.168337	0.24	0.242858	0.986	0.991
ENSG00000055130	0.623	0.168195	0.246	0.242654	0.959	0.958
ENSG00000158615	0.568	0.168193	0.136	0.242651	0.811	0.841
ENSG00000163904	0.601	0.168175	0.202	0.242625	0.865	0.911
ENSG00000122687	0.579	0.168159	0.158	0.242603	0.838	0.93
ENSG00000172795	0.606	0.168088	0.212	0.2425	0.973	0.991
ENSG00000106299	0.605	0.168073	0.21	0.242477	0.838	0.916
ENSG00000105127	0.629	0.168043	0.258	0.242435	0.77	0.748
ENSG00000165732	0.617	0.168027	0.234	0.242412	1	1
ENSG00000068745	0.605	0.167958	0.21	0.242312	0.946	0.953
ENSG00000054523	0.586	0.167923	0.172	0.242261	0.865	0.911
ENSG00000205060	0.592	0.167798	0.184	0.242082	0.946	0.93
ENSG00000004961	0.561	0.167667	0.122	0.241893	0.622	0.678
ENSG00000116353	0.593	0.167633	0.186	0.241844	0.77	0.766
ENSG00000165304	0.598	0.167419	0.196	0.241535	0.824	0.846
ENSG00000107438	0.6	0.16736	0.2	0.24145	0.959	0.981
ENSG00000178950	0.623	0.167344	0.246	0.241426	0.878	0.846
ENSG00000095637	0.628	0.167331	0.256	0.241408	0.838	0.734
ENSG00000124299	0.591	0.167056	0.182	0.241012	0.824	0.902
ENSG00000111412	0.624	0.166986	0.248	0.240909	0.689	0.575
ENSG00000178445	0.57	0.166928	0.14	0.240826	0.784	0.907
ENSG00000164733	0.602	0.166887	0.204	0.240768	0.878	0.893
ENSG00000136731	0.634	0.16675	0.268	0.240569	0.959	0.925
ENSG00000096433	0.566	0.16674	0.132	0.240555	0.568	0.579
ENSG00000078808	0.592	0.166728	0.184	0.240537	0.622	0.607
ENSG00000164091	0.636	0.166671	0.272	0.240456	0.919	0.93
ENSG00000182154	0.624	0.166593	0.248	0.240343	1	1
ENSG00000084710	0.534	0.166575	0.068	0.240316	0.581	0.673
ENSG00000105701	0.648	0.166566	0.296	0.240304	0.824	0.673
ENSG00000188021	0.645	0.166557	0.29	0.240291	0.689	0.547
ENSG00000249115	0.568	0.166481	0.136	0.240181	0.568	0.547
ENSG00000124212	0.613	0.166452	0.226	0.240139	0.608	0.509
ENSG00000146083	0.671	0.166326	0.342	0.239958	0.797	0.654
ENSG00000144591	0.552	0.166099	0.104	0.23963	0.635	0.673
ENSG00000148019	0.612	0.165911	0.224	0.239359	0.851	0.827
ENSG00000183207	0.615	0.165812	0.23	0.239216	0.986	1
ENSG00000071537	0.533	0.165714	0.066	0.239074	0.649	0.724
ENSG00000213465	0.655	0.165692	0.31	0.239043	0.973	0.944
ENSG00000043355	0.59	0.165676	0.18	0.23902	0.878	0.949
ENSG00000177169	0.556	0.165672	0.112	0.239014	0.608	0.678
ENSG00000183778	0.564	0.165663	0.128	0.239001	0.662	0.673
ENSG00000103257	0.588	0.165648	0.176	0.238979	0.784	0.766
ENSG00000122203	0.631	0.165614	0.262	0.23893	0.959	0.935
ENSG00000115806	0.633	0.165559	0.266	0.238852	0.973	0.972
ENSG00000100991	0.597	0.16539	0.194	0.238607	0.892	0.897
ENSG00000181467	0.605	0.165289	0.21	0.238461	0.784	0.72
ENSG00000185591	0.592	0.165251	0.184	0.238407	0.757	0.799
ENSG00000185236	0.662	0.165187	0.324	0.238315	0.851	0.715
ENSG00000177119	0.617	0.165163	0.234	0.23828	0.838	0.869
ENSG00000160191	0.582	0.164907	0.164	0.23791	0.689	0.776
ENSG00000084628	0.612	0.164828	0.224	0.237796	0.622	0.547
ENSG00000152284	0.684	0.164822	0.368	0.237788	0.959	0.911
ENSG00000118707	0.627	0.164748	0.254	0.237681	0.919	0.86
ENSG00000089057	0.577	0.164694	0.154	0.237604	0.635	0.561
ENSG00000130733	0.514	0.164648	0.028	0.237537	0.378	0.421
ENSG00000196365	0.585	0.164547	0.17	0.237392	0.662	0.65
ENSG00000150907	0.614	0.164545	0.228	0.237388	0.824	0.818
ENSG00000110713	0.581	0.164469	0.162	0.237279	0.892	0.925
ENSG00000181555	0.584	0.164409	0.168	0.237192	0.878	0.916
ENSG00000085662	0.614	0.164362	0.228	0.237124	0.973	0.995
ENSG00000170606	0.62	0.164197	0.24	0.236886	0.986	1
ENSG00000186501	0.611	0.164131	0.222	0.236791	0.689	0.593
ENSG00000121579	0.623	0.164107	0.246	0.236757	1	0.995
ENSG00000146701	0.623	0.164047	0.246	0.23667	1	1
ENSG00000141380	0.602	0.164043	0.204	0.236664	0.973	0.963
ENSG00000006695	0.595	0.163892	0.19	0.236447	0.784	0.799
ENSG00000204387	0.595	0.163853	0.19	0.23639	0.986	0.963
ENSG00000177302	0.611	0.163769	0.222	0.236268	0.824	0.757
ENSG00000179295	0.628	0.163724	0.256	0.236204	0.973	0.977
ENSG00000146072	0.57	0.163676	0.14	0.236134	0.649	0.687
ENSG00000177108	0.583	0.163566	0.166	0.235976	0.689	0.71
ENSG00000100726	0.605	0.163513	0.21	0.235899	0.595	0.519
ENSG00000110497	0.621	0.163465	0.242	0.235829	0.581	0.463
ENSG00000103966	0.61	0.16341	0.22	0.235751	0.797	0.813
ENSG00000110955	0.633	0.16319	0.266	0.235433	1	1
ENSG00000154310	0.588	0.163143	0.176	0.235365	0.784	0.836
ENSG00000096063	0.612	0.163126	0.224	0.235341	1	0.991
ENSG00000102974	0.538	0.163072	0.076	0.235263	0.784	0.869
ENSG00000048991	0.617	0.163069	0.234	0.23526	0.851	0.907
ENSG00000135164	0.583	0.163052	0.166	0.235235	0.865	0.925
ENSG00000144566	0.613	0.162957	0.226	0.235097	0.946	0.939
ENSG00000175550	0.678	0.16286	0.356	0.234957	0.932	0.874
ENSG00000147548	0.573	0.162812	0.146	0.234889	0.784	0.869
ENSG00000153404	0.627	0.162613	0.254	0.234601	0.743	0.682
ENSG00000095059	0.585	0.162585	0.17	0.23456	0.757	0.79
ENSG00000143614	0.61	0.162559	0.22	0.234523	0.689	0.64
ENSG00000071553	0.591	0.162416	0.182	0.234317	0.757	0.738
ENSG00000060749	0.597	0.162304	0.194	0.234155	0.946	0.935
ENSG00000156990	0.546	0.162292	0.092	0.234137	0.797	0.925
ENSG00000182903	0.612	0.162162	0.224	0.23395	0.905	0.939
ENSG00000187446	0.596	0.162112	0.192	0.233878	1	1
ENSG00000168090	0.619	0.162013	0.238	0.233735	0.986	0.986
ENSG00000117519	0.607	0.161919	0.214	0.2336	0.986	1
ENSG00000186340	0.578	0.161882	0.156	0.233547	0.635	0.617
ENSG00000080845	0.753	0.161878	0.506	0.233541	0.905	0.71
ENSG00000197451	0.627	0.161798	0.254	0.233426	0.986	0.977
ENSG00000123384	0.637	0.161785	0.274	0.233407	0.73	0.589
ENSG00000107929	0.604	0.161768	0.208	0.233381	0.865	0.893
ENSG00000122965	0.593	0.161571	0.186	0.233097	0.838	0.888
ENSG00000143793	0.568	0.161367	0.136	0.232804	0.757	0.855
ENSG00000116260	0.648	0.161307	0.296	0.232717	0.959	0.902
ENSG00000139697	0.608	0.161283	0.216	0.232682	0.919	0.949
ENSG00000175582	0.678	0.161275	0.356	0.23267	0.986	0.93
ENSG00000114388	0.483	0.161274	0.034	0.232668	0.514	0.762
ENSG00000116127	0.55	0.161068	0.1	0.232371	0.797	0.869
ENSG00000213079	0.564	0.160989	0.128	0.232258	0.635	0.682
ENSG00000281398	0.596	0.16091	0.192	0.232144	0.905	0.888
ENSG00000163681	0.614	0.160739	0.228	0.231897	0.865	0.822
ENSG00000127586	0.641	0.160713	0.282	0.231859	0.635	0.425
ENSG00000128272	0.624	0.160685	0.248	0.23182	1	1
ENSG00000025772	0.556	0.160526	0.112	0.23159	0.797	0.864
ENSG00000163956	0.614	0.160393	0.228	0.231398	0.973	0.995
ENSG00000175221	0.603	0.160328	0.206	0.231305	0.757	0.72
ENSG00000149658	0.603	0.160315	0.206	0.231286	0.784	0.776
ENSG00000204138	0.606	0.16031	0.212	0.231278	0.878	0.916
ENSG00000204209	0.625	0.160246	0.25	0.231187	0.919	0.879
ENSG00000164251	0.558	0.160101	0.116	0.230977	0.703	0.743
ENSG00000143819	0.556	0.160076	0.112	0.23094	0.608	0.696
ENSG00000196876	0.562	0.159921	0.124	0.230718	0.581	0.603
ENSG00000104687	0.571	0.159828	0.142	0.230583	0.811	0.883
ENSG00000075151	0.576	0.159767	0.152	0.230494	0.865	0.893
ENSG00000113282	0.59	0.15975	0.18	0.230471	0.946	0.967
ENSG00000133884	0.61	0.15972	0.22	0.230428	0.865	0.846
ENSG00000173889	0.578	0.15943	0.156	0.230009	0.689	0.687
ENSG00000169972	0.601	0.159404	0.202	0.229972	0.77	0.818
ENSG00000163930	0.598	0.159402	0.196	0.229969	0.595	0.523
ENSG00000162734	0.637	0.159368	0.274	0.229919	0.973	0.949
ENSG00000179409	0.486	0.159308	0.028	0.229832	0.581	0.682
ENSG00000100462	0.641	0.159278	0.282	0.22979	0.932	0.897
ENSG00000214717	0.643	0.159207	0.286	0.229687	0.878	0.743
ENSG00000108256	0.584	0.159195	0.168	0.22967	0.973	0.995
ENSG00000175274	0.572	0.159026	0.144	0.229426	0.405	0.308
ENSG00000091409	0.594	0.159025	0.188	0.229425	0.743	0.776
ENSG00000182979	0.585	0.158943	0.17	0.229307	0.622	0.636
ENSG00000086598	0.615	0.158869	0.23	0.229199	1	0.995
ENSG00000132463	0.597	0.158752	0.194	0.229031	0.905	0.958
ENSG00000139436	0.586	0.158702	0.172	0.228959	0.541	0.551
ENSG00000108039	0.551	0.158537	0.102	0.228721	0.689	0.706
ENSG00000198563	0.657	0.15842	0.314	0.228552	0.932	0.883
ENSG00000110931	0.611	0.158414	0.222	0.228543	0.757	0.664
ENSG00000067829	0.563	0.158336	0.126	0.22843	0.716	0.813
ENSG00000153944	0.656	0.158267	0.312	0.228331	0.878	0.86
ENSG00000119421	0.601	0.158211	0.202	0.22825	0.932	0.967
ENSG00000135074	0.622	0.158134	0.244	0.228138	0.743	0.654
ENSG00000064545	0.612	0.15812	0.224	0.228119	0.635	0.547
ENSG00000113552	0.581	0.158092	0.162	0.228079	0.892	0.958
ENSG00000179151	0.542	0.1579	0.084	0.227802	0.662	0.72
ENSG00000163814	0.52	0.157895	0.04	0.227795	0.554	0.743
ENSG00000152767	0.616	0.157891	0.232	0.227788	0.824	0.841
ENSG00000182768	0.614	0.157878	0.228	0.22777	0.865	0.864
ENSG00000071575	0.643	0.157863	0.286	0.227748	0.919	0.804
ENSG00000100226	0.6	0.15784	0.2	0.227714	0.73	0.724
ENSG00000119318	0.617	0.157833	0.234	0.227705	0.946	0.93
ENSG00000143702	0.627	0.157783	0.254	0.227633	0.878	0.902
ENSG00000120942	0.599	0.157692	0.198	0.227501	0.811	0.766
ENSG00000148291	0.61	0.157486	0.22	0.227204	0.905	0.925
ENSG00000170876	0.581	0.157472	0.162	0.227184	0.892	0.897
ENSG00000100897	0.588	0.157423	0.176	0.227113	0.662	0.621
ENSG00000182541	0.598	0.1574	0.196	0.227081	0.703	0.631
ENSG00000163481	0.552	0.157369	0.104	0.227035	0.595	0.682
ENSG00000067840	0.608	0.157329	0.216	0.226978	0.662	0.626
ENSG00000107937	0.6	0.157319	0.2	0.226963	0.986	0.995
ENSG00000121210	0.58	0.157315	0.16	0.226957	0.824	0.841
ENSG00000125652	0.606	0.157181	0.212	0.226765	0.932	0.958
ENSG00000037897	0.587	0.157174	0.174	0.226754	0.716	0.766
ENSG00000183864	0.657	0.157149	0.314	0.226718	0.824	0.678
ENSG00000164062	0.62	0.157093	0.24	0.226637	0.986	0.972
ENSG00000275066	0.578	0.157062	0.156	0.226593	0.703	0.72
ENSG00000106484	0.611	0.157052	0.222	0.226577	0.973	1
ENSG00000127804	0.577	0.157019	0.154	0.226531	0.892	0.944
ENSG00000125755	0.618	0.15701	0.236	0.226518	0.838	0.818
ENSG00000057935	0.624	0.156905	0.248	0.226366	0.851	0.888
ENSG00000159346	0.57	0.156846	0.14	0.226281	0.878	0.921
ENSG00000149557	0.567	0.156816	0.134	0.226238	0.757	0.907
ENSG00000183751	0.621	0.156779	0.242	0.226184	0.797	0.794
ENSG00000142798	0.634	0.156601	0.268	0.225927	0.473	0.243
ENSG00000103549	0.605	0.156441	0.21	0.225697	0.649	0.607
ENSG00000171298	0.577	0.156407	0.154	0.225647	0.622	0.607
ENSG00000198695	0.672	0.156348	0.344	0.225562	1	1
ENSG00000169398	0.623	0.156316	0.246	0.225516	0.959	0.958
ENSG00000140941	0.637	0.156267	0.274	0.225445	1	0.995
ENSG00000170248	0.597	0.156258	0.194	0.225433	0.851	0.902
ENSG00000100225	0.592	0.156214	0.184	0.225369	0.892	0.963
ENSG00000171130	0.574	0.156155	0.148	0.225284	0.581	0.556
ENSG00000008283	0.598	0.156132	0.196	0.225251	0.716	0.682
ENSG00000137331	0.6	0.156082	0.2	0.225179	0.608	0.612
ENSG00000136240	0.613	0.156082	0.226	0.225179	0.986	0.986
ENSG00000167693	0.602	0.15596	0.204	0.225003	0.797	0.813
ENSG00000156475	0.561	0.155844	0.122	0.224835	0.73	0.86
ENSG00000112651	0.624	0.155796	0.248	0.224767	0.838	0.808
ENSG00000254858	0.576	0.155768	0.152	0.224726	0.716	0.748
ENSG00000121057	0.544	0.155756	0.088	0.224708	0.73	0.813
ENSG00000164199	0.583	0.155642	0.166	0.224545	0.838	0.902
ENSG00000101474	0.564	0.15564	0.128	0.224541	0.811	0.883
ENSG00000105700	0.658	0.155565	0.316	0.224433	0.838	0.813
ENSG00000137942	0.61	0.155446	0.22	0.224261	1	0.995
ENSG00000104332	0.569	0.155309	0.138	0.224063	0.743	0.799
ENSG00000103932	0.558	0.155169	0.116	0.223862	0.662	0.71
ENSG00000109133	0.617	0.155145	0.234	0.223826	0.973	0.995
ENSG00000115310	0.641	0.15513	0.282	0.223805	0.986	0.991
ENSG00000112685	0.581	0.155011	0.162	0.223634	0.824	0.944
ENSG00000126773	0.573	0.15494	0.146	0.223531	0.743	0.836
ENSG00000198722	0.565	0.154924	0.13	0.223508	0.757	0.827
ENSG00000116521	0.535	0.154886	0.07	0.223454	0.689	0.776
ENSG00000120705	0.618	0.15479	0.236	0.223315	0.986	0.995
ENSG00000048028	0.623	0.154769	0.246	0.223284	0.946	0.986
ENSG00000184009	0.636	0.154732	0.272	0.22323	1	1
ENSG00000143418	0.661	0.154606	0.322	0.22305	0.824	0.715
ENSG00000147475	0.569	0.154564	0.138	0.222988	0.743	0.794
ENSG00000164168	0.588	0.154551	0.176	0.22297	0.932	0.916
ENSG00000103042	0.559	0.154533	0.118	0.222944	0.649	0.696
ENSG00000157978	0.562	0.154461	0.124	0.22284	0.568	0.561
ENSG00000142039	0.655	0.154385	0.31	0.22273	0.595	0.43
ENSG00000140332	0.635	0.154304	0.27	0.222614	0.811	0.766
ENSG00000261799	0.567	0.154293	0.134	0.222598	0.703	0.743
ENSG00000213619	0.617	0.154272	0.234	0.222568	1	0.995
ENSG00000071626	0.655	0.154267	0.31	0.22256	0.919	0.869
ENSG00000116786	0.571	0.154215	0.142	0.222486	0.595	0.593
ENSG00000087586	0.522	0.1542	0.044	0.222463	0.622	0.785
ENSG00000125841	0.57	0.154082	0.14	0.222293	0.365	0.276
ENSG00000101126	0.639	0.153965	0.278	0.222125	0.959	0.911
ENSG00000126767	0.593	0.153951	0.186	0.222104	0.514	0.393
ENSG00000132698	0.539	0.153877	0.078	0.221998	0.635	0.785
ENSG00000198917	0.608	0.153875	0.216	0.221994	0.77	0.743
ENSG00000107779	0.66	0.153826	0.32	0.221924	0.959	0.827
ENSG00000088833	0.615	0.153793	0.23	0.221876	0.946	0.916
ENSG00000064961	0.621	0.153613	0.242	0.221617	0.811	0.771
ENSG00000140943	0.564	0.153603	0.128	0.221602	0.743	0.869
ENSG00000119487	0.581	0.153521	0.162	0.221484	0.932	0.935
ENSG00000070047	0.58	0.15347	0.16	0.22141	0.676	0.668
ENSG00000124225	0.562	0.153384	0.124	0.221286	0.649	0.631
ENSG00000170955	0.522	0.153286	0.044	0.221144	0.784	0.916
ENSG00000108424	0.61	0.153235	0.22	0.221071	1	0.995
ENSG00000180992	0.636	0.153217	0.272	0.221046	1	1
ENSG00000138443	0.594	0.153103	0.188	0.220881	0.892	0.93
ENSG00000133316	0.604	0.153011	0.208	0.220748	0.892	0.939
ENSG00000116679	0.613	0.153005	0.226	0.220739	0.973	0.995
ENSG00000187772	0.613	0.152892	0.226	0.220577	0.959	0.944
ENSG00000157741	0.589	0.152861	0.178	0.220532	0.811	0.836
ENSG00000204386	0.551	0.152805	0.102	0.220452	0.716	0.818
ENSG00000114054	0.522	0.152738	0.044	0.220355	0.73	0.888
ENSG00000005194	0.595	0.15272	0.19	0.220329	0.932	0.972
ENSG00000078618	0.614	0.152673	0.228	0.22026	1	0.995
ENSG00000110367	0.612	0.152631	0.224	0.2202	1	1
ENSG00000120162	0.592	0.152583	0.184	0.220131	0.919	0.958
ENSG00000137770	0.614	0.152562	0.228	0.2201	0.932	0.953
ENSG00000054118	0.617	0.152558	0.234	0.220095	1	1
ENSG00000121774	0.603	0.152538	0.206	0.220066	1	0.972
ENSG00000148484	0.589	0.152475	0.178	0.219976	0.932	0.958
ENSG00000198176	0.596	0.152435	0.192	0.219917	0.838	0.864
ENSG00000177646	0.607	0.152361	0.214	0.21981	0.811	0.808
ENSG00000101856	0.624	0.152338	0.248	0.219777	1	1
ENSG00000125630	0.582	0.152256	0.164	0.219659	0.797	0.832
ENSG00000185274	0.531	0.152243	0.062	0.21964	0.5	0.533
ENSG00000126581	0.584	0.152223	0.168	0.219612	0.851	0.874
ENSG00000163902	0.616	0.152215	0.232	0.219599	1	0.991
ENSG00000012660	0.624	0.152141	0.248	0.219493	0.986	0.986
ENSG00000178028	0.563	0.152139	0.126	0.219491	0.743	0.766
ENSG00000037474	0.613	0.152075	0.226	0.219397	0.946	0.907
ENSG00000095906	0.626	0.152056	0.252	0.21937	0.986	0.953
ENSG00000100714	0.607	0.152033	0.214	0.219337	0.986	0.972
ENSG00000153827	0.607	0.152017	0.214	0.219315	0.986	0.944
ENSG00000116691	0.638	0.152009	0.276	0.219303	0.811	0.706
ENSG00000124615	0.516	0.151968	0.032	0.219243	0.486	0.575
ENSG00000107554	0.564	0.151922	0.128	0.219177	0.595	0.636
ENSG00000119707	0.616	0.151895	0.232	0.219137	1	1
ENSG00000140534	0.57	0.151886	0.14	0.219126	0.676	0.645
ENSG00000163872	0.62	0.151796	0.24	0.218995	0.784	0.836
ENSG00000004487	0.615	0.151791	0.23	0.218988	0.959	0.972
ENSG00000116922	0.522	0.151789	0.044	0.218986	0.703	0.85
ENSG00000163629	0.617	0.151606	0.234	0.218722	0.851	0.874
ENSG00000167657	0.611	0.151429	0.222	0.218465	0.662	0.547
ENSG00000187741	0.609	0.151397	0.218	0.21842	0.838	0.785
ENSG00000164880	0.646	0.151244	0.292	0.218198	0.77	0.584
ENSG00000196396	0.591	0.151195	0.182	0.218128	0.851	0.916
ENSG00000159228	0.601	0.151169	0.202	0.21809	1	1
ENSG00000114648	0.546	0.151038	0.092	0.217902	0.568	0.631
ENSG00000153046	0.633	0.150956	0.266	0.217784	0.959	0.897
ENSG00000068650	0.614	0.150945	0.228	0.217767	0.73	0.607
ENSG00000141644	0.577	0.15092	0.154	0.217731	0.554	0.565
ENSG00000007923	0.589	0.150913	0.178	0.217722	0.946	0.972
ENSG00000173638	0.584	0.150812	0.168	0.217576	0.514	0.444
ENSG00000160410	0.574	0.150763	0.148	0.217505	0.649	0.659
ENSG00000157538	0.551	0.150687	0.102	0.217395	0.743	0.874
ENSG00000074695	0.576	0.150629	0.152	0.217312	0.878	0.944
ENSG00000233864	0.557	0.150616	0.114	0.217293	0.757	0.893
ENSG00000152661	0.607	0.150584	0.214	0.217247	0.986	0.986
ENSG00000128849	0.586	0.150488	0.172	0.217108	0.865	0.864
ENSG00000049759	0.595	0.150439	0.19	0.217038	0.811	0.893
ENSG00000122482	0.601	0.150436	0.202	0.217033	0.919	0.958
ENSG00000278259	0.605	0.150424	0.21	0.217015	0.811	0.832
ENSG00000011426	0.594	0.150392	0.188	0.21697	0.932	0.86
ENSG00000107581	0.608	0.150374	0.216	0.216944	1	1
ENSG00000116478	0.613	0.150285	0.226	0.216815	0.959	0.916
ENSG00000157500	0.613	0.149969	0.226	0.21636	0.919	0.953
ENSG00000127191	0.574	0.149873	0.148	0.216221	0.568	0.575
ENSG00000145734	0.62	0.149841	0.24	0.216175	0.905	0.925
ENSG00000086102	0.572	0.149818	0.144	0.216141	0.824	0.888
ENSG00000162490	0.595	0.149489	0.19	0.215667	0.892	0.911
ENSG00000112514	0.6	0.149435	0.2	0.21559	1	1
ENSG00000143924	0.614	0.149242	0.228	0.21531	0.973	0.977
ENSG00000049656	0.524	0.149226	0.048	0.215287	0.568	0.659
ENSG00000160613	0.583	0.149119	0.166	0.215133	0.662	0.64
ENSG00000054267	0.556	0.149054	0.112	0.215039	0.743	0.822
ENSG00000163378	0.547	0.148923	0.094	0.21485	0.554	0.537
ENSG00000171867	0.632	0.148795	0.264	0.214666	0.608	0.458
ENSG00000182985	0.516	0.148626	0.032	0.214422	0.581	0.696
ENSG00000204308	0.664	0.148582	0.328	0.214358	0.905	0.86
ENSG00000109107	0.559	0.148574	0.118	0.214348	0.635	0.734
ENSG00000107854	0.617	0.14856	0.234	0.214327	0.838	0.785
ENSG00000167378	0.575	0.148527	0.15	0.214279	0.554	0.57
ENSG00000075218	0.596	0.148443	0.192	0.214159	0.824	0.78
ENSG00000278053	0.611	0.148386	0.222	0.214075	0.986	0.981
ENSG00000154639	0.646	0.14838	0.292	0.214067	1	1
ENSG00000137642	0.595	0.14834	0.19	0.21401	0.946	0.944
ENSG00000175390	0.625	0.148258	0.25	0.213891	1	1
ENSG00000028310	0.606	0.148245	0.212	0.213872	0.811	0.771
ENSG00000107443	0.574	0.148217	0.148	0.213831	0.73	0.832
ENSG00000198589	0.574	0.148164	0.148	0.213755	0.689	0.729
ENSG00000007202	0.605	0.14812	0.21	0.213693	0.797	0.715
ENSG00000118898	0.565	0.148073	0.13	0.213624	0.419	0.383
ENSG00000116560	0.627	0.148025	0.254	0.213555	1	1
ENSG00000187189	0.591	0.148018	0.182	0.213544	0.595	0.547
ENSG00000084073	0.582	0.148008	0.164	0.21353	0.932	0.949
ENSG00000180370	0.67	0.147981	0.34	0.213491	0.959	0.883
ENSG00000135048	0.581	0.147927	0.162	0.213414	0.797	0.813
ENSG00000101220	0.713	0.147895	0.426	0.213367	0.865	0.696
ENSG00000213339	0.599	0.147874	0.198	0.213337	0.838	0.846
ENSG00000198431	0.588	0.147833	0.176	0.213278	0.959	0.977
ENSG00000146842	0.608	0.147665	0.216	0.213035	0.865	0.879
ENSG00000141696	0.548	0.147664	0.096	0.213034	0.649	0.682
ENSG00000120159	0.618	0.147554	0.236	0.212876	0.824	0.893
ENSG00000215012	0.595	0.147512	0.19	0.212815	0.595	0.486
ENSG00000267100	0.54	0.14748	0.08	0.212768	0.743	0.944
ENSG00000177150	0.57	0.14742	0.14	0.212682	0.676	0.734
ENSG00000114331	0.609	0.147316	0.218	0.212532	0.865	0.893
ENSG00000149792	0.598	0.147275	0.196	0.212473	0.689	0.654
ENSG00000120949	0.59	0.147177	0.18	0.212331	0.486	0.393
ENSG00000006468	0.604	0.147161	0.208	0.212308	0.946	0.907
ENSG00000177425	0.649	0.14712	0.298	0.212249	1	0.963
ENSG00000149948	0.608	0.147054	0.216	0.212154	0.973	0.972
ENSG00000065328	0.583	0.147039	0.166	0.212133	0.959	0.995
ENSG00000169564	0.655	0.146949	0.31	0.212003	0.973	0.991
ENSG00000120008	0.577	0.14693	0.154	0.211975	0.811	0.766
ENSG00000099968	0.589	0.146892	0.178	0.211921	0.77	0.766
ENSG00000117569	0.609	0.14682	0.218	0.211817	0.973	0.93
ENSG00000160049	0.575	0.146788	0.15	0.211771	0.973	0.991
ENSG00000115694	0.551	0.146788	0.102	0.21177	0.811	0.827
ENSG00000171067	0.556	0.146778	0.112	0.211756	0.622	0.659
ENSG00000143549	0.625	0.146769	0.25	0.211743	1	1
ENSG00000227057	0.606	0.146763	0.212	0.211735	0.865	0.864
ENSG00000071859	0.566	0.146666	0.132	0.211594	0.77	0.776
ENSG00000149809	0.571	0.146657	0.142	0.211581	0.635	0.607
ENSG00000140497	0.554	0.146597	0.108	0.211494	0.635	0.692
ENSG00000125901	0.606	0.146594	0.212	0.211491	0.946	0.995
ENSG00000197043	0.541	0.146592	0.082	0.211487	0.622	0.682
ENSG00000106400	0.616	0.146539	0.232	0.211411	0.986	0.986
ENSG00000137221	0.649	0.146526	0.298	0.211392	0.635	0.467
ENSG00000157483	0.569	0.146508	0.138	0.211367	0.527	0.528
ENSG00000162408	0.585	0.146493	0.17	0.211345	0.635	0.65
ENSG00000159658	0.607	0.146375	0.214	0.211174	0.838	0.799
ENSG00000124532	0.584	0.146347	0.168	0.211135	0.919	0.972
ENSG00000125898	0.652	0.146336	0.304	0.211118	0.541	0.35
ENSG00000101337	0.591	0.146229	0.182	0.210964	0.676	0.636
ENSG00000166166	0.611	0.146189	0.222	0.210907	0.554	0.425
ENSG00000110108	0.563	0.146143	0.126	0.210839	0.676	0.738
ENSG00000186812	0.537	0.146052	0.074	0.210708	0.73	0.799
ENSG00000133104	0.612	0.146046	0.224	0.2107	0.959	0.991
ENSG00000023287	0.602	0.145822	0.204	0.210377	0.959	0.949
ENSG00000107951	0.592	0.145814	0.184	0.210365	0.932	0.925
ENSG00000164944	0.587	0.145793	0.174	0.210334	0.703	0.715
ENSG00000087053	0.6	0.145785	0.2	0.210323	0.838	0.869
ENSG00000135506	0.617	0.145745	0.234	0.210266	0.77	0.673
ENSG00000184216	0.555	0.145598	0.11	0.210053	0.392	0.35
ENSG00000088298	0.527	0.145546	0.054	0.209979	0.486	0.533
ENSG00000167118	0.595	0.145504	0.19	0.209918	0.865	0.818
ENSG00000188191	0.532	0.145389	0.064	0.209752	0.703	0.771
ENSG00000134440	0.607	0.145361	0.214	0.209712	1	1
ENSG00000119596	0.603	0.145346	0.206	0.20969	0.838	0.799
ENSG00000093000	0.62	0.145264	0.24	0.209571	0.959	0.991
ENSG00000114450	0.581	0.145237	0.162	0.209533	0.73	0.78
ENSG00000101596	0.592	0.145159	0.184	0.20942	0.743	0.71
ENSG00000116337	0.632	0.145136	0.264	0.209387	0.662	0.472
ENSG00000196535	0.578	0.145077	0.156	0.209302	0.514	0.444
ENSG00000126003	0.561	0.145065	0.122	0.209285	0.622	0.645
ENSG00000132002	0.637	0.145001	0.274	0.209192	0.784	0.71
ENSG00000099284	0.591	0.144848	0.182	0.208972	0.851	0.902
ENSG00000132768	0.601	0.14482	0.202	0.208932	0.824	0.734
ENSG00000180035	0.533	0.14482	0.066	0.208931	0.459	0.514
ENSG00000135829	0.623	0.144812	0.246	0.208919	1	1
ENSG00000106771	0.641	0.144786	0.282	0.208881	0.851	0.724
ENSG00000167258	0.649	0.14476	0.298	0.208844	0.878	0.818
ENSG00000128833	0.582	0.144717	0.164	0.208782	0.662	0.636
ENSG00000107371	0.647	0.144636	0.294	0.208666	0.932	0.935
ENSG00000104142	0.57	0.144636	0.14	0.208665	0.473	0.435
ENSG00000109686	0.556	0.144631	0.112	0.208659	0.622	0.682
ENSG00000197879	0.54	0.144597	0.08	0.20861	0.689	0.822
ENSG00000164715	0.509	0.144512	0.018	0.208487	0.5	0.64
ENSG00000182871	0.67	0.144385	0.34	0.208304	0.824	0.762
ENSG00000188636	0.572	0.14438	0.144	0.208297	0.554	0.505
ENSG00000146918	0.679	0.144372	0.358	0.208285	0.919	0.818
ENSG00000162231	0.556	0.144344	0.112	0.208244	0.703	0.766
ENSG00000148297	0.595	0.144294	0.19	0.208172	0.703	0.752
ENSG00000166164	0.632	0.144243	0.264	0.208099	0.946	0.893
ENSG00000080189	0.561	0.144141	0.122	0.207952	0.608	0.631
ENSG00000070061	0.553	0.144049	0.106	0.207818	0.635	0.645
ENSG00000116685	0.529	0.144043	0.058	0.20781	0.514	0.621
ENSG00000134851	0.622	0.143963	0.244	0.207694	0.946	0.967
ENSG00000168887	0.623	0.143908	0.246	0.207615	0.986	0.944
ENSG00000239306	0.58	0.143894	0.16	0.207596	0.649	0.589
ENSG00000109062	0.6	0.143816	0.2	0.207483	0.797	0.762
ENSG00000141002	0.607	0.143762	0.214	0.207405	0.973	0.925
ENSG00000223756	0.62	0.143677	0.24	0.207282	0.784	0.71
ENSG00000113163	0.614	0.143624	0.228	0.207206	0.811	0.804
ENSG00000168228	0.53	0.143537	0.06	0.207081	0.5	0.547
ENSG00000113272	0.484	0.143521	0.032	0.207057	0.514	0.706
ENSG00000115204	0.545	0.143352	0.09	0.206813	0.743	0.836
ENSG00000119866	0.624	0.143311	0.248	0.206754	0.973	0.963
ENSG00000261236	0.56	0.143247	0.12	0.206662	0.676	0.738
ENSG00000100568	0.627	0.143211	0.254	0.206609	0.986	0.972
ENSG00000203880	0.584	0.14321	0.168	0.206609	0.784	0.776
ENSG00000106538	0.609	0.143144	0.218	0.206513	1	1
ENSG00000126746	0.604	0.143074	0.208	0.206411	0.608	0.509
ENSG00000003249	0.575	0.143057	0.15	0.206387	0.649	0.631
ENSG00000100697	0.59	0.14299	0.18	0.206291	0.919	0.93
ENSG00000141232	0.518	0.142952	0.036	0.206236	0.716	0.85
ENSG00000163625	0.585	0.142946	0.17	0.206228	0.703	0.645
ENSG00000115368	0.598	0.142919	0.196	0.206188	0.959	0.986
ENSG00000176248	0.545	0.142915	0.09	0.206183	0.419	0.407
ENSG00000172053	0.594	0.142897	0.188	0.206157	0.973	0.991
ENSG00000173120	0.6	0.142836	0.2	0.206069	0.784	0.766
ENSG00000120539	0.619	0.142821	0.238	0.206047	0.878	0.893
ENSG00000106344	0.613	0.142742	0.226	0.205933	0.892	0.925
ENSG00000134882	0.637	0.14266	0.274	0.205815	0.878	0.874
ENSG00000132359	0.57	0.142641	0.14	0.205787	0.743	0.752
ENSG00000256463	0.606	0.142631	0.212	0.205773	0.811	0.85
ENSG00000175387	0.614	0.142603	0.228	0.205733	0.932	0.921
ENSG00000165458	0.629	0.142546	0.258	0.20565	0.554	0.355
ENSG00000101347	0.59	0.142524	0.18	0.205618	0.919	0.864
ENSG00000094804	0.591	0.142353	0.182	0.205371	1	0.991
ENSG00000175928	0.571	0.1423	0.142	0.205296	0.865	0.855
ENSG00000167548	0.654	0.142264	0.308	0.205243	0.716	0.528
ENSG00000162434	0.498	0.142259	0.004	0.205236	0.622	0.808
ENSG00000104805	0.626	0.142221	0.252	0.205181	0.878	0.897
ENSG00000100941	0.591	0.142146	0.182	0.205073	1	1
ENSG00000143320	0.669	0.142136	0.338	0.205058	0.946	0.855
ENSG00000161671	0.624	0.14197	0.248	0.204819	0.757	0.678
ENSG00000110717	0.624	0.14197	0.248	0.204819	1	0.995
ENSG00000135525	0.607	0.141955	0.214	0.204797	0.946	0.953
ENSG00000145780	0.539	0.141852	0.078	0.20465	0.419	0.425
ENSG00000143337	0.526	0.141849	0.052	0.204644	0.716	0.86
ENSG00000160679	0.616	0.141801	0.232	0.204576	0.973	0.935
ENSG00000163755	0.612	0.141781	0.224	0.204547	0.824	0.836
ENSG00000165006	0.576	0.141736	0.152	0.204482	0.595	0.631
ENSG00000137713	0.586	0.141713	0.172	0.204449	0.986	0.981
ENSG00000137656	0.585	0.141707	0.17	0.204441	0.635	0.598
ENSG00000075856	0.56	0.141633	0.12	0.204333	0.905	0.944
ENSG00000068438	0.592	0.141623	0.184	0.204319	0.716	0.612
ENSG00000174243	0.604	0.141622	0.208	0.204317	0.838	0.841
ENSG00000140632	0.633	0.141557	0.266	0.204224	0.932	0.921
ENSG00000120685	0.585	0.14147	0.17	0.204099	0.757	0.72
ENSG00000156030	0.603	0.141466	0.206	0.204093	0.703	0.706
ENSG00000100591	0.611	0.141457	0.222	0.204079	1	1
ENSG00000141425	0.642	0.141405	0.284	0.204005	0.932	0.93
ENSG00000163531	0.604	0.141365	0.208	0.203947	0.486	0.35
ENSG00000198954	0.576	0.141316	0.152	0.203876	0.784	0.841
ENSG00000165997	0.619	0.141316	0.238	0.203876	0.959	0.921
ENSG00000121644	0.606	0.141274	0.212	0.203816	0.824	0.879
ENSG00000197461	0.615	0.141256	0.23	0.203789	1	0.995
ENSG00000124228	0.59	0.14114	0.18	0.203622	0.932	0.977
ENSG00000108395	0.591	0.141073	0.182	0.203526	0.892	0.841
ENSG00000134871	0.555	0.140969	0.11	0.203375	0.635	0.612
ENSG00000147324	0.585	0.140961	0.17	0.203364	0.743	0.668
ENSG00000160949	0.568	0.140883	0.136	0.203251	0.689	0.659
ENSG00000122966	0.606	0.140841	0.212	0.20319	0.784	0.71
ENSG00000122140	0.584	0.140833	0.168	0.203179	0.865	0.93
ENSG00000165934	0.609	0.140814	0.218	0.203151	0.973	0.967
ENSG00000148737	0.722	0.140809	0.444	0.203145	0.905	0.766
ENSG00000188986	0.58	0.14069	0.16	0.202973	0.541	0.5
ENSG00000132405	0.556	0.140662	0.112	0.202932	0.635	0.654
ENSG00000179761	0.57	0.140543	0.14	0.202761	0.595	0.603
ENSG00000204310	0.658	0.140522	0.316	0.20273	0.622	0.402
ENSG00000011638	0.523	0.140492	0.046	0.202687	0.689	0.888
ENSG00000060339	0.587	0.140422	0.174	0.202586	0.986	1
ENSG00000160058	0.505	0.140349	0.01	0.20248	0.595	0.734
ENSG00000141447	0.607	0.140319	0.214	0.202437	0.865	0.869
ENSG00000066322	0.538	0.140316	0.076	0.202433	0.514	0.537
ENSG00000023191	0.518	0.140272	0.036	0.20237	0.649	0.72
ENSG00000114742	0.52	0.140184	0.04	0.202243	0.716	0.822
ENSG00000198252	0.597	0.14012	0.194	0.202151	0.878	0.855
ENSG00000002586	0.612	0.140075	0.224	0.202085	0.892	0.893
ENSG00000117360	0.55	0.140039	0.1	0.202034	0.784	0.869
ENSG00000142751	0.557	0.139793	0.114	0.201678	0.608	0.687
ENSG00000171604	0.608	0.139725	0.216	0.20158	0.959	0.953
ENSG00000065000	0.591	0.139716	0.182	0.201568	0.892	0.925
ENSG00000014919	0.546	0.13969	0.092	0.201531	0.838	0.921
ENSG00000065882	0.636	0.139664	0.272	0.201493	0.838	0.766
ENSG00000197594	0.576	0.139654	0.152	0.201478	0.797	0.794
ENSG00000125885	0.573	0.139601	0.146	0.201401	0.784	0.874
ENSG00000083635	0.604	0.139548	0.208	0.201325	0.73	0.762
ENSG00000102978	0.578	0.139525	0.156	0.201291	0.959	0.986
ENSG00000197061	0.528	0.139514	0.056	0.201276	0.622	0.748
ENSG00000008838	0.551	0.139462	0.102	0.2012	0.77	0.85
ENSG00000089022	0.59	0.139387	0.18	0.201093	0.77	0.71
ENSG00000177225	0.62	0.139325	0.24	0.201003	0.662	0.523
ENSG00000249790	0.647	0.139278	0.294	0.200936	0.905	0.902
ENSG00000134910	0.595	0.139275	0.19	0.200931	0.973	0.949
ENSG00000112578	0.667	0.139274	0.334	0.200929	0.743	0.57
ENSG00000110218	0.574	0.13924	0.148	0.200881	0.622	0.565
ENSG00000102710	0.599	0.139143	0.198	0.20074	0.878	0.893
ENSG00000154945	0.66	0.139106	0.32	0.200687	0.77	0.612
ENSG00000150510	0.593	0.138993	0.186	0.200525	0.824	0.841
ENSG00000123200	0.617	0.138932	0.234	0.200436	1	0.995
ENSG00000143061	0.616	0.138885	0.232	0.200368	0.743	0.626
ENSG00000080345	0.609	0.138703	0.218	0.200105	0.973	0.991
ENSG00000165905	0.523	0.138598	0.046	0.199954	0.459	0.523
ENSG00000224870	0.527	0.138534	0.054	0.199863	0.446	0.458
ENSG00000161021	0.607	0.138505	0.214	0.19982	0.5	0.36
ENSG00000118412	0.565	0.138477	0.13	0.199779	0.797	0.832
ENSG00000136026	0.515	0.138405	0.03	0.199677	0.797	0.883
ENSG00000072803	0.558	0.138302	0.116	0.199528	0.662	0.682
ENSG00000241839	0.496	0.138275	0.008	0.199489	0.311	0.411
ENSG00000038274	0.579	0.138114	0.158	0.199256	0.838	0.888
ENSG00000151746	0.598	0.138069	0.196	0.199192	0.743	0.794
ENSG00000169692	0.553	0.138054	0.106	0.19917	0.743	0.757
ENSG00000170445	0.535	0.138042	0.07	0.199152	0.865	0.939
ENSG00000167642	0.62	0.138026	0.24	0.199129	0.986	0.991
ENSG00000197928	0.545	0.138009	0.09	0.199105	0.757	0.86
ENSG00000108946	0.583	0.137967	0.166	0.199045	0.946	0.897
ENSG00000174371	0.568	0.137863	0.136	0.198894	0.797	0.836
ENSG00000070756	0.625	0.137762	0.25	0.198748	1	1
ENSG00000110002	0.532	0.137659	0.064	0.1986	0.432	0.449
ENSG00000133789	0.607	0.137559	0.214	0.198456	0.703	0.734
ENSG00000090661	0.579	0.137556	0.158	0.198451	0.743	0.743
ENSG00000119523	0.571	0.137511	0.142	0.198387	0.811	0.907
ENSG00000160446	0.592	0.13751	0.184	0.198385	0.784	0.743
ENSG00000143033	0.604	0.137433	0.208	0.198275	0.986	0.995
ENSG00000082781	0.554	0.137323	0.108	0.198115	0.905	0.93
ENSG00000100023	0.543	0.137309	0.086	0.198095	0.554	0.65
ENSG00000148362	0.584	0.137282	0.168	0.198057	0.743	0.799
ENSG00000179335	0.493	0.137275	0.014	0.198045	0.486	0.598
ENSG00000143157	0.542	0.137228	0.084	0.197978	0.595	0.64
ENSG00000135069	0.588	0.13715	0.176	0.197865	1	0.986
ENSG00000100284	0.608	0.13712	0.216	0.197823	0.622	0.505
ENSG00000167196	0.564	0.137107	0.128	0.197804	0.77	0.907
ENSG00000164808	0.557	0.137027	0.114	0.197688	0.784	0.804
ENSG00000057757	0.593	0.136714	0.186	0.197237	0.838	0.86
ENSG00000065183	0.615	0.136705	0.23	0.197224	0.973	0.995
ENSG00000145050	0.586	0.136702	0.172	0.197219	0.919	0.963
ENSG00000110344	0.574	0.136555	0.148	0.197007	0.959	0.944
ENSG00000131043	0.577	0.136542	0.154	0.196988	0.77	0.841
ENSG00000172992	0.519	0.136523	0.038	0.196962	0.662	0.794
ENSG00000152977	0.608	0.136518	0.216	0.196954	0.824	0.836
ENSG00000025796	0.598	0.136492	0.196	0.196916	0.784	0.855
ENSG00000108091	0.65	0.136483	0.3	0.196903	0.865	0.79
ENSG00000140832	0.514	0.136424	0.028	0.196818	0.5	0.603
ENSG00000087460	0.587	0.136358	0.174	0.196723	1	1
ENSG00000144554	0.582	0.136256	0.164	0.196576	0.973	0.958
ENSG00000156299	0.557	0.136171	0.114	0.196453	0.797	0.813
ENSG00000088179	0.576	0.136135	0.152	0.196402	0.743	0.692
ENSG00000197081	0.595	0.135987	0.19	0.196187	0.757	0.687
ENSG00000147100	0.564	0.135972	0.128	0.196167	0.743	0.752
ENSG00000077721	0.613	0.135896	0.226	0.196056	0.797	0.776
ENSG00000100151	0.531	0.135882	0.062	0.196036	0.419	0.5
ENSG00000166855	0.583	0.13584	0.166	0.195976	0.811	0.822
ENSG00000110047	0.554	0.135833	0.108	0.195965	0.635	0.701
ENSG00000110090	0.591	0.135818	0.182	0.195943	0.865	0.86
ENSG00000133422	0.568	0.135693	0.136	0.195763	0.554	0.551
ENSG00000159140	0.608	0.135641	0.216	0.195688	1	1
ENSG00000168758	0.598	0.135584	0.196	0.195606	0.595	0.523
ENSG00000115414	0.588	0.13556	0.176	0.195572	0.919	0.897
ENSG00000102858	0.619	0.135438	0.238	0.195396	0.824	0.752
ENSG00000109111	0.66	0.135417	0.32	0.195366	0.919	0.762
ENSG00000157593	0.572	0.135391	0.144	0.195327	0.581	0.561
ENSG00000135148	0.579	0.135355	0.158	0.195276	0.649	0.607
ENSG00000177946	0.506	0.135301	0.012	0.195198	0.338	0.397
ENSG00000166411	0.584	0.135291	0.168	0.195184	0.662	0.673
ENSG00000140948	0.566	0.13529	0.132	0.195182	0.5	0.435
ENSG00000126216	0.62	0.135255	0.24	0.195131	0.635	0.519
ENSG00000064601	0.616	0.13522	0.232	0.195081	0.703	0.621
ENSG00000073712	0.575	0.13521	0.15	0.195067	0.919	0.949
ENSG00000197905	0.629	0.135133	0.258	0.194956	0.649	0.556
ENSG00000117395	0.621	0.13513	0.242	0.194952	1	1
ENSG00000137700	0.548	0.134997	0.096	0.194759	0.595	0.64
ENSG00000143390	0.591	0.13492	0.182	0.194648	0.554	0.43
ENSG00000003756	0.605	0.134862	0.21	0.194565	0.784	0.715
ENSG00000054116	0.586	0.134855	0.172	0.194554	0.784	0.846
ENSG00000166471	0.665	0.134835	0.33	0.194525	0.919	0.93
ENSG00000198743	0.559	0.134805	0.118	0.194482	0.581	0.556
ENSG00000162063	0.577	0.134799	0.154	0.194474	0.811	0.822
ENSG00000198478	0.575	0.134798	0.15	0.194472	0.784	0.79
ENSG00000139116	0.554	0.134508	0.108	0.194054	0.838	0.916
ENSG00000146670	0.584	0.134475	0.168	0.194006	0.865	0.874
ENSG00000196455	0.598	0.134431	0.196	0.193942	0.838	0.794
ENSG00000197024	0.549	0.134282	0.098	0.193727	0.716	0.724
ENSG00000127948	0.579	0.134176	0.158	0.193575	0.932	0.897
ENSG00000278129	0.565	0.134062	0.13	0.19341	0.568	0.547
ENSG00000165632	0.538	0.13388	0.076	0.193147	0.473	0.537
ENSG00000167470	0.656	0.133781	0.312	0.193005	0.905	0.78
ENSG00000111880	0.572	0.133772	0.144	0.192993	0.689	0.72
ENSG00000197256	0.576	0.133724	0.152	0.192923	0.527	0.449
ENSG00000174177	0.618	0.133693	0.236	0.192878	0.5	0.379
ENSG00000135837	0.544	0.133657	0.088	0.192826	0.635	0.65
ENSG00000077549	0.589	0.133641	0.178	0.192803	1	1
ENSG00000185009	0.572	0.133592	0.144	0.192733	0.757	0.752
ENSG00000175203	0.6	0.133573	0.2	0.192705	0.932	0.977
ENSG00000168268	0.561	0.133563	0.122	0.192691	0.811	0.822
ENSG00000213281	0.597	0.13353	0.194	0.192644	0.973	0.953
ENSG00000084676	0.576	0.133529	0.152	0.192641	0.554	0.523
ENSG00000076108	0.599	0.133485	0.198	0.192578	0.743	0.664
ENSG00000100418	0.58	0.133407	0.16	0.192466	0.635	0.65
ENSG00000100577	0.477	0.133405	0.046	0.192463	0.392	0.537
ENSG00000184117	0.619	0.13329	0.238	0.192297	0.986	0.995
ENSG00000196208	0.583	0.133195	0.166	0.192159	0.635	0.561
ENSG00000197147	0.522	0.133191	0.044	0.192154	0.608	0.682
ENSG00000182963	0.541	0.133153	0.082	0.192099	0.797	0.869
ENSG00000070018	0.542	0.133149	0.084	0.192094	0.716	0.78
ENSG00000115661	0.558	0.133105	0.116	0.19203	0.581	0.589
ENSG00000107130	0.541	0.133075	0.082	0.191986	0.514	0.547
ENSG00000040341	0.62	0.133061	0.24	0.191966	0.838	0.883
ENSG00000140525	0.595	0.133024	0.19	0.191913	0.973	0.972
ENSG00000164151	0.579	0.132884	0.158	0.191711	0.919	0.907
ENSG00000196498	0.682	0.132859	0.364	0.191676	0.784	0.547
ENSG00000149925	0.791	0.132859	0.582	0.191675	1	0.995
ENSG00000131446	0.586	0.132775	0.172	0.191554	0.77	0.785
ENSG00000114503	0.601	0.132631	0.202	0.191346	1	0.991
ENSG00000182704	0.614	0.132583	0.228	0.191276	0.635	0.505
ENSG00000163931	0.614	0.132577	0.228	0.191269	1	1
ENSG00000148343	0.597	0.132575	0.194	0.191265	0.446	0.29
ENSG00000085832	0.548	0.132564	0.096	0.191249	0.662	0.701
ENSG00000204681	0.55	0.132521	0.1	0.191187	0.689	0.734
ENSG00000107672	0.583	0.132429	0.166	0.191054	0.959	0.963
ENSG00000186566	0.589	0.132398	0.178	0.191009	0.919	0.907
ENSG00000167461	0.612	0.132307	0.224	0.190879	0.905	0.911
ENSG00000013583	0.512	0.132277	0.024	0.190835	0.527	0.673
ENSG00000124226	0.555	0.132261	0.11	0.190812	0.986	0.981
ENSG00000176853	0.539	0.132233	0.078	0.190772	0.581	0.593
ENSG00000113360	0.558	0.132157	0.116	0.190662	0.743	0.808
ENSG00000089234	0.571	0.132151	0.142	0.190654	0.703	0.794
ENSG00000119812	0.548	0.132119	0.096	0.190607	0.973	0.995
ENSG00000254004	0.608	0.131977	0.216	0.190402	0.932	0.939
ENSG00000082153	0.59	0.131958	0.18	0.190375	1	1
ENSG00000269416	0.565	0.131897	0.13	0.190287	0.838	0.916
ENSG00000214022	0.593	0.131743	0.186	0.190065	0.514	0.379
ENSG00000166105	0.604	0.131738	0.208	0.190058	0.973	0.958
ENSG00000137207	0.54	0.131692	0.08	0.189992	0.622	0.71
ENSG00000109084	0.588	0.131647	0.176	0.189926	0.973	0.991
ENSG00000167325	0.599	0.131603	0.198	0.189863	0.973	0.991
ENSG00000167797	0.541	0.131596	0.082	0.189853	0.716	0.832
ENSG00000167005	0.561	0.131591	0.122	0.189846	0.973	0.991
ENSG00000211456	0.608	0.131575	0.216	0.189822	0.865	0.907
ENSG00000084090	0.575	0.131392	0.15	0.189558	0.905	0.921
ENSG00000164134	0.615	0.131304	0.23	0.189431	0.986	0.986
ENSG00000115091	0.596	0.131264	0.192	0.189374	0.959	0.972
ENSG00000117394	0.589	0.131218	0.178	0.189307	0.757	0.752
ENSG00000066084	0.536	0.131189	0.072	0.189266	0.608	0.682
ENSG00000161996	0.564	0.131097	0.128	0.189133	0.405	0.355
ENSG00000136280	0.533	0.131076	0.066	0.189103	0.459	0.481
ENSG00000153767	0.582	0.131072	0.164	0.189097	0.865	0.869
ENSG00000124766	0.586	0.130993	0.172	0.188984	1	1
ENSG00000130340	0.643	0.130944	0.286	0.188913	0.811	0.766
ENSG00000076003	0.594	0.130898	0.188	0.188846	0.986	1
ENSG00000106244	0.605	0.130883	0.21	0.188824	1	0.991
ENSG00000123066	0.566	0.130862	0.132	0.188794	0.622	0.607
ENSG00000109606	0.605	0.130714	0.21	0.18858	0.986	0.967
ENSG00000198715	0.577	0.130713	0.154	0.188579	0.689	0.706
ENSG00000079277	0.552	0.130705	0.104	0.188568	0.541	0.593
ENSG00000161526	0.617	0.13068	0.234	0.188532	0.946	0.907
ENSG00000198315	0.528	0.130589	0.056	0.188401	0.5	0.593
ENSG00000196187	0.594	0.13054	0.188	0.188329	0.865	0.799
ENSG00000146776	0.618	0.130484	0.236	0.188248	0.811	0.757
ENSG00000186205	0.555	0.130433	0.11	0.188175	0.635	0.71
ENSG00000185359	0.659	0.130352	0.318	0.188058	0.838	0.664
ENSG00000198824	0.601	0.13034	0.202	0.188041	0.757	0.738
ENSG00000165417	0.584	0.130276	0.168	0.187948	0.851	0.827
ENSG00000119231	0.579	0.130208	0.158	0.187851	0.757	0.808
ENSG00000184357	0.563	0.130197	0.126	0.187835	0.419	0.364
ENSG00000090621	0.608	0.130194	0.216	0.18783	0.973	0.939
ENSG00000120742	0.594	0.130184	0.188	0.187816	1	0.995
ENSG00000121570	0.641	0.130171	0.282	0.187797	1	1
ENSG00000185298	0.606	0.13017	0.212	0.187795	0.946	0.972
ENSG00000131748	0.609	0.13015	0.218	0.187767	0.824	0.752
ENSG00000233056	0.504	0.130085	0.008	0.187673	0.27	0.299
ENSG00000105953	0.563	0.13008	0.126	0.187666	0.73	0.776
ENSG00000137040	0.518	0.130077	0.036	0.187662	0.635	0.71
ENSG00000100335	0.566	0.130051	0.132	0.187623	0.689	0.678
ENSG00000085449	0.579	0.13	0.158	0.18755	0.851	0.888
ENSG00000174238	0.543	0.129913	0.086	0.187425	0.595	0.626
ENSG00000041802	0.57	0.12988	0.14	0.187377	0.905	0.963
ENSG00000170759	0.621	0.12986	0.242	0.187349	0.986	0.995
ENSG00000115760	0.549	0.129741	0.098	0.187177	0.946	0.911
ENSG00000105698	0.619	0.12969	0.238	0.187104	0.622	0.547
ENSG00000203485	0.579	0.129674	0.158	0.18708	0.622	0.593
ENSG00000119285	0.594	0.129624	0.188	0.187008	1	0.986
ENSG00000123213	0.597	0.129561	0.194	0.186917	1	1
ENSG00000139496	0.556	0.129514	0.112	0.186849	0.797	0.874
ENSG00000100413	0.531	0.1295	0.062	0.186829	0.608	0.673
ENSG00000007392	0.603	0.129443	0.206	0.186747	0.973	0.949
ENSG00000204634	0.56	0.129432	0.12	0.186731	0.541	0.519
ENSG00000157992	0.489	0.129419	0.022	0.186712	0.608	0.818
ENSG00000115738	0.497	0.129387	0.006	0.186666	0.676	0.855
ENSG00000166526	0.577	0.129367	0.154	0.186638	0.865	0.879
ENSG00000130702	0.63	0.129344	0.26	0.186603	0.622	0.491
ENSG00000185324	0.585	0.129329	0.17	0.186583	0.743	0.799
ENSG00000111144	0.611	0.129309	0.222	0.186553	0.973	0.991
ENSG00000113712	0.595	0.129309	0.19	0.186553	0.973	1
ENSG00000174851	0.618	0.129292	0.236	0.186529	0.919	0.93
ENSG00000177613	0.616	0.12929	0.232	0.186526	0.797	0.734
ENSG00000132849	0.568	0.129285	0.136	0.18652	0.811	0.78
ENSG00000078687	0.601	0.12916	0.202	0.186339	0.608	0.533
ENSG00000154832	0.566	0.129099	0.132	0.18625	0.676	0.65
ENSG00000077044	0.544	0.129098	0.088	0.186248	0.473	0.481
ENSG00000115977	0.573	0.129036	0.146	0.18616	0.757	0.804
ENSG00000163812	0.584	0.129011	0.168	0.186124	0.851	0.864
ENSG00000180263	0.614	0.128829	0.228	0.185861	0.851	0.841
ENSG00000076924	0.652	0.128813	0.304	0.185838	0.716	0.523
ENSG00000111674	0.601	0.128723	0.202	0.185707	0.446	0.299
ENSG00000113575	0.593	0.128698	0.186	0.185672	0.986	0.981
ENSG00000089159	0.649	0.128545	0.298	0.185452	0.878	0.78
ENSG00000074603	0.552	0.128529	0.104	0.185428	0.676	0.71
ENSG00000164754	0.607	0.12847	0.214	0.185344	1	0.967
ENSG00000131791	0.591	0.128383	0.182	0.185218	0.703	0.692
ENSG00000135047	0.555	0.128376	0.11	0.185208	0.568	0.551
ENSG00000100395	0.566	0.128371	0.132	0.185201	0.662	0.636
ENSG00000101363	0.576	0.128348	0.152	0.185167	0.851	0.897
ENSG00000101152	0.535	0.128312	0.07	0.185115	0.446	0.449
ENSG00000168385	0.625	0.128305	0.25	0.185105	1	1
ENSG00000253719	0.589	0.128292	0.178	0.185086	0.946	0.972
ENSG00000112200	0.585	0.128226	0.17	0.184991	0.824	0.883
ENSG00000181026	0.586	0.128225	0.172	0.18499	0.851	0.794
ENSG00000127022	0.627	0.128192	0.254	0.184942	1	1
ENSG00000174915	0.525	0.128172	0.05	0.184913	0.351	0.346
ENSG00000132581	0.516	0.128171	0.032	0.184911	0.743	0.902
ENSG00000116774	0.507	0.128126	0.014	0.184846	0.581	0.701
ENSG00000033627	0.541	0.128109	0.082	0.184822	0.541	0.617
ENSG00000081320	0.594	0.128071	0.188	0.184768	0.73	0.673
ENSG00000166135	0.59	0.128034	0.18	0.184714	0.797	0.776
ENSG00000215114	0.613	0.128025	0.226	0.184702	0.959	0.93
ENSG00000131368	0.591	0.128007	0.182	0.184676	0.919	0.963
[truncated: 30,130 more rows]

## Sheet: DEG DKK1
	myAUC	avg_diff	power	avg_log2FC	pct.1	pct.2
ENSG00000204531	1	1.51317	1	2.18304	1	1
ENSG00000167996	1	1.2349	1	1.78159	1	1
ENSG00000174748	0	-0.908557	1	-1.31077	1	1
ENSG00000145425	0	-0.979935	1	-1.41375	1	1
ENSG00000096384	0	-0.907696	1	-1.30953	1	1
ENSG00000197728	0.999	1.01073	0.998	1.45817	1	1
ENSG00000227063	0.001	-0.713893	0.998	-1.02993	1	1
ENSG00000212802	0.001	-0.241241	0.998	-0.348038	1	1
ENSG00000186468	0.001	-1.12422	0.998	-1.62191	1	1
ENSG00000147403	0.001	-1.01058	0.998	-1.45795	1	1
ENSG00000213553	0.002	-0.553411	0.996	-0.798403	1	1
ENSG00000164032	0.002	-0.918484	0.996	-1.32509	1	1
ENSG00000242299	0.003	-0.349098	0.994	-0.503642	1	1
ENSG00000198618	0.003	-0.362953	0.994	-0.523631	1	1
ENSG00000196262	0.003	-0.970837	0.994	-1.40062	1	1
ENSG00000089280	0.996	1.19241	0.992	1.72029	1	1
ENSG00000181163	0.004	-0.991469	0.992	-1.43039	1	1
ENSG00000089157	0.004	-0.946384	0.992	-1.36534	1	1
ENSG00000161016	0.005	-0.630319	0.99	-0.909358	1	1
ENSG00000108298	0.005	-1.07705	0.99	-1.55386	1	1
ENSG00000198712	0.006	-1.01913	0.988	-1.4703	1	1
ENSG00000105193	0.006	-0.913828	0.988	-1.31837	1	1
ENSG00000112306	0.007	-0.884517	0.986	-1.27609	1	1
ENSG00000132507	0.992	0.867524	0.984	1.25157	1	1
ENSG00000143947	0.008	-1.02682	0.984	-1.48139	1	1
ENSG00000105372	0.008	-1.0449	0.984	-1.50747	1	1
ENSG00000231500	0.009	-0.873703	0.982	-1.26049	1	1
ENSG00000142676	0.009	-0.985533	0.982	-1.42182	1	1
ENSG00000184697	0.99	1.14166	0.98	1.64707	1	1
ENSG00000172757	0.99	1.12346	0.98	1.62081	1	1
ENSG00000108518	0.99	0.905147	0.98	1.30585	1	1
ENSG00000255823	0.013	-0.222717	0.974	-0.321313	1	1
ENSG00000137309	0.986	0.872881	0.972	1.2593	1	1
ENSG00000087086	0.014	-0.770637	0.972	-1.11179	1	1
ENSG00000256393	0.015	-0.646077	0.97	-0.932092	1	1
ENSG00000233762	0.015	-0.278464	0.97	-0.401739	1	1
ENSG00000227615	0.015	-0.243242	0.97	-0.350924	1	1
ENSG00000205542	0.015	-0.970944	0.97	-1.40078	1	1
ENSG00000198034	0.015	-0.888647	0.97	-1.28205	1	1
ENSG00000164587	0.015	-0.840137	0.97	-1.21206	1	1
ENSG00000161203	0.984	1.00034	0.968	1.44319	1	0.985
ENSG00000229117	0.016	-1.05704	0.968	-1.52499	1	1
ENSG00000225616	0.016	-0.655826	0.968	-0.946157	1	1
ENSG00000204628	0.016	-0.782929	0.968	-1.12953	1	1
ENSG00000083845	0.016	-0.762799	0.968	-1.10049	1	1
ENSG00000237550	0.017	-0.499385	0.966	-0.72046	1	1
ENSG00000110700	0.017	-0.807415	0.966	-1.16485	1	1
ENSG00000105640	0.017	-0.638022	0.966	-0.920471	1	1
ENSG00000105568	0.982	1.14124	0.964	1.64646	1	1
ENSG00000161970	0.018	-0.657095	0.964	-0.947988	1	1
ENSG00000131469	0.018	-0.774528	0.964	-1.11741	1	1
ENSG00000125835	0.981	1.12619	0.962	1.62475	1	1
ENSG00000156482	0.019	-0.756488	0.962	-1.09138	1	1
ENSG00000100297	0.98	1.22956	0.96	1.77388	1	0.985
ENSG00000279483	0.02	-0.57888	0.96	-0.835148	1	1
ENSG00000177600	0.02	-0.778106	0.96	-1.12257	1	1
ENSG00000244313	0.021	-0.353425	0.958	-0.509885	1	1
ENSG00000198755	0.021	-0.71857	0.958	-1.03668	1	1
ENSG00000171863	0.022	-0.775912	0.956	-1.1194	1	1
ENSG00000147604	0.022	-0.845873	0.956	-1.22034	1	1
ENSG00000132475	0.022	-0.814049	0.956	-1.17442	1	1
ENSG00000137818	0.023	-0.705783	0.954	-1.01823	1	1
ENSG00000166426	0.976	0.678304	0.952	0.978586	1	1
ENSG00000149806	0.024	-0.756556	0.952	-1.09148	1	1
ENSG00000224631	0.025	-0.330612	0.95	-0.476972	1	1
ENSG00000163682	0.025	-0.578751	0.95	-0.834961	1	1
ENSG00000099817	0.974	1.19021	0.948	1.71711	1	1
ENSG00000248527	0.026	-0.715383	0.948	-1.03208	1	1
ENSG00000156508	0.026	-0.725849	0.948	-1.04718	1	1
ENSG00000008988	0.026	-0.771879	0.948	-1.11359	1	1
ENSG00000174574	0.973	0.858317	0.946	1.23829	1	1
ENSG00000196531	0.027	-0.677805	0.946	-0.977866	1	1
ENSG00000163041	0.027	-0.545247	0.946	-0.786625	1	1
ENSG00000111716	0.027	-0.808012	0.946	-1.16571	1	1
ENSG00000110492	0.972	0.935939	0.944	1.35027	1	1
ENSG00000168028	0.029	-0.61188	0.942	-0.882756	1	1
ENSG00000071082	0.029	-0.800784	0.942	-1.15529	1	1
ENSG00000105669	0.97	0.475481	0.94	0.685974	1	0.925
ENSG00000132341	0.03	-0.763308	0.94	-1.10122	1	1
ENSG00000196924	0.969	1.25994	0.938	1.81771	1	0.955
ENSG00000100380	0.969	0.589117	0.938	0.849916	1	1
ENSG00000042753	0.969	0.848482	0.938	1.2241	1	0.985
ENSG00000249353	0.031	-0.263892	0.938	-0.380716	1	1
ENSG00000130706	0.968	0.729954	0.936	1.0531	1	1
ENSG00000213442	0.032	-0.328811	0.936	-0.474374	1	1
ENSG00000092841	0.032	-0.940209	0.936	-1.35643	1	1
ENSG00000169100	0.967	1.23467	0.934	1.78126	1	1
ENSG00000116754	0.967	0.91857	0.934	1.32522	1	1
ENSG00000099800	0.967	0.823302	0.934	1.18777	1	1
ENSG00000166441	0.033	-0.760402	0.934	-1.09703	1	1
ENSG00000148303	0.033	-0.825911	0.934	-1.19154	1	1
ENSG00000218426	0.034	-0.187507	0.932	-0.270516	1	1
ENSG00000137970	0.034	-0.267456	0.932	-0.385858	1	1
ENSG00000034510	0.034	-0.873351	0.932	-1.25998	1	1
ENSG00000198242	0.036	-0.574972	0.928	-0.82951	1	1
ENSG00000198899	0.037	-0.755504	0.926	-1.08996	1	1
ENSG00000135486	0.037	-0.647914	0.926	-0.934743	1	1
ENSG00000130255	0.038	-0.694212	0.924	-1.00154	1	1
ENSG00000114391	0.038	-0.872567	0.924	-1.25885	1	1
ENSG00000113758	0.962	0.882988	0.924	1.27388	1	0.97
ENSG00000129351	0.961	0.951698	0.922	1.37301	1	1
ENSG00000106211	0.961	0.468611	0.922	0.676063	0.973	0.836
ENSG00000142541	0.04	-0.670174	0.92	-0.966857	1	1
ENSG00000126768	0.96	0.561254	0.92	0.809719	0.973	0.866
ENSG00000102096	0.96	0.869469	0.92	1.25438	1	0.94
ENSG00000122566	0.041	-0.633841	0.918	-0.914439	1	1
ENSG00000110321	0.959	0.943945	0.918	1.36183	1	1
ENSG00000075618	0.958	0.742683	0.916	1.07147	1	0.94
ENSG00000004478	0.958	0.844855	0.916	1.21887	1	0.955
ENSG00000188846	0.043	-0.776162	0.914	-1.11977	1	1
ENSG00000174444	0.043	-0.689119	0.914	-0.994189	1	1
ENSG00000118181	0.043	-0.668023	0.914	-0.963754	1	1
ENSG00000149925	0.957	0.243998	0.914	0.352015	1	1
ENSG00000114867	0.957	0.978981	0.914	1.41237	1	0.985
ENSG00000023734	0.957	0.816933	0.914	1.17858	1	0.97
ENSG00000084207	0.044	-0.502099	0.912	-0.724376	1	1
ENSG00000184840	0.956	0.930446	0.912	1.34235	1	1
ENSG00000172270	0.956	1.06863	0.912	1.54171	1	1
ENSG00000236552	0.045	-0.21312	0.91	-0.307467	1	1
ENSG00000215021	0.955	1.08564	0.91	1.56624	1	1
ENSG00000154518	0.046	-0.901439	0.908	-1.3005	1	1
ENSG00000243678	0.047	-0.295834	0.906	-0.426798	1	1
ENSG00000169710	0.952	1.12034	0.904	1.6163	0.986	0.896
ENSG00000115268	0.049	-0.537875	0.902	-0.775989	1	1
ENSG00000160888	0.951	0.487351	0.902	0.703098	0.986	0.701
ENSG00000196591	0.95	0.879667	0.9	1.26909	1	1
ENSG00000136938	0.95	0.661771	0.9	0.954734	0.986	1
ENSG00000134824	0.949	0.846114	0.898	1.22069	1	1
ENSG00000119888	0.949	0.836162	0.898	1.20633	1	1
ENSG00000089009	0.052	-0.670616	0.896	-0.967494	1	1
ENSG00000213719	0.947	1.03771	0.894	1.49711	1	1
ENSG00000142864	0.946	0.650736	0.892	0.938813	1	1
ENSG00000198786	0.945	0.724912	0.89	1.04583	1	1
ENSG00000080824	0.056	-0.709449	0.888	-1.02352	1	1
ENSG00000172531	0.944	0.909436	0.888	1.31204	1	1
ENSG00000130726	0.944	0.791441	0.888	1.14181	0.986	0.94
ENSG00000106682	0.943	0.62076	0.886	0.895568	1	0.97
ENSG00000092421	0.943	0.86684	0.886	1.25059	1	1
ENSG00000087088	0.943	0.293544	0.886	0.423494	0.946	0.388
ENSG00000181524	0.058	-0.231199	0.884	-0.333549	1	1
ENSG00000167468	0.942	0.758803	0.884	1.09472	1	1
ENSG00000144381	0.059	-0.595381	0.882	-0.858953	1	1
ENSG00000128739	0.941	0.47973	0.882	0.692105	1	1
ENSG00000105223	0.94	0.876905	0.88	1.26511	1	0.866
ENSG00000170315	0.061	-0.7279	0.878	-1.05014	1	1
ENSG00000165119	0.938	0.599701	0.876	0.865186	1	1
ENSG00000149428	0.937	0.676526	0.874	0.976021	1	0.94
ENSG00000115541	0.063	-0.499606	0.874	-0.72078	1	1
ENSG00000182154	0.936	0.694919	0.872	1.00256	1	1
ENSG00000177733	0.936	0.554417	0.872	0.799855	1	0.716
ENSG00000074842	0.936	0.888336	0.872	1.2816	0.973	0.91
ENSG00000196683	0.064	-0.84673	0.872	-1.22157	1	1
ENSG00000136942	0.064	-0.625451	0.872	-0.902335	1	1
ENSG00000111057	0.935	0.856713	0.87	1.23598	1	1
ENSG00000105202	0.935	0.711247	0.87	1.02611	1	0.896
ENSG00000187514	0.065	-0.597789	0.87	-0.862428	1	1
ENSG00000173660	0.065	-0.713312	0.87	-1.02909	1	1
ENSG00000142937	0.065	-0.66414	0.87	-0.958152	1	1
ENSG00000136450	0.934	0.508067	0.868	0.732986	1	0.881
ENSG00000006327	0.934	0.795528	0.868	1.1477	0.946	0.776
ENSG00000135018	0.933	0.711183	0.866	1.02602	1	0.94
ENSG00000206557	0.932	0.766773	0.864	1.10622	1	0.985
ENSG00000179950	0.932	0.894355	0.864	1.29028	1	0.985
ENSG00000173812	0.932	0.728057	0.864	1.05036	1	0.985
ENSG00000149357	0.932	0.759464	0.864	1.09567	1	0.97
ENSG00000126457	0.932	0.868889	0.864	1.25354	1	0.94
ENSG00000074071	0.932	0.924263	0.864	1.33343	1	1
ENSG00000167747	0.931	1.00836	0.862	1.45476	1	1
ENSG00000127445	0.931	0.848985	0.862	1.22483	0.932	0.94
ENSG00000130402	0.93	0.779747	0.86	1.12494	0.986	0.925
ENSG00000244398	0.07	-0.190246	0.86	-0.274466	1	1
ENSG00000221983	0.071	-0.695167	0.858	-1.00291	1	1
ENSG00000114942	0.071	-0.765524	0.858	-1.10442	1	1
ENSG00000211459	0.072	-0.506985	0.856	-0.731425	1	1
ENSG00000167658	0.925	0.738794	0.85	1.06585	1	1
ENSG00000112308	0.925	0.664551	0.85	0.958744	1	1
ENSG00000144713	0.075	-0.604464	0.85	-0.872058	1	1
ENSG00000187840	0.924	0.846261	0.848	1.2209	1	1
ENSG00000011304	0.924	0.847801	0.848	1.22312	0.986	0.94
ENSG00000135916	0.923	0.645579	0.846	0.931374	1	0.955
ENSG00000090273	0.923	0.850885	0.846	1.22757	1	1
ENSG00000072110	0.923	0.904401	0.846	1.30478	1	0.985
ENSG00000039068	0.923	0.838316	0.846	1.20943	1	0.985
ENSG00000233954	0.077	-0.186141	0.846	-0.268545	1	1
ENSG00000149273	0.077	-0.480963	0.846	-0.693883	1	1
ENSG00000187778	0.922	0.804683	0.844	1.16091	0.946	0.91
ENSG00000064666	0.922	0.899143	0.844	1.29719	1	1
ENSG00000187735	0.921	0.257265	0.842	0.371155	1	1
ENSG00000124422	0.921	0.690043	0.842	0.995522	1	1
ENSG00000076716	0.921	0.891983	0.842	1.28686	1	0.94
ENSG00000007080	0.921	0.517656	0.842	0.74682	0.959	0.94
ENSG00000153048	0.92	0.397401	0.84	0.573328	1	0.91
ENSG00000233927	0.08	-0.63211	0.84	-0.911942	1	1
ENSG00000154096	0.919	0.809637	0.838	1.16806	0.986	0.97
ENSG00000100316	0.081	-0.552074	0.838	-0.796475	1	1
ENSG00000179091	0.918	0.99798	0.836	1.43978	1	1
ENSG00000089220	0.082	-0.604425	0.836	-0.872002	1	1
ENSG00000143549	0.917	0.644607	0.834	0.929971	1	1
ENSG00000089693	0.917	0.832292	0.834	1.20074	0.986	0.955
ENSG00000138326	0.084	-0.549443	0.832	-0.792679	1	1
ENSG00000004059	0.914	0.588386	0.828	0.848861	0.959	0.776
ENSG00000142534	0.086	-0.603058	0.828	-0.870028	1	1
ENSG00000079246	0.086	-0.671935	0.828	-0.969397	1	1
ENSG00000092621	0.913	0.917248	0.826	1.32331	1	1
ENSG00000137154	0.087	-0.535545	0.826	-0.772629	1	1
ENSG00000134419	0.087	-0.42965	0.826	-0.619854	1	1
ENSG00000117122	0.912	0.539854	0.824	0.778845	0.973	0.97
ENSG00000105438	0.912	0.51388	0.824	0.741373	0.959	0.746
ENSG00000166595	0.911	0.415332	0.822	0.599197	0.959	0.761
ENSG00000159217	0.911	0.875537	0.822	1.26313	1	1
ENSG00000174903	0.909	0.325628	0.818	0.469781	0.973	0.567
ENSG00000131914	0.909	0.734565	0.818	1.05975	1	1
ENSG00000137285	0.908	0.65989	0.816	0.95202	1	1
ENSG00000123064	0.908	0.651332	0.816	0.939673	1	0.881
ENSG00000183255	0.906	0.71835	0.812	1.03636	1	0.97
ENSG00000180992	0.906	0.644205	0.812	0.929391	1	1
ENSG00000153147	0.906	0.615828	0.812	0.888452	1	0.985
ENSG00000127184	0.094	-0.481238	0.812	-0.69428	1	1
ENSG00000244038	0.905	0.815522	0.81	1.17655	1	1
ENSG00000204469	0.905	0.447472	0.81	0.645565	0.973	0.522
ENSG00000142192	0.905	0.874855	0.81	1.26215	1	1
ENSG00000197746	0.904	0.766172	0.808	1.10535	1	1
ENSG00000167978	0.904	0.827478	0.808	1.1938	1	0.955
ENSG00000167460	0.904	0.611926	0.808	0.882823	1	1
ENSG00000113649	0.904	0.716344	0.808	1.03347	0.986	0.94
ENSG00000099624	0.904	0.674211	0.808	0.972681	1	0.985
ENSG00000149923	0.903	0.573313	0.806	0.827116	0.919	0.672
ENSG00000138768	0.903	0.599514	0.806	0.864916	0.986	0.985
ENSG00000099956	0.903	0.594594	0.806	0.857818	1	0.821
ENSG00000077312	0.902	0.402083	0.804	0.580083	1	0.791
ENSG00000126267	0.098	-0.731535	0.804	-1.05538	1	1
ENSG00000141367	0.901	0.635524	0.802	0.916867	1	1
ENSG00000124614	0.099	-0.193161	0.802	-0.278672	1	1
ENSG00000063244	0.9	0.587767	0.8	0.847968	0.973	0.91
ENSG00000116133	0.899	0.788556	0.798	1.13765	1	1
ENSG00000163931	0.898	0.606792	0.796	0.875416	1	1
ENSG00000111371	0.898	0.6001	0.796	0.865762	1	1
ENSG00000038427	0.898	0.776601	0.796	1.1204	1	1
ENSG00000181449	0.897	0.666159	0.794	0.961064	1	0.985
ENSG00000184640	0.896	0.547481	0.792	0.789848	0.986	0.94
ENSG00000171159	0.896	0.489713	0.792	0.706507	0.959	0.955
ENSG00000214389	0.104	-0.419091	0.792	-0.60462	1	1
ENSG00000179051	0.895	0.678361	0.79	0.978668	1	1
ENSG00000169689	0.895	0.701177	0.79	1.01158	0.986	0.97
ENSG00000171222	0.894	0.722926	0.788	1.04296	0.986	0.985
ENSG00000135821	0.894	0.843811	0.788	1.21736	0.986	0.985
ENSG00000119421	0.894	0.648164	0.788	0.935103	0.932	0.91
ENSG00000243449	0.893	0.532042	0.786	0.767574	0.946	0.94
ENSG00000145741	0.107	-0.580172	0.786	-0.837011	1	1
ENSG00000103202	0.892	0.67676	0.784	0.976359	1	0.97
ENSG00000011009	0.892	0.691416	0.784	0.997502	0.986	0.91
ENSG00000131143	0.108	-0.498734	0.784	-0.719521	1	1
ENSG00000225921	0.891	0.6408	0.782	0.924478	1	1
ENSG00000162493	0.891	0.697694	0.782	1.00656	1	0.985
ENSG00000160691	0.891	0.48474	0.782	0.699332	0.973	0.896
ENSG00000138095	0.891	0.513147	0.782	0.740314	1	1
ENSG00000110107	0.891	0.651809	0.782	0.940362	0.986	0.896
ENSG00000105401	0.891	0.622525	0.782	0.898113	1	1
ENSG00000008018	0.109	-0.473906	0.782	-0.683702	1	1
ENSG00000126432	0.89	0.626409	0.78	0.903717	1	1
ENSG00000078140	0.89	0.615452	0.78	0.88791	1	0.985
ENSG00000013306	0.89	0.827143	0.78	1.19332	0.973	0.985
ENSG00000113657	0.889	0.732529	0.778	1.05682	1	1
ENSG00000197756	0.111	-0.530802	0.778	-0.765785	1	1
ENSG00000173801	0.888	0.427968	0.776	0.617427	0.892	0.507
ENSG00000134684	0.888	0.695503	0.776	1.0034	0.986	0.955
ENSG00000104969	0.888	0.654698	0.776	0.944529	0.986	0.896
ENSG00000071127	0.888	0.668446	0.776	0.964364	1	0.955
ENSG00000198146	0.887	0.609296	0.774	0.879028	1	1
ENSG00000164985	0.887	0.452645	0.774	0.653029	1	1
ENSG00000099795	0.886	0.550964	0.772	0.794873	1	1
ENSG00000122026	0.114	-0.511988	0.772	-0.738643	1	1
ENSG00000198931	0.885	0.575484	0.77	0.830248	1	1
ENSG00000179115	0.885	0.877827	0.77	1.26644	0.919	0.985
ENSG00000167191	0.885	0.738405	0.77	1.06529	1	0.94
ENSG00000106400	0.885	0.629134	0.77	0.907648	0.986	0.97
ENSG00000166986	0.884	0.810824	0.768	1.16977	0.986	0.985
ENSG00000149084	0.884	0.2193	0.768	0.316384	0.973	0.851
ENSG00000126878	0.884	0.743745	0.768	1.073	0.986	0.97
ENSG00000106244	0.884	0.486018	0.768	0.701176	1	0.97
ENSG00000169727	0.883	0.687201	0.766	0.991421	0.973	0.955
ENSG00000182899	0.117	-0.421762	0.766	-0.608473	1	1
ENSG00000168090	0.882	0.698543	0.764	1.00778	0.986	0.985
ENSG00000164062	0.882	0.660298	0.764	0.952609	0.986	0.955
ENSG00000160783	0.882	0.428865	0.764	0.618721	0.905	0.761
ENSG00000117318	0.882	0.715029	0.764	1.03157	0.932	0.866
ENSG00000108344	0.882	0.796854	0.764	1.14962	1	0.985
ENSG00000100979	0.882	0.645529	0.764	0.931301	0.919	0.612
ENSG00000169567	0.118	-0.513455	0.764	-0.74076	1	1
ENSG00000175166	0.881	0.679239	0.762	0.979934	1	1
ENSG00000107833	0.881	0.73393	0.762	1.05884	0.986	1
ENSG00000102316	0.881	0.740161	0.762	1.06783	1	0.97
ENSG00000099194	0.881	0.703204	0.762	1.01451	1	1
ENSG00000170142	0.88	0.469888	0.76	0.677905	0.986	0.955
ENSG00000175756	0.879	0.637103	0.758	0.919146	1	1
ENSG00000124486	0.879	0.627764	0.758	0.905672	1	0.94
ENSG00000116260	0.879	0.503053	0.758	0.725752	0.959	0.761
ENSG00000115241	0.879	0.694153	0.758	1.00145	1	1
ENSG00000104131	0.879	0.284984	0.758	0.411146	0.973	0.806
ENSG00000183207	0.878	0.814507	0.756	1.17509	0.986	1
ENSG00000119772	0.878	0.764068	0.756	1.10232	1	0.985
ENSG00000115286	0.878	0.350956	0.756	0.506322	0.986	0.985
ENSG00000122406	0.123	-0.480379	0.754	-0.69304	1	1
ENSG00000178952	0.876	0.764574	0.752	1.10305	1	1
ENSG00000168003	0.876	0.905329	0.752	1.30611	1	0.985
ENSG00000135446	0.876	0.623126	0.752	0.898981	0.973	0.94
ENSG00000100129	0.876	0.570816	0.752	0.823514	1	1
ENSG00000063241	0.876	0.79485	0.752	1.14673	0.932	0.925
ENSG00000243147	0.875	0.329804	0.75	0.475807	0.986	0.985
ENSG00000165916	0.875	0.631189	0.75	0.910613	1	1
ENSG00000101220	0.875	0.232092	0.75	0.334838	0.865	0.373
ENSG00000085733	0.875	0.535459	0.75	0.772505	1	1
ENSG00000143420	0.874	0.470351	0.748	0.678573	1	0.97
ENSG00000135387	0.874	0.637513	0.748	0.919737	1	1
ENSG00000198911	0.873	0.479715	0.746	0.692082	0.959	0.746
ENSG00000173402	0.873	0.59892	0.746	0.864059	0.986	0.91
ENSG00000171314	0.873	0.414766	0.746	0.59838	1	1
ENSG00000130508	0.873	0.663069	0.746	0.956607	1	0.97
ENSG00000095906	0.873	0.681771	0.746	0.983588	0.986	0.97
ENSG00000086758	0.873	0.728434	0.746	1.05091	0.986	0.985
ENSG00000006125	0.873	0.668646	0.746	0.964652	1	0.985
ENSG00000225663	0.872	0.466807	0.744	0.67346	0.892	0.746
ENSG00000162521	0.872	0.577746	0.744	0.833511	1	1
ENSG00000084234	0.872	0.564746	0.744	0.814756	1	1
ENSG00000265992	0.871	0.51258	0.742	0.739497	1	1
ENSG00000188229	0.871	0.699264	0.742	1.00882	1	1
ENSG00000169223	0.871	0.661913	0.742	0.954939	1	1
ENSG00000160124	0.871	0.328781	0.742	0.474331	0.973	0.97
ENSG00000143799	0.871	0.629154	0.742	0.907677	1	1
ENSG00000104549	0.871	0.641156	0.742	0.924992	1	1
ENSG00000175390	0.87	0.576702	0.74	0.832006	1	1
ENSG00000173894	0.87	0.506017	0.74	0.730029	1	0.896
ENSG00000143321	0.87	0.644458	0.74	0.929756	1	1
ENSG00000106538	0.87	0.664293	0.74	0.958372	1	1
ENSG00000226950	0.13	-0.687715	0.74	-0.992163	1	1
ENSG00000111775	0.13	-0.401434	0.74	-0.579147	1	1
ENSG00000058262	0.869	0.685022	0.738	0.988278	0.973	0.94
ENSG00000160014	0.868	0.573993	0.736	0.828097	0.986	0.985
ENSG00000232677	0.867	0.491638	0.734	0.709283	1	1
ENSG00000204525	0.867	0.444935	0.734	0.641906	0.986	0.94
ENSG00000145423	0.867	0.648659	0.734	0.935817	1	1
ENSG00000134308	0.867	0.454015	0.734	0.655005	1	1
ENSG00000111752	0.867	0.444648	0.734	0.641492	0.986	1
ENSG00000167491	0.866	0.530413	0.732	0.765224	1	0.91
ENSG00000128567	0.866	0.721386	0.732	1.04074	1	0.985
ENSG00000104853	0.866	0.451371	0.732	0.651191	0.919	0.612
ENSG00000163251	0.865	0.34254	0.73	0.49418	0.932	0.612
ENSG00000131473	0.865	0.699014	0.73	1.00846	1	0.985
ENSG00000111605	0.865	0.565479	0.73	0.815813	1	1
ENSG00000197170	0.864	0.548451	0.728	0.791247	0.986	0.985
ENSG00000140545	0.864	0.725793	0.728	1.0471	0.986	0.925
ENSG00000198886	0.136	-0.442894	0.728	-0.638962	1	1
ENSG00000133026	0.863	0.604572	0.726	0.872214	1	1
ENSG00000263001	0.862	0.329001	0.724	0.474648	1	0.94
ENSG00000149257	0.862	0.604493	0.724	0.872099	1	0.985
ENSG00000148248	0.862	0.627706	0.724	0.905589	0.986	0.985
ENSG00000113368	0.862	0.601238	0.724	0.867404	1	0.94
ENSG00000099797	0.862	0.642475	0.724	0.926895	0.959	0.94
ENSG00000234742	0.138	-0.216598	0.724	-0.312485	0.946	1
ENSG00000189043	0.138	-0.464791	0.724	-0.670552	1	1
ENSG00000165502	0.138	-0.530424	0.724	-0.765241	1	1
ENSG00000198380	0.861	0.34226	0.722	0.493777	0.946	0.836
ENSG00000160710	0.861	0.637683	0.722	0.919982	1	1
ENSG00000143320	0.861	0.268266	0.722	0.387026	0.946	0.642
ENSG00000092820	0.861	0.557047	0.722	0.80365	1	1
ENSG00000197958	0.139	-0.422241	0.722	-0.609165	1	1
ENSG00000165671	0.86	0.573353	0.72	0.827173	1	0.97
ENSG00000143494	0.86	0.545876	0.72	0.787533	0.986	0.985
ENSG00000124207	0.859	0.565384	0.718	0.815677	1	1
ENSG00000122565	0.859	0.31829	0.718	0.459195	1	0.985
ENSG00000166508	0.858	0.643293	0.716	0.928075	1	1
ENSG00000132382	0.858	0.639446	0.716	0.922526	0.959	0.851
ENSG00000063177	0.142	-0.467577	0.716	-0.674571	1	1
ENSG00000185359	0.857	0.294289	0.714	0.424569	0.838	0.358
ENSG00000167900	0.857	0.902159	0.714	1.30154	1	0.97
ENSG00000069998	0.857	0.593445	0.714	0.856161	0.932	0.97
ENSG00000117984	0.856	0.403877	0.712	0.582672	0.946	0.701
ENSG00000110717	0.856	0.535036	0.712	0.771894	1	1
ENSG00000096696	0.856	0.742569	0.712	1.0713	1	1
ENSG00000080845	0.856	0.220078	0.712	0.317506	0.905	0.612
ENSG00000120802	0.855	0.442575	0.71	0.638501	1	1
ENSG00000106484	0.855	0.573009	0.71	0.826677	0.973	1
ENSG00000125743	0.145	-0.536751	0.71	-0.774368	1	1
ENSG00000189091	0.854	0.596962	0.708	0.861234	1	0.985
ENSG00000176014	0.854	0.84166	0.708	1.21426	1	1
ENSG00000006015	0.854	0.587819	0.708	0.848043	0.973	0.985
ENSG00000163399	0.853	0.512775	0.706	0.739778	0.986	0.985
ENSG00000139163	0.853	0.481107	0.706	0.694091	0.986	0.94
ENSG00000130985	0.853	0.67264	0.706	0.970414	0.986	0.881
ENSG00000130227	0.853	0.661411	0.706	0.954214	0.986	0.955
ENSG00000112312	0.853	0.467523	0.706	0.674493	1	0.985
ENSG00000014216	0.853	0.727858	0.706	1.05008	0.959	0.896
ENSG00000126453	0.852	0.513342	0.704	0.740596	0.892	0.836
ENSG00000106628	0.852	0.625718	0.704	0.90272	0.959	0.94
ENSG00000213465	0.851	0.443792	0.702	0.640257	0.973	0.91
ENSG00000182944	0.851	0.65018	0.702	0.938012	1	1
ENSG00000162613	0.851	0.566823	0.702	0.817753	1	1
ENSG00000099622	0.851	0.25186	0.702	0.363357	0.919	0.642
ENSG00000183010	0.85	0.488678	0.7	0.705013	0.946	0.881
ENSG00000125304	0.85	0.483773	0.7	0.697937	1	0.94
ENSG00000167635	0.849	0.561295	0.698	0.809778	0.986	0.94
ENSG00000130520	0.849	0.52902	0.698	0.763215	1	1
ENSG00000125870	0.849	0.324149	0.698	0.467648	0.973	0.94
ENSG00000120885	0.849	0.668321	0.698	0.964183	0.973	0.925
ENSG00000103485	0.849	0.587221	0.698	0.84718	0.986	1
ENSG00000103194	0.849	0.560197	0.698	0.808193	1	1
ENSG00000197111	0.848	0.319878	0.696	0.461486	1	1
ENSG00000197102	0.848	0.644742	0.696	0.930166	1	0.97
ENSG00000188976	0.848	0.636043	0.696	0.917616	0.973	0.881
ENSG00000162734	0.848	0.401809	0.696	0.579688	0.973	0.851
ENSG00000136699	0.848	0.456194	0.696	0.658149	0.959	0.791
ENSG00000116221	0.848	0.673689	0.696	0.971928	1	0.97
ENSG00000105220	0.848	0.541105	0.696	0.780649	1	1
ENSG00000088247	0.848	0.35052	0.696	0.505694	0.973	0.731
ENSG00000077782	0.848	0.654526	0.696	0.944282	0.973	0.985
ENSG00000198727	0.152	-0.376928	0.696	-0.543792	1	1
ENSG00000198700	0.847	0.546492	0.694	0.788422	1	1
ENSG00000170027	0.847	0.529718	0.694	0.764221	1	0.955
ENSG00000169895	0.847	0.310314	0.694	0.447688	0.986	0.955
ENSG00000167792	0.847	0.820228	0.694	1.18334	0.959	0.97
ENSG00000166831	0.847	0.365071	0.694	0.526686	0.932	0.821
ENSG00000143761	0.847	0.652933	0.694	0.941983	1	1
ENSG00000134333	0.847	0.573013	0.694	0.826684	1	1
ENSG00000054118	0.847	0.598617	0.694	0.863622	1	1
ENSG00000111707	0.846	0.408858	0.692	0.589857	0.959	0.896
ENSG00000104886	0.846	0.588258	0.692	0.848677	1	1
ENSG00000241837	0.154	-0.390698	0.692	-0.563658	1	1
ENSG00000167986	0.845	0.645235	0.69	0.930877	0.986	0.985
ENSG00000070814	0.845	0.622078	0.69	0.897469	1	0.985
ENSG00000069275	0.845	0.480295	0.69	0.69292	1	1
ENSG00000230798	0.844	0.429029	0.688	0.618959	1	1
ENSG00000204220	0.844	0.306622	0.688	0.442363	0.865	0.687
ENSG00000169738	0.844	0.595498	0.688	0.859122	0.973	0.985
ENSG00000155506	0.844	0.571657	0.688	0.824727	0.986	0.985
ENSG00000125970	0.844	0.637009	0.688	0.91901	0.973	0.97
ENSG00000118705	0.844	0.596892	0.688	0.861133	1	1
ENSG00000089154	0.844	0.721944	0.688	1.04154	0.946	0.94
ENSG00000084733	0.844	0.56565	0.688	0.816061	0.986	0.97
ENSG00000119559	0.843	0.481423	0.686	0.694546	0.959	0.851
ENSG00000198918	0.157	-0.204613	0.686	-0.295194	1	1
ENSG00000185885	0.157	-0.567942	0.686	-0.819367	1	1
ENSG00000130294	0.842	0.696707	0.684	1.00514	0.986	0.955
ENSG00000184117	0.841	0.575132	0.682	0.82974	0.986	1
ENSG00000167600	0.841	0.599811	0.682	0.865344	0.946	0.672
ENSG00000153561	0.841	0.418738	0.682	0.604111	0.986	0.955
ENSG00000104529	0.841	0.284475	0.682	0.41041	1	1
ENSG00000104522	0.841	0.654557	0.682	0.944326	0.946	0.94
ENSG00000092964	0.841	0.623021	0.682	0.89883	1	1
ENSG00000111640	0.159	-0.344445	0.682	-0.496929	1	1
ENSG00000253729	0.84	0.566836	0.68	0.817772	1	1
ENSG00000132383	0.84	0.673899	0.68	0.972231	1	0.881
ENSG00000112759	0.84	0.722801	0.68	1.04278	0.932	0.896
ENSG00000105373	0.84	0.445248	0.68	0.642357	0.959	0.925
ENSG00000188612	0.16	-0.37626	0.68	-0.542829	1	1
ENSG00000205937	0.839	0.471551	0.678	0.680305	1	1
ENSG00000197157	0.839	0.737235	0.678	1.0636	0.986	0.881
ENSG00000179271	0.839	0.536838	0.678	0.774494	0.986	0.985
ENSG00000127837	0.839	0.793664	0.678	1.14502	0.986	0.97
ENSG00000107581	0.839	0.596181	0.678	0.860108	1	1
ENSG00000145592	0.161	-0.438294	0.678	-0.632324	1	1
ENSG00000101444	0.838	0.614109	0.676	0.885972	0.986	1
ENSG00000099954	0.838	0.482927	0.676	0.696717	1	0.985
ENSG00000177954	0.162	-0.393728	0.676	-0.56803	1	1
ENSG00000136810	0.162	-0.422326	0.676	-0.609288	1	1
ENSG00000163191	0.837	0.546405	0.674	0.788296	1	1
ENSG00000110367	0.837	0.612833	0.674	0.884131	1	1
ENSG00000100243	0.837	0.41225	0.674	0.594751	0.919	0.761
ENSG00000100029	0.837	0.470658	0.674	0.679016	0.973	0.836
ENSG00000083312	0.837	0.567245	0.674	0.818362	1	0.985
ENSG00000213722	0.836	0.198773	0.672	0.286769	0.851	0.418
ENSG00000160285	0.836	0.551297	0.672	0.795354	0.878	0.657
ENSG00000117448	0.836	0.777192	0.672	1.12125	0.946	0.97
ENSG00000110092	0.836	0.645439	0.672	0.931172	1	0.985
ENSG00000224078	0.835	0.542234	0.67	0.782279	1	1
ENSG00000175334	0.835	0.435816	0.67	0.628749	1	1
ENSG00000126602	0.835	0.523083	0.67	0.754649	1	0.97
ENSG00000120694	0.835	0.508255	0.67	0.733257	0.973	0.925
ENSG00000104635	0.835	0.583369	0.67	0.841623	0.986	1
ENSG00000079785	0.835	0.49025	0.67	0.707281	1	1
ENSG00000171858	0.165	-0.426816	0.67	-0.615765	1	1
ENSG00000163956	0.834	0.602664	0.668	0.86946	0.973	0.985
ENSG00000143570	0.834	0.683501	0.668	0.986083	0.946	0.94
ENSG00000101294	0.834	0.438866	0.668	0.63315	0.959	0.761
ENSG00000075785	0.834	0.522869	0.668	0.75434	1	0.955
ENSG00000260834	0.833	0.208949	0.666	0.301449	0.973	0.955
ENSG00000189306	0.833	0.476071	0.666	0.686826	1	0.985
ENSG00000141756	0.833	0.591467	0.666	0.853307	0.932	0.851
ENSG00000125652	0.833	0.557146	0.666	0.803791	0.932	0.94
ENSG00000090266	0.833	0.411043	0.666	0.59301	1	1
ENSG00000087274	0.833	0.605373	0.666	0.873369	1	0.985
ENSG00000083896	0.833	0.484606	0.666	0.699139	0.973	0.955
ENSG00000070087	0.833	0.487649	0.666	0.703529	0.986	0.97
ENSG00000254986	0.832	0.41458	0.664	0.598113	0.905	0.627
ENSG00000175832	0.832	0.453906	0.664	0.654849	0.932	0.881
ENSG00000167770	0.832	0.598552	0.664	0.863529	1	0.985
ENSG00000133265	0.832	0.438954	0.664	0.633276	0.851	0.627
ENSG00000115806	0.832	0.497048	0.664	0.717089	0.973	0.925
ENSG00000089006	0.832	0.538278	0.664	0.776571	0.986	0.985
ENSG00000243927	0.831	0.374828	0.662	0.540762	1	0.985
ENSG00000143545	0.831	0.53679	0.662	0.774425	0.865	0.91
ENSG00000115307	0.831	0.561516	0.662	0.810096	0.986	0.94
ENSG00000089248	0.831	0.744353	0.662	1.07387	0.959	0.97
ENSG00000177885	0.83	0.562671	0.66	0.811763	1	1
ENSG00000146830	0.83	0.301566	0.66	0.435068	0.878	0.612
ENSG00000143569	0.83	0.682156	0.66	0.984143	0.986	0.985
ENSG00000100075	0.83	0.654731	0.66	0.944577	0.892	0.821
ENSG00000089597	0.83	0.609719	0.66	0.879639	0.959	0.881
ENSG00000086475	0.83	0.486417	0.66	0.701752	1	1
ENSG00000055070	0.83	0.341767	0.66	0.493066	0.973	0.821
ENSG00000134440	0.829	0.486225	0.658	0.701474	1	1
ENSG00000127603	0.829	0.5208	0.658	0.751356	0.986	0.97
ENSG00000119969	0.829	0.465845	0.658	0.672072	1	1
ENSG00000112159	0.829	0.655587	0.658	0.945812	1	1
ENSG00000108424	0.829	0.540062	0.658	0.779144	1	0.985
ENSG00000105968	0.829	0.434205	0.658	0.626425	0.986	1
ENSG00000087087	0.829	0.603429	0.658	0.870564	0.986	0.97
ENSG00000174231	0.828	0.643402	0.656	0.928233	1	0.97
ENSG00000172534	0.828	0.497846	0.656	0.71824	0.919	0.731
ENSG00000166598	0.828	0.457015	0.656	0.659333	1	1
ENSG00000109606	0.828	0.494447	0.656	0.713337	0.986	0.896
ENSG00000077942	0.828	0.570079	0.656	0.82245	0.959	0.955
ENSG00000057608	0.828	0.433437	0.656	0.625318	1	1
ENSG00000047849	0.828	0.526898	0.656	0.760153	0.986	1
ENSG00000109475	0.173	-0.32908	0.654	-0.474762	1	1
ENSG00000168137	0.827	0.59131	0.654	0.85308	1	0.985
ENSG00000146918	0.827	0.282736	0.654	0.407901	0.919	0.687
ENSG00000124767	0.827	0.487382	0.654	0.703144	0.986	0.985
ENSG00000120705	0.827	0.499166	0.654	0.720144	0.986	0.985
ENSG00000100644	0.827	0.470044	0.654	0.678129	1	1
ENSG00000136068	0.826	0.60648	0.652	0.874965	0.946	0.821
ENSG00000131462	0.826	0.495771	0.652	0.715247	1	0.955
ENSG00000124766	0.826	0.515675	0.652	0.743961	1	1
ENSG00000088305	0.826	0.647085	0.652	0.933547	1	1
ENSG00000180198	0.825	0.63975	0.65	0.922965	0.986	0.985
ENSG00000168175	0.825	0.420159	0.65	0.606161	1	1
ENSG00000159140	0.825	0.447211	0.65	0.645188	1	1
ENSG00000124702	0.825	0.559602	0.65	0.807335	0.919	0.896
ENSG00000120742	0.825	0.500954	0.65	0.722724	1	0.985
ENSG00000116455	0.825	0.328	0.65	0.473204	0.892	0.761
ENSG00000101558	0.825	0.470975	0.65	0.679473	1	1
ENSG00000137692	0.824	0.451175	0.648	0.650908	0.986	1
ENSG00000155660	0.823	0.471482	0.646	0.680205	1	1
ENSG00000153187	0.823	0.46916	0.646	0.676855	1	0.985
ENSG00000149485	0.823	0.570902	0.646	0.823638	1	1
ENSG00000140632	0.823	0.37932	0.646	0.547243	0.932	0.836
ENSG00000119383	0.823	0.360328	0.646	0.519843	0.959	0.806
ENSG00000117395	0.823	0.482787	0.646	0.696515	1	1
ENSG00000082898	0.823	0.399753	0.646	0.576722	0.986	0.955
ENSG00000196730	0.822	0.605174	0.644	0.873081	0.973	0.97
ENSG00000185624	0.822	0.592951	0.644	0.855448	0.973	0.985
ENSG00000134986	0.822	0.419456	0.644	0.605148	1	1
ENSG00000076248	0.822	0.578166	0.644	0.834117	0.986	0.985
ENSG00000205339	0.821	0.438204	0.642	0.632194	1	1
ENSG00000176619	0.821	0.536177	0.642	0.773539	0.932	0.851
ENSG00000170759	0.821	0.44265	0.642	0.63861	0.986	0.985
ENSG00000136231	0.821	0.508371	0.642	0.733425	0.986	0.955
ENSG00000090060	0.821	0.486488	0.642	0.701853	1	1
ENSG00000249790	0.82	0.325978	0.64	0.470287	0.905	0.851
ENSG00000176986	0.82	0.398635	0.64	0.575109	0.838	0.522
ENSG00000116350	0.82	0.50754	0.64	0.732226	1	0.985
ENSG00000104738	0.82	0.54396	0.64	0.784768	1	1
ENSG00000167508	0.819	0.548795	0.638	0.791743	0.905	0.925
ENSG00000148143	0.819	0.611166	0.638	0.881727	0.973	0.955
ENSG00000140750	0.819	0.392398	0.638	0.56611	0.905	0.731
ENSG00000137815	0.819	0.448134	0.638	0.646521	0.959	0.97
ENSG00000131711	0.819	0.651284	0.638	0.939604	1	1
ENSG00000131467	0.819	0.579702	0.638	0.836334	1	0.97
ENSG00000130723	0.819	0.470515	0.638	0.67881	0.973	0.821
ENSG00000130182	0.819	0.475596	0.638	0.68614	0.919	0.851
ENSG00000115457	0.819	0.345598	0.638	0.498593	0.932	0.806
ENSG00000111642	0.819	0.474598	0.638	0.6847	1	1
ENSG00000108523	0.819	0.260515	0.638	0.375844	0.905	0.701
ENSG00000103342	0.819	0.470794	0.638	0.679212	1	1
ENSG00000100353	0.819	0.545798	0.638	0.78742	0.973	1
ENSG00000162433	0.818	0.450764	0.636	0.650315	1	1
ENSG00000136536	0.818	0.437274	0.636	0.630853	0.973	0.94
ENSG00000134884	0.818	0.434273	0.636	0.626524	0.959	1
ENSG00000131238	0.818	0.654867	0.636	0.944773	0.959	0.985
ENSG00000117523	0.818	0.469357	0.636	0.67714	1	1
ENSG00000110917	0.818	0.509299	0.636	0.734763	0.986	1
ENSG00000110075	0.818	0.430415	0.636	0.620957	1	0.955
ENSG00000108639	0.818	0.576173	0.636	0.831242	0.905	0.91
ENSG00000262814	0.817	0.199062	0.634	0.287186	0.878	0.821
ENSG00000206053	0.817	0.459781	0.634	0.663324	0.973	0.97
ENSG00000145386	0.817	0.585859	0.634	0.845216	0.986	0.985
ENSG00000138074	0.817	0.542352	0.634	0.782449	0.959	0.821
ENSG00000198356	0.816	0.531779	0.632	0.767194	0.973	0.836
ENSG00000163694	0.816	0.532385	0.632	0.768069	0.946	0.955
ENSG00000140443	0.816	0.493798	0.632	0.7124	1	1
ENSG00000133104	0.816	0.439022	0.632	0.633374	0.959	0.985
ENSG00000108883	0.816	0.493895	0.632	0.712539	0.959	0.97
ENSG00000073792	0.816	0.471151	0.632	0.679727	0.959	0.896
ENSG00000008083	0.816	0.605519	0.632	0.873579	1	1
ENSG00000140983	0.815	0.510672	0.63	0.736744	0.919	0.701
ENSG00000128609	0.815	0.249871	0.63	0.360488	1	0.985
ENSG00000124228	0.815	0.486709	0.63	0.702172	0.932	0.97
ENSG00000109736	0.815	0.381187	0.63	0.549937	0.811	0.642
ENSG00000106278	0.815	0.515632	0.63	0.7439	1	1
ENSG00000100410	0.815	0.447754	0.63	0.645973	0.973	0.94
ENSG00000253352	0.814	0.449535	0.628	0.648541	0.986	1
ENSG00000141867	0.814	0.388643	0.628	0.560694	0.959	0.806
ENSG00000129353	0.814	0.4919	0.628	0.709661	0.892	0.806
ENSG00000125107	0.814	0.550507	0.628	0.794214	0.986	0.985
ENSG00000099783	0.814	0.59043	0.628	0.851811	1	1
ENSG00000088448	0.814	0.448322	0.628	0.646792	1	0.925
ENSG00000255302	0.813	0.547112	0.626	0.789315	1	0.97
ENSG00000158417	0.813	0.441112	0.626	0.63639	1	0.985
ENSG00000025800	0.813	0.511909	0.626	0.738528	1	1
ENSG00000236673	0.812	0.488665	0.624	0.704995	1	0.97
ENSG00000182473	0.812	0.4773	0.624	0.688598	0.973	0.925
ENSG00000160633	0.812	0.421233	0.624	0.607711	0.959	0.97
ENSG00000160211	0.812	0.432808	0.624	0.624411	0.919	0.672
ENSG00000142669	0.812	0.464642	0.624	0.670337	0.986	0.925
ENSG00000142230	0.812	0.554391	0.624	0.799817	1	1
ENSG00000125977	0.812	0.285048	0.624	0.411238	1	0.985
ENSG00000101266	0.812	0.401773	0.624	0.579636	1	1
ENSG00000167526	0.188	-0.253465	0.624	-0.365673	1	1
ENSG00000115053	0.188	-0.313034	0.624	-0.451613	1	1
ENSG00000181885	0.811	0.488256	0.622	0.704405	1	1
ENSG00000141959	0.811	0.517462	0.622	0.74654	0.946	0.955
ENSG00000136156	0.811	0.43066	0.622	0.621311	0.986	0.985
ENSG00000135829	0.811	0.457863	0.622	0.660557	1	1
ENSG00000134755	0.811	0.516099	0.622	0.744573	0.919	0.94
ENSG00000125868	0.811	0.349843	0.622	0.504716	1	1
ENSG00000114353	0.811	0.350243	0.622	0.505294	0.959	0.881
ENSG00000112972	0.811	0.645539	0.622	0.931316	1	1
ENSG00000090316	0.811	0.49945	0.622	0.720554	0.946	0.881
ENSG00000078618	0.811	0.494847	0.622	0.713914	1	0.985
ENSG00000077235	0.811	0.574967	0.622	0.829502	0.932	0.91
ENSG00000070010	0.811	0.39786	0.622	0.573991	1	0.985
ENSG00000051523	0.811	0.233055	0.622	0.336228	0.851	0.612
ENSG00000213160	0.81	0.358507	0.62	0.517216	0.892	0.925
ENSG00000167670	0.81	0.409435	0.62	0.59069	0.959	0.925
ENSG00000138413	0.81	0.505941	0.62	0.729918	1	1
ENSG00000125991	0.81	0.60652	0.62	0.875023	0.986	1
ENSG00000111530	0.81	0.440603	0.62	0.635656	0.986	1
ENSG00000074657	0.81	0.491533	0.62	0.709132	0.959	0.866
ENSG00000167775	0.809	0.5815	0.618	0.838928	0.919	0.896
ENSG00000163938	0.809	0.453618	0.618	0.654433	1	1
ENSG00000138336	0.809	0.501874	0.618	0.724051	1	0.985
ENSG00000130731	0.809	0.455697	0.618	0.657432	0.959	0.985
ENSG00000125912	0.809	0.616373	0.618	0.889238	0.919	0.806
ENSG00000115306	0.809	0.607608	0.618	0.876594	1	1
ENSG00000112118	0.809	0.654877	0.618	0.944787	1	1
ENSG00000010256	0.809	0.542019	0.618	0.781968	1	1
ENSG00000181222	0.808	0.433508	0.616	0.62542	0.946	0.776
ENSG00000176101	0.808	0.480128	0.616	0.692678	0.919	0.896
ENSG00000174851	0.808	0.486654	0.616	0.702093	0.919	0.955
ENSG00000148396	0.808	0.400601	0.616	0.577945	0.932	0.746
ENSG00000142949	0.808	0.524051	0.616	0.756046	0.973	0.97
ENSG00000117139	0.808	0.4416	0.616	0.637094	0.986	1
ENSG00000086598	0.808	0.448322	0.616	0.646792	1	0.985
ENSG00000260032	0.807	0.463449	0.614	0.668615	0.932	0.896
ENSG00000182199	0.807	0.607189	0.614	0.875989	1	0.985
ENSG00000169764	0.807	0.39017	0.614	0.562896	1	1
ENSG00000167470	0.807	0.223591	0.614	0.322574	0.905	0.627
ENSG00000164134	0.807	0.436729	0.614	0.630066	0.986	0.97
ENSG00000146904	0.807	0.558132	0.614	0.805214	0.932	0.776
ENSG00000144028	0.807	0.651517	0.614	0.93994	1	0.985
ENSG00000141425	0.807	0.320933	0.614	0.463008	0.932	0.91
ENSG00000133980	0.807	0.677658	0.614	0.977653	0.959	0.881
ENSG00000121741	0.807	0.465073	0.614	0.670959	0.986	0.985
ENSG00000110395	0.807	0.362277	0.614	0.522655	0.919	0.791
ENSG00000184575	0.806	0.494748	0.612	0.713771	0.986	1
ENSG00000172493	0.806	0.458661	0.612	0.661708	0.973	0.836
ENSG00000168610	0.806	0.513742	0.612	0.741172	0.919	0.955
ENSG00000148843	0.806	0.64548	0.612	0.931231	0.986	0.985
ENSG00000148730	0.806	0.455496	0.612	0.657142	1	0.985
ENSG00000147596	0.806	0.676593	0.612	0.976117	0.973	0.925
ENSG00000136603	0.806	0.445086	0.612	0.642123	1	0.985
ENSG00000119013	0.806	0.320061	0.612	0.46175	0.973	1
ENSG00000116679	0.806	0.500751	0.612	0.722431	0.973	0.985
ENSG00000111144	0.806	0.437181	0.612	0.630718	0.973	0.985
ENSG00000075624	0.806	0.345058	0.612	0.497814	1	1
ENSG00000037474	0.806	0.458294	0.612	0.661179	0.946	0.881
ENSG00000168439	0.805	0.511571	0.61	0.738041	1	1
ENSG00000165280	0.805	0.521303	0.61	0.752081	1	1
ENSG00000159593	0.805	0.429993	0.61	0.620349	1	1
ENSG00000119285	0.805	0.482985	0.61	0.6968	1	1
ENSG00000108055	0.805	0.391732	0.61	0.565149	1	1
ENSG00000054654	0.805	0.503109	0.61	0.725833	0.986	0.985
ENSG00000185650	0.804	0.480147	0.608	0.692706	0.905	0.731
ENSG00000171735	0.804	0.284625	0.608	0.410627	1	0.955
ENSG00000159840	0.804	0.310839	0.608	0.448446	0.811	0.522
ENSG00000142657	0.804	0.518205	0.608	0.747612	1	1
ENSG00000141580	0.804	0.389381	0.608	0.561758	0.986	0.91
ENSG00000124181	0.804	0.476725	0.608	0.687769	0.919	0.821
ENSG00000120727	0.804	0.379832	0.608	0.547981	0.986	1
ENSG00000115364	0.804	0.271386	0.608	0.391528	0.959	0.985
ENSG00000112651	0.804	0.377186	0.608	0.544165	0.838	0.701
ENSG00000105323	0.804	0.497333	0.608	0.7175	0.986	0.91
ENSG00000100280	0.804	0.468817	0.608	0.67636	0.919	0.925
ENSG00000198792	0.803	0.364563	0.606	0.525953	0.851	0.687
ENSG00000116586	0.803	0.426852	0.606	0.615818	0.892	0.925
ENSG00000257103	0.802	0.452684	0.604	0.653084	1	0.97
ENSG00000204922	0.802	0.221081	0.604	0.318952	0.946	0.925
ENSG00000184990	0.802	0.401914	0.604	0.579839	1	1
ENSG00000141736	0.802	0.370613	0.604	0.534682	0.932	0.866
ENSG00000141349	0.802	0.43293	0.604	0.624586	0.892	0.731
ENSG00000130165	0.802	0.599521	0.604	0.864926	0.919	0.97
ENSG00000105486	0.802	0.510597	0.604	0.736636	0.946	0.851
ENSG00000104980	0.802	0.451744	0.604	0.651729	0.973	0.866
ENSG00000180304	0.801	0.521194	0.602	0.751924	1	1
ENSG00000173692	0.801	0.438299	0.602	0.632332	0.986	1
ENSG00000129255	0.801	0.475514	0.602	0.686021	0.919	0.836
ENSG00000126698	0.801	0.4247	0.602	0.612712	1	1
ENSG00000116691	0.801	0.334791	0.602	0.483002	0.811	0.582
ENSG00000085662	0.801	0.488843	0.602	0.705251	0.973	0.985
ENSG00000213585	0.8	0.393308	0.6	0.567424	1	1
ENSG00000171345	0.8	0.593447	0.6	0.856163	0.932	0.94
ENSG00000166471	0.8	0.262921	0.6	0.379314	0.919	0.91
ENSG00000136238	0.8	0.354628	0.6	0.51162	1	1
ENSG00000115677	0.8	0.503982	0.6	0.727092	1	1
ENSG00000017797	0.8	0.374554	0.6	0.540367	0.932	0.97
ENSG00000265681	0.2	-0.282115	0.6	-0.407005	1	1
ENSG00000204308	0.799	0.280342	0.598	0.404448	0.905	0.716
ENSG00000154639	0.799	0.366792	0.598	0.529169	1	1
ENSG00000154582	0.799	0.287446	0.598	0.414697	1	1
ENSG00000154380	0.799	0.368425	0.598	0.531525	1	0.97
ENSG00000116237	0.799	0.505641	0.598	0.729486	1	1
ENSG00000105364	0.799	0.324489	0.598	0.468139	0.932	0.806
ENSG00000100220	0.799	0.5757	0.598	0.830559	0.986	1
ENSG00000095319	0.799	0.486343	0.598	0.701644	0.946	0.896
ENSG00000076003	0.799	0.55564	0.598	0.801619	0.986	1
ENSG00000165732	0.798	0.448366	0.596	0.646855	1	1
ENSG00000164466	0.798	0.568564	0.596	0.820264	0.959	0.985
ENSG00000149532	0.798	0.306771	0.596	0.442577	0.865	0.627
ENSG00000134900	0.798	0.328881	0.596	0.474474	0.932	0.866
ENSG00000131236	0.798	0.408114	0.596	0.588784	0.986	0.985
ENSG00000115310	0.798	0.359169	0.596	0.518171	0.986	0.985
ENSG00000029363	0.798	0.341101	0.596	0.492104	1	1
ENSG00000178982	0.202	-0.456324	0.596	-0.658336	1	1
ENSG00000185298	0.797	0.396715	0.594	0.572338	0.946	0.97
ENSG00000158526	0.797	0.487652	0.594	0.703533	0.892	0.925
ENSG00000112701	0.797	0.285716	0.594	0.412201	0.905	0.881
ENSG00000104413	0.797	0.40515	0.594	0.584507	0.973	0.94
ENSG00000002586	0.797	0.290784	0.594	0.419513	0.892	0.791
ENSG00000117592	0.203	-0.519588	0.594	-0.749607	1	1
ENSG00000170421	0.796	0.494663	0.592	0.713648	1	1
ENSG00000156735	0.796	0.356087	0.592	0.513724	0.946	0.91
ENSG00000133318	0.796	0.499741	0.592	0.720974	1	1
ENSG00000127054	0.796	0.439368	0.592	0.633874	0.932	0.866
ENSG00000104824	0.796	0.30981	0.592	0.446961	0.986	0.91
ENSG00000165672	0.795	0.453262	0.59	0.653919	1	1
ENSG00000088832	0.795	0.328966	0.59	0.474598	0.986	1
ENSG00000072832	0.795	0.601755	0.59	0.868149	0.986	0.94
ENSG00000063978	0.795	0.522945	0.59	0.75445	0.946	0.91
ENSG00000039560	0.795	0.472659	0.59	0.681903	0.973	0.955
ENSG00000197694	0.794	0.470008	0.588	0.678079	0.973	0.925
ENSG00000149136	0.794	0.51638	0.588	0.744979	1	1
ENSG00000134590	0.794	0.455053	0.588	0.656503	0.851	0.776
ENSG00000112531	0.794	0.362117	0.588	0.522424	1	0.925
ENSG00000105404	0.794	0.252246	0.588	0.363913	0.892	0.836
ENSG00000048162	0.794	0.471449	0.588	0.680157	1	1
ENSG00000006744	0.794	0.533042	0.588	0.769017	0.986	0.91
ENSG00000205531	0.793	0.504236	0.586	0.727458	0.986	0.985
ENSG00000162607	0.793	0.376218	0.586	0.542768	0.946	0.955
ENSG00000144021	0.793	0.511624	0.586	0.738117	0.986	0.985
ENSG00000111142	0.793	0.403938	0.586	0.58276	1	0.985
ENSG00000065427	0.793	0.451892	0.586	0.651943	1	1
ENSG00000221978	0.792	0.495642	0.584	0.71506	0.946	0.881
ENSG00000214706	0.792	0.55893	0.584	0.806366	0.932	0.896
ENSG00000204256	0.792	0.498874	0.584	0.719724	0.959	0.97
ENSG00000157870	0.792	0.178738	0.584	0.257865	0.757	0.358
ENSG00000150768	0.792	0.364816	0.584	0.526318	0.946	0.851
ENSG00000142156	0.792	0.521079	0.584	0.751758	0.878	0.836
ENSG00000101856	0.792	0.39821	0.584	0.574496	1	1
ENSG00000246705	0.791	0.478703	0.582	0.690623	0.878	0.985
ENSG00000244462	0.791	0.352579	0.582	0.508664	0.865	0.701
ENSG00000178921	0.791	0.456022	0.582	0.657901	0.932	0.91
ENSG00000138071	0.791	0.439805	0.582	0.634505	1	1
ENSG00000131653	0.791	0.361057	0.582	0.520895	0.892	0.701
ENSG00000113328	0.791	0.490493	0.582	0.707631	1	0.985
ENSG00000106554	0.791	0.376738	0.582	0.543517	0.986	0.985
ENSG00000071564	0.791	0.40533	0.582	0.584767	0.959	0.866
ENSG00000062038	0.791	0.589758	0.582	0.850842	0.986	0.97
ENSG00000170522	0.79	0.438316	0.58	0.632356	0.986	0.97
ENSG00000147140	0.79	0.402424	0.58	0.580576	1	1
ENSG00000145555	0.79	0.459116	0.58	0.662364	1	0.955
ENSG00000088833	0.79	0.436352	0.58	0.629523	0.946	0.881
ENSG00000013810	0.79	0.577411	0.58	0.833028	1	0.925
ENSG00000249532	0.789	0.206135	0.578	0.297391	1	1
ENSG00000233276	0.789	0.402036	0.578	0.580015	1	1
ENSG00000204392	0.789	0.437244	0.578	0.630809	0.946	0.955
ENSG00000175550	0.789	0.254916	0.578	0.367766	0.932	0.716
ENSG00000133313	0.789	0.522244	0.578	0.753439	1	1
ENSG00000125166	0.789	0.493681	0.578	0.712232	1	1
ENSG00000116120	0.789	0.38984	0.578	0.56242	0.973	0.97
ENSG00000109861	0.789	0.496381	0.578	0.716126	1	1
ENSG00000065268	0.789	0.65519	0.578	0.94524	0.932	0.881
ENSG00000162704	0.788	0.3688	0.576	0.532066	1	0.97
ENSG00000151725	0.788	0.319681	0.576	0.461202	1	0.985
ENSG00000132155	0.788	0.504967	0.576	0.728513	0.905	0.94
ENSG00000116857	0.788	0.424392	0.576	0.612268	0.932	0.925
ENSG00000113140	0.788	0.635768	0.576	0.917219	0.959	0.955
ENSG00000109113	0.788	0.599701	0.576	0.865186	0.986	0.97
ENSG00000108468	0.788	0.440659	0.576	0.635737	1	0.985
ENSG00000100304	0.788	0.44439	0.576	0.641119	0.851	0.836
ENSG00000204371	0.787	0.395039	0.574	0.569921	0.878	0.836
ENSG00000127616	0.787	0.557326	0.574	0.804052	1	0.985
ENSG00000116670	0.787	0.416428	0.574	0.600779	1	1
ENSG00000101115	0.787	0.554394	0.574	0.799821	0.986	0.97
ENSG00000080345	0.787	0.396662	0.574	0.572262	0.973	0.97
ENSG00000205726	0.786	0.505056	0.572	0.728642	0.959	0.97
ENSG00000196642	0.786	0.194948	0.572	0.28125	0.851	0.716
ENSG00000169813	0.786	0.5052	0.572	0.72885	1	1
ENSG00000167461	0.786	0.32492	0.572	0.46876	0.905	0.866
ENSG00000136504	0.786	0.576059	0.572	0.831077	0.986	1
ENSG00000122203	0.786	0.375909	0.572	0.542322	0.959	0.955
ENSG00000115866	0.786	0.40596	0.572	0.585676	0.986	0.985
ENSG00000114554	0.786	0.420802	0.572	0.607089	0.865	0.672
ENSG00000089737	0.786	0.419102	0.572	0.604637	1	0.985
ENSG00000048028	0.786	0.416225	0.572	0.600486	0.946	0.985
ENSG00000006634	0.786	0.241912	0.572	0.349005	0.946	0.866
ENSG00000196950	0.785	0.335167	0.57	0.483544	0.986	0.985
ENSG00000187678	0.785	0.444294	0.57	0.640981	0.865	0.701
ENSG00000125901	0.785	0.493178	0.57	0.711506	0.946	0.985
ENSG00000101343	0.785	0.233347	0.57	0.336649	0.892	0.836
ENSG00000197858	0.784	0.295002	0.568	0.425598	0.851	0.657
ENSG00000164054	0.784	0.465463	0.568	0.671522	0.851	0.746
ENSG00000148335	0.784	0.353354	0.568	0.509782	0.986	0.91
ENSG00000124571	0.784	0.5188	0.568	0.748471	0.946	0.881
ENSG00000100201	0.784	0.466178	0.568	0.672553	1	1
ENSG00000073111	0.784	0.589434	0.568	0.850373	0.959	0.985
ENSG00000002834	0.784	0.406505	0.568	0.586462	0.892	0.881
ENSG00000270170	0.783	0.514762	0.566	0.742644	0.959	0.985
ENSG00000179195	0.783	0.4363	0.566	0.629448	0.959	0.955
ENSG00000173473	0.783	0.477328	0.566	0.688639	1	1
ENSG00000142546	0.783	0.636005	0.566	0.917562	0.973	0.97
ENSG00000132153	0.783	0.457546	0.566	0.6601	0.932	0.91
ENSG00000109814	0.783	0.431414	0.566	0.622399	1	1
ENSG00000084774	0.783	0.528168	0.566	0.761985	0.932	0.851
ENSG00000030582	0.783	0.505633	0.566	0.729474	0.878	0.791
ENSG00000087302	0.217	-0.499263	0.566	-0.720284	1	1
ENSG00000159055	0.782	0.392044	0.564	0.5656	0.959	0.97
ENSG00000143727	0.782	0.397417	0.564	0.573351	1	1
ENSG00000140575	0.782	0.485484	0.564	0.700405	1	1
ENSG00000130816	0.782	0.404919	0.564	0.584175	1	1
ENSG00000112419	0.782	0.223702	0.564	0.322733	0.973	0.806
ENSG00000103855	0.782	0.379528	0.564	0.547543	0.851	0.657
ENSG00000097021	0.782	0.595213	0.564	0.858711	0.959	0.955
ENSG00000078674	0.782	0.448527	0.564	0.647087	0.986	1
ENSG00000072501	0.782	0.511039	0.564	0.737274	0.959	0.985
ENSG00000278053	0.781	0.36084	0.562	0.520582	0.986	0.97
ENSG00000179361	0.781	0.351439	0.562	0.50702	0.932	0.925
ENSG00000163444	0.781	0.288079	0.562	0.41561	0.959	0.955
ENSG00000152661	0.781	0.496508	0.562	0.716309	0.986	0.97
ENSG00000134910	0.781	0.475865	0.562	0.686528	0.973	0.836
ENSG00000134851	0.781	0.358485	0.562	0.517185	0.946	0.97
ENSG00000128928	0.781	0.483919	0.562	0.698147	0.959	0.955
ENSG00000126254	0.781	0.182244	0.562	0.262923	0.716	0.328
ENSG00000067064	0.781	0.327357	0.562	0.472276	0.986	0.97
ENSG00000060982	0.781	0.467541	0.562	0.674519	1	0.985
ENSG00000188486	0.78	0.40639	0.56	0.586297	0.905	0.896
ENSG00000169855	0.78	0.514644	0.56	0.742474	1	0.94
ENSG00000140416	0.78	0.461796	0.56	0.666231	0.986	1
ENSG00000128272	0.78	0.478656	0.56	0.690555	1	1
ENSG00000120253	0.78	0.33588	0.56	0.484572	1	0.97
ENSG00000113282	0.78	0.439866	0.56	0.634592	0.946	0.925
ENSG00000106462	0.78	0.379004	0.56	0.546787	1	0.97
ENSG00000095637	0.78	0.366027	0.56	0.528066	0.838	0.582
ENSG00000162714	0.779	0.348243	0.558	0.502408	0.892	0.642
ENSG00000158941	0.779	0.38683	0.558	0.558077	0.919	0.776
ENSG00000136527	0.779	0.468586	0.558	0.676027	0.986	1
ENSG00000090686	0.779	0.368466	0.558	0.531584	0.973	0.985
ENSG00000060237	0.779	0.462537	0.558	0.667299	0.973	0.925
ENSG00000011405	0.779	0.413234	0.558	0.59617	0.986	0.97
ENSG00000158195	0.778	0.439074	0.556	0.63345	0.973	0.955
ENSG00000144580	0.778	0.44734	0.556	0.645376	1	0.94
ENSG00000112473	0.778	0.563217	0.556	0.81255	0.932	0.955
ENSG00000111667	0.778	0.427328	0.556	0.616505	0.932	0.821
ENSG00000100591	0.778	0.471855	0.556	0.680743	1	1
ENSG00000099942	0.778	0.562159	0.556	0.811024	0.878	0.851
ENSG00000078369	0.778	0.49069	0.556	0.707916	1	0.97
ENSG00000150459	0.222	-0.469289	0.556	-0.677041	1	1
ENSG00000175221	0.777	0.430404	0.554	0.620941	0.757	0.537
ENSG00000143398	0.777	0.433544	0.554	0.625472	0.878	0.776
ENSG00000138758	0.777	0.446139	0.554	0.643642	1	1
ENSG00000031698	0.777	0.553395	0.554	0.79838	0.973	0.985
ENSG00000178035	0.776	0.491975	0.552	0.709769	1	1
ENSG00000166105	0.776	0.466665	0.552	0.673256	0.973	0.955
ENSG00000160214	0.776	0.553482	0.552	0.798505	0.905	0.925
ENSG00000150990	0.776	0.295647	0.552	0.426529	0.811	0.552
ENSG00000136448	0.776	0.43889	0.552	0.633185	1	0.97
ENSG00000116001	0.776	0.366036	0.552	0.528078	1	0.955
ENSG00000101161	0.776	0.416095	0.552	0.600298	0.959	0.97
ENSG00000092068	0.776	0.416472	0.552	0.600842	1	1
ENSG00000091640	0.776	0.513156	0.552	0.740327	1	0.955
ENSG00000010244	0.776	0.337103	0.552	0.486337	1	1
ENSG00000176087	0.775	0.350538	0.55	0.50572	0.865	0.731
ENSG00000172893	0.775	0.600952	0.55	0.86699	0.946	0.866
ENSG00000146701	0.775	0.411026	0.55	0.592985	1	1
ENSG00000141101	0.775	0.390905	0.55	0.563957	0.919	0.955
ENSG00000130811	0.775	0.475305	0.55	0.68572	1	0.985
ENSG00000130164	0.775	0.553342	0.55	0.798303	0.919	0.91
ENSG00000125356	0.775	0.311309	0.55	0.449124	1	1
ENSG00000124193	0.775	0.382153	0.55	0.55133	1	1
ENSG00000119707	0.775	0.378371	0.55	0.545874	1	1
ENSG00000079215	0.775	0.462897	0.55	0.667819	0.946	0.94
ENSG00000067560	0.775	0.340314	0.55	0.49097	1	1
ENSG00000182149	0.774	0.450924	0.548	0.650546	0.986	0.985
ENSG00000130175	0.774	0.453276	0.548	0.653939	0.851	0.776
ENSG00000092201	0.774	0.318944	0.548	0.460138	1	1
ENSG00000083857	0.774	0.453925	0.548	0.654875	0.959	0.925
ENSG00000079462	0.774	0.436075	0.548	0.629124	0.946	0.97
ENSG00000071575	0.774	0.319366	0.548	0.460748	0.919	0.687
ENSG00000067225	0.774	0.405289	0.548	0.584709	1	1
ENSG00000174498	0.773	0.38361	0.546	0.553432	0.919	0.866
ENSG00000162735	0.773	0.249878	0.546	0.360498	0.824	0.761
ENSG00000143774	0.773	0.526711	0.546	0.759883	0.919	0.985
ENSG00000122705	0.773	0.416626	0.546	0.601064	0.986	1
ENSG00000185049	0.772	0.327125	0.544	0.471941	0.811	0.597
ENSG00000156515	0.772	0.471901	0.544	0.680809	0.973	0.97
ENSG00000155463	0.772	0.502138	0.544	0.724432	0.959	0.955
ENSG00000154473	0.772	0.432359	0.544	0.623763	0.986	0.985
ENSG00000108107	0.772	0.268277	0.544	0.387042	1	1
ENSG00000105676	0.772	0.531144	0.544	0.766279	0.932	0.881
ENSG00000082641	0.772	0.538635	0.544	0.777087	0.973	0.91
ENSG00000175061	0.228	-0.346271	0.544	-0.499564	1	1
ENSG00000146731	0.228	-0.404024	0.544	-0.582883	1	1
ENSG00000196305	0.771	0.546504	0.542	0.788439	1	1
ENSG00000167615	0.771	0.28053	0.542	0.40472	0.689	0.343
ENSG00000162551	0.771	0.467655	0.542	0.674684	0.824	0.881
ENSG00000148737	0.771	0.177087	0.542	0.255482	0.905	0.716
ENSG00000128595	0.771	0.446273	0.542	0.643836	1	1
ENSG00000127948	0.771	0.478513	0.542	0.690348	0.932	0.836
ENSG00000126012	0.771	0.528504	0.542	0.76247	0.851	0.746
ENSG00000104341	0.771	0.4165	0.542	0.600882	1	0.985
ENSG00000247596	0.77	0.343111	0.54	0.495004	0.824	0.701
ENSG00000175582	0.77	0.261208	0.54	0.376844	0.986	0.91
ENSG00000168397	0.77	0.442198	0.54	0.637957	0.878	0.836
ENSG00000167642	0.77	0.367976	0.54	0.530877	0.986	0.985
ENSG00000167522	0.77	0.435955	0.54	0.62895	0.959	0.866
ENSG00000155096	0.77	0.471848	0.54	0.680733	1	0.925
ENSG00000147669	0.77	0.287249	0.54	0.414413	0.946	0.985
ENSG00000113810	0.77	0.303666	0.54	0.438098	0.986	0.97
ENSG00000109534	0.77	0.425312	0.54	0.613595	0.811	0.701
ENSG00000108953	0.77	0.285561	0.54	0.411978	1	1
ENSG00000100462	0.77	0.347246	0.54	0.500971	0.932	0.866
ENSG00000090863	0.77	0.461766	0.54	0.666188	0.986	1
ENSG00000224877	0.769	0.348917	0.538	0.50338	0.919	0.925
ENSG00000173465	0.769	0.405391	0.538	0.584856	0.973	1
ENSG00000171824	0.769	0.412578	0.538	0.595224	0.946	0.94
ENSG00000168488	0.769	0.324752	0.538	0.468518	0.743	0.463
ENSG00000165688	0.769	0.49513	0.538	0.714322	0.973	0.925
ENSG00000140365	0.769	0.453928	0.538	0.65488	0.932	1
ENSG00000133119	0.769	0.276612	0.538	0.399067	0.959	0.955
ENSG00000128731	0.769	0.339464	0.538	0.489743	0.959	0.955
ENSG00000079616	0.769	0.616533	0.538	0.889469	0.959	0.97
ENSG00000211456	0.768	0.277683	0.536	0.400611	0.865	0.806
ENSG00000163319	0.768	0.19568	0.536	0.282307	1	1
ENSG00000161813	0.768	0.321062	0.536	0.463194	0.865	0.881
ENSG00000137845	0.768	0.37733	0.536	0.544372	0.959	0.866
ENSG00000100442	0.768	0.37731	0.536	0.544344	1	1
[truncated: 3,156 more rows]

## Sheet: DEG FGF2
	myAUC	avg_diff	power	avg_log2FC	pct.1	pct.2
[truncated: 1,046 more rows]

## Sheet: DEG Noggin
	myAUC	avg_diff	power	avg_log2FC	pct.1	pct.2
[truncated: 871 more rows]
