# Supplementary material for: Developmental signals control chromosome segregation fidelity during pluripotency and neurogenesis by modulating replicative stress
Source: Nat Commun. 2024 Aug 28;15:7404. doi: 10.1038/s41467-024-51821-9 (PMC11350214; doi:10.1038/s41467-024-51821-9)
Supplement: Supplementary file 6 — Supplementary Data 3 [file 41467_2024_51821_MOESM6_ESM.xlsx]

## Sheet: DKK1
Protein names	Gene names	Amino acid	Sequence window	Phospho (STY) Score diffs	LOG2 (Fold change treatment/control)	(-)LOG10 (p-value)
Protein LSM14 homolog A	LSM14A	S	TQDTRSLKTQLSQGRSSPQLDPLRKSPTMEQ	S(2.6)S(-2.6)PQLDPLRK	-3.94169	4.66336
Pericentriolar Material 1	PCM1	S	GELHTLRDQHLNNSSSSPQRSVDQRSTSAPS	LLGELHT(-98)LRDQHLNNS(-27)S(-19)S(11)S(-11)PQR	-3.72116	1.34933
Filaggrin	FLG	S	SGDGSRHSGSRHHEASTHADISRHSQAVQGQ	HS(-29)GS(-13)RHHEAS(8.2)T(8.6)HADIS(-8.2)R	-2.70366	3.69196
Filaggrin	FLG	T	GDGSRHSGSRHHEASTHADISRHSQAVQGQS	HS(-29)GS(-13)RHHEAS(8.2)T(8.6)HADIS(-8.2)R	-2.70366	3.69196
Telomere-associated protein RIF1	RIF1	S	SANDSPSGMQTRCVWSPLASPSTSILKRGLK	CVWS(83)PLAS(15)PS(-15)T(-23)S(-31)ILK	-2.65139	6.36098
Gap junction alpha-1 protein	GJA1	S	LQPLAIVDQRPSSRASSRASSRPRPDDLEI_	LAAGHELQPLAIVDQRPS(-8.2)S(-8.2)RAS(8.2)S(8.2)R	-2.45611	1.25432
DNA replication licensing factor MCM2	MCM2	S	ASSPAQRRRGNDPLTSSPGRSSRRTDALTSS	GNDPLT(-23)S(21)S(13)PGRS(-13)S(-19)R	-2.38106	0.68622
CD2-associated protein	CD2AP	S	KMPGRRLPGRFNGGHSPTHSPEKILKLPKEE	FNGGHS(29)PT(-29)HS(37)PEK	-2.22492	0.694957
Poly(rC)-binding protein 1	PCBP1	S	HFAMMHGGTGFAGIDSSSPEVKGYWASLDAS	QQS(-100)HFAMMHGGT(-66)GFAGIDS(13)S(-13)S(-14)PEVK	-2.18373	0.410803
Anaphase-promoting complex subunit 4	ANAPC4	S	ASNKPVKIKEEVLSESEAENQQAGAAALAPE	IKEEVLS(76)ES(76)EAENQQAGAAALAPEIVIK	-2.05586	1.00894
Heterogeneous nuclear ribonucleoprotein D0	HNRNPD	S	IDASKNEEDEGHSNSSPRHSEAATAQREEWK	IDAS(-310)KNEEDEGHS(-100)NS(-27)S(27)PR	-2.00422	0.390309
Protein phosphatase 1 regulatory subunit 1B	PPP1R1B	S	RRRPTPAMLFRLSEHSSPEEEASPHQRASGE	LS(-36)EHS(37)S(36)PEEEAS(-69)PHQR	-1.94151	1.0703
Transmembrane protein 2	TMEM2	S	RPPPPPKSQASAKFTSIRREDRATFAFSPEE	FT(-30)S(30)IRREDR	-1.82725	0.291222
Transcription factor 7-like 1	TCF7L1	S	PLLDVPSSATVKDTRSPSPAHLSNKVPVVQH	DT(-28)RS(22)PS(-10)PAHLS(10)NK	-1.69959	1.03472
Protein FAM195B	FAM195B	S	MTRVVYNGKRTSSPRSPPSSSEIFTPAHEEN	S(21)PPS(-21)S(-27)S(-30)EIFT(-43)PAHEENVR	-1.6179	0.315778
NF-kappa-B-activating protein	NKAP	S	_________MAPVSGSRSPDREASGSGGRRR	APVS(-33)GS(33)RS(32)PDREAS(-32)GS(-44)GGR	-1.60671	0.603789
Src substrate cortactin	CTTN	S	KLEEQARAKTQTPPVSPAPQPTEERLPSSPV	T(-7.7)QT(7.7)PPVS(84)PAPQPT(-38)EERLPS(0.78)S(-0.78)PVY(-42)EDAAS(-46)FK	-1.6014	0.859529
Tight junction protein ZO-2	TJP2	S	DYDYHSSSEKLKERPSSREDTPSRLSRMGAT	ERPS(48)S(37)REDT(-37)PS(-37)R	-1.55821	0.237361
Mitochondrial import receptor subunit TOM70	TOMM70A	T	GRGDASGLKRNSERKTPEGRASPAPGSGHPE	KT(70)PEGRAS(49)PAPGS(-49)GHPEGPGAHLDMNS(-94)LDR	-1.5205	0.339906
RNA-binding protein 14	RBM14	S	SDYRRLSESQLSFRRSPTKSSLDYRRLPDAH	LS(-120)ES(-85)QLS(-22)FRRS(22)PT(-40)K	-1.51848	1.20416
Latrophilin-2	ADGRL2;LPHN2	S	HSYCCGGLPTESPHSSVKASTTRTSARYSSG	HS(-150)Y(-160)CCGGLPT(-110)ES(-50)PHS(-6.5)S(6.5)VK	-1.50362	0.755564
Serine/arginine repetitive matrix protein 2	SRRM2	S	NEQSVTPQRRSCFESSPDPELKSRTPSRHSC	S(-65)CFES(65)S(77)PDPELK	-1.48966	0.401172
Splicing factor 3B subunit 1	SF3B1	T	QAETPGHTPSLRWDETPGRAKGSETPGATPG	WDET(82)PGRAK	-1.47372	2.60672
RNA-binding protein with serine-rich domain 1	RNPS1	S	SPPRRMLPPPPMWRRSPPRMRRRSRSPRRRS	MLPPPPMWRRS(54)PPR	-1.44991	1.03816
Tight junction protein ZO-2	TJP2	S	YDYHSSSEKLKERPSSREDTPSRLSRMGATP	ERPS(48)S(37)REDT(-37)PS(-37)R	-1.43352	0.36867
Vasohibin-2	VASH2	S	RSSHARPVSLATSGGSEEEDKDGGVLFHVNK	S(-24)S(-23)HARPVS(-22)LAT(6.1)S(-6.1)GGS(31)EEEDKDGGVLFHVNK	-1.41862	2.22864
IQ motif and SEC7 domain-containing protein 2	IQSEC2	S	DLSDAGKRGRRNSVGSLDSTIEGSVISSPRP	RNS(16)VGS(16)LDS(-16)T(-16)IEGS(-34)VIS(-40)S(-41)PRPHQR	-1.41493	0.686205
40S ribosomal protein S6	RPS6	S	AKEKRQEQIAKRRRLSSLRASTSKSESSQK_	RLS(33)S(25)LRAS(-25)T(-30)S(-30)K	-1.39156	1.18749
Protein strawberry notch homolog 1	SBNO1	S	GIDLTAPSNNSSPRDSPCKENKIKKRKGEEI	LY(-120)S(-98)LLGIDLT(-40)APS(-2.8)NNS(-0.71)S(0.71)PRDS(18)PCK	-1.38709	0.757412
26S proteasome non-ATPase regulatory subunit 1	PSMD1	T	SMETEEKTSSAFVGKTPEASPEPKDQTLKMI	T(-130)S(-130)S(-110)AFVGKT(110)PEAS(180)PEPK	-1.38563	1.22351
Serine/arginine repetitive matrix protein 2	SRRM2	S	PPSPQPTKVSRHASSSPESPKPAPAPGSHRE	HAS(22)S(-22)S(34)PES(-42)PKPAPAPGS(-140)HR	-1.37025	3.12016
DNA replication licensing factor MCM4	MCM4	S	GRATPAQTPRSEDARSSPSQRRRGEDSTSTG	AT(-24)PAQT(-7.4)PRS(7.4)EDARS(7.7)S(7.7)PS(-7.7)QR	-1.36274	0.641159
Peptidyl-prolyl cis-trans isomerase G	PPIG	S	EHDHSKSKEKDRRAQSRSRECDITKGKHSYN	AQS(55)RS(36)RECDIT(-36)K	-1.32657	0.375675
Serine/arginine repetitive matrix protein 1	SRRM1	S	SPSPRRYSPPIQRRYSPSPPPKRRTASPPPP	RY(-58)S(58)PS(83)PPPK	-1.31255	0.437084
Mediator of RNA polymerase II transcription subunit 14	MED14	S	MSPANPSLHSPVPDASHSPRAGTSSQTMPTN	MPGMS(-130)PANPS(-84)LHS(-41)PVPDAS(5.4)HS(-5.4)PR	-1.3088	1.16395
REST corepressor 2	RCOR2	S	SRSRAKTVPNGGQPHSEDDSSEEEHSHDSMI	T(-35)VPNGGQPHS(29)EDDS(21)S(21)EEEHS(-21)HDS(-35)MIR	-1.29636	2.0977
Bromodomain and WD repeat-containing protein 3	BRWD3	S	NMDISSSPNIRLRRHSSQIEGVRQMHNNAPR	LRRHS(23)S(-23)QIEGVR	-1.27269	0.358513
Zinc finger protein ubi-d4	DPF2	T	LAEEEGEDKEDSQPPTPVSQRSEEQKSKKGP	NRPGLS(-100)Y(-120)HY(-130)AHS(-82)HLAEEEGEDKEDS(82)QPPT(50)PVS(-50)QR	-1.2655	0.701231
Rho guanine nucleotide exchange factor 11	ARHGEF11	T	NRNSVLSDPGLDSPRTSPVIMARVAQHHRRQ	NS(-54)VLS(-21)DPGLDS(11)PRT(5.7)S(-5.7)PVIMAR	-1.21605	1.96732
Semaphorin-6A	SEMA6A	T	DQHHLDLTALPTPESTPTLQQKRKPSRGSRE	ADQHHLDLT(-35)ALPT(35)PES(-18)T(18)PT(-20)LQQK	-1.19678	3.36087
Nucleolar protein 56	NOP56	S	SGSKKKRKFSKEEPVSSGPEEAVGKSSSKKK	EEPVS(74)S(74)GPEEAVGK	-1.18899	4.84369
Antigen KI-67	MKI67	T	PESADTPTSTRRQPKTPLEKRDVQKELSALK	RQPKT(59)PLEK	-1.18482	0.593313
Protein PRRC2A	PRRC2A	S	GSEYEEIPKRRRQRGSETGSETHESDLAPSD	QRGS(15)ET(-4.2)GS(4.2)ET(-10)HES(-27)DLAPS(-47)DK	-1.17675	1.09792
Trimethylguanosine synthase	TGS1	S	SHDSKGIGLDESELDSEAELMRSMGLPLQFG	GIGLDES(96)ELDS(96)EAELMR	-1.17301	0.438981
Actin, cytoplasmic 1;Actin, cytoplasmic 1, N-terminally processed;Actin, cytoplasmic 2;Actin, cytoplasmic 2, N-terminally processed;POTE ankyrin domain family member E	ACTG1;ACTB;POTEE	S	YVALDFEQEMATAASSSSLEKSYELPDGQVI	LCY(-140)VALDFEQEMAT(-55)AAS(-11)S(5.4)S(-5.4)S(-11)LEK	-1.16326	1.48967
Rho guanine nucleotide exchange factor 10	ARHGEF10	S	LGDSLGSMTQKSDLSSSSGSLSLSHGSSSLE	S(-90)DLS(-30)S(11)S(-11)S(-25)GS(25)LS(-29)LS(-47)HGS(-63)S(-70)S(-72)LEHR	-1.15822	0.348529
E3 ubiquitin-protein ligase UBR4	UBR4	T	NKRRHVTLPSSPRSNTPMGDKDDDDDDDADE	S(-40)NT(40)PMGDKDDDDDDDADEK	-1.15765	0.745411
Interleukin enhancer-binding factor 3	ILF3	S	LPTGAEGRDSSKGEDSAEETEAKPAVVAPAP	VLQDMGLPT(-68)GAEGRDS(-26)S(-30)KGEDS(26)AEET(-29)EAK	-1.14964	0.614744
Extended synaptotagmin-2	ESYT2	S	LLASPGHISVKEPTPSIASDISLPIATQELR	S(-31)S(-31)S(-30)S(-30)LLAS(-35)PGHIS(-22)VKEPT(-7.3)PS(7.3)IAS(7.3)DIS(21)LPIAT(-21)QELR	-1.14197	1.02914
Lamina-associated polypeptide 2, isoforms beta/gamma;Thymopoietin;Thymopentin	TMPO	S	ISSSAENTRQNGSNDSDRYSDNEEDSKIELK	QNGS(-32)NDS(29)DRY(-16)S(16)DNEEDS(-40)KIELK	-1.13234	0.486115
Insulin receptor substrate 1	IRS1	S	DLDNRFRKRTHSAGTSPTITHQKTPSQSSVA	RT(-6.4)HS(6.4)AGT(-25)S(23)PT(-23)IT(-41)HQK	-1.13044	1.10595
Neuron navigator 1	NAV1	S	DDANPRSVSSLSNRSSPLSWRYGQSSPRLQA	S(-76)VS(-43)S(-21)LS(-41)NRS(-25)S(21)PLS(-44)WR	-1.12081	0.394159
Drebrin	DBN1	S	SHRRMAPTPIPTRSPSDSSTASTPVAEQIER	S(-68)PS(67)DS(-67)S(-98)T(-110)AS(-150)T(-180)PVAEQIER	-1.10014	1.17164
Ran-binding protein 9	RANBP9	S	CLGGRSPKSQDSYPVSPRPFSSPSMSPSHGM	S(-95)QDS(-69)Y(-71)PVS(40)PRPFS(-40)S(-38)PS(-11)MS(11)PS(-15)HGMNIHNLAS(-63)GK	-1.07121	0.864139
CDC42 small effector protein 2	CDC42SE2	S	MIGEPTNFVHTAHVGSGDLFSGMNSVSSIQN	S(-42)MIGEPT(-23)NFVHT(-18)AHVGS(18)GDLFS(-18)GMNS(-49)VS(-79)S(-90)IQNQMQS(-130)K	-1.04465	0.425416
Apoptotic chromatin condensation inducer in the nucleus	ACIN1	S	ERRSSRVRQARAAKLSEGSQPAEEEEDQETP	AAKLS(120)EGS(120)QPAEEEEDQET(-120)PS(-120)R	-1.04408	0.601388
DNA (cytosine-5)-methyltransferase 3B	DNMT3B	T	DLTGDGDGEDGDGSDTPVMPKLFRETRTRSE	REVS(-220)S(-220)LLS(-210)Y(-210)T(-200)QDLT(-140)GDGDGEDGDGS(-20)DT(20)PVMPK	-1.03888	0.390782
Zinc finger CCCH domain-containing protein 4	ZC3H4	S	TLFGTVKQTPKTGSGSPFAGNSPAREGEQDA	T(-57)GS(-34)GS(34)PFAGNS(-74)PAR	-1.02853	0.417463
AT-rich interactive domain-containing protein 1B	ARID1B	S	APSPASFQRSLENRMSPSKSPFLPSMKMQKV	MS(32)PS(-24)KS(24)PFLPS(-43)MK	-1.00249	0.627689
Intersectin-2	ITSN2	S	VNTSWQKKSAFTRTVSPGSVSPIHGQGQVVE	T(-37)VS(37)PGS(-45)VS(-58)PIHGQGQVVENLK	-0.988457	1.28727
E3 ubiquitin-protein ligase UBR4	UBR4	S	KAAPPPPPPPPPLESSPRVKSPSKQAPGEKG	AAPPPPPPPPPLES(-7.5)S(7.5)PR	-0.985956	0.51626
Nucleolar and coiled-body phosphoprotein 1	NOLC1	T	AKEAETPQAKKIKLQTPNTFPKRKKGEKRAS	LQT(83)PNT(83)FPK	-0.985571	2.24278
Reticulon-4	RTN4	S	PPSTPAAPKRRGSSGSVDETLFALPAASEPV	RRGS(4.9)S(-4.9)GS(5.1)VDET(-24)LFALPAAS(-140)EPVIR	-0.977018	0.157983
HMG domain-containing protein 4	HMGXB4	S	SEGSMKVKASSVGVLSPQKKSPPTTMLLPAS	AS(-130)S(-96)VGVLS(96)PQKK	-0.965793	2.5856
Cell division cycle-associated protein 3	CDCA3	S	EQLEGLKHAQDSDPRSPTLGIARTPMKTSSG	HAQDS(-31)DPRS(31)PT(16)LGIART(-16)PMK	-0.940901	0.499808
mRNA-decapping enzyme 1A	DCP1A	S	PSGHKHLTVEELFGTSLPKEQPAVVGLDSEE	HLT(-47)VEELFGT(-9)S(9)LPK	-0.933158	0.324459
Heterogeneous nuclear ribonucleoproteins C1/C2	HNRNPC	S	SSSSVKKDETNVKMESEGGADDSAEEGDLLD	MES(130)EGGADDS(130)AEEGDLLDDDDNEDRGDDQLELIKDDEK	-0.927828	0.367207
Protein phosphatase 1 regulatory subunit 12A	PPP1R12A	S	EGQKEKDTAGVTRSASSPRLSSSLDNKEKEK	S(-35)AS(20)S(-20)PRLS(-54)S(-53)S(-58)LDNK	-0.919228	0.535253
Trafficking protein particle complex subunit 10	TRAPPC10	S	GIICRNVHMLLRRQESSSSLEMPSGVALEEG	RQES(10)S(-10)S(-13)S(-18)LEMPS(-100)GVALEEGAHVLR	-0.91649	0.744325
Apoptotic chromatin condensation inducer in the nucleus	ACIN1	S	SSRVRQARAAKLSEGSQPAEEEEDQETPSRN	AAKLS(120)EGS(120)QPAEEEEDQET(-120)PS(-120)R	-0.914193	2.31715
Pleckstrin homology domain-containing family A member 5	PLEKHA5	S	PTSPSHGSIAAYQGYSPQRTYRSEVSSPIQR	T(-310)MVNIS(-270)DQT(-230)MHS(-200)IPT(-160)S(-150)PS(-130)HGS(-88)IAAY(-140)QGY(-130)S(88)PQR	-0.905611	0.813463
F-BAR domain only protein 2	FCHO2	S	ASLDELKVSIGNITLSPAISRHSPVQMNRNL	VS(-94)IGNIT(-33)LS(33)PAIS(-10)RHS(10)PVQMNR	-0.894151	0.483418
Kinesin-like protein KIF16B	KIF16B	S	GLLSSFSLSMTDLSKSRENLSAVMLYNPGLE	S(13)RENLS(-13)AVMLY(-100)NPGLEFER	-0.891867	0.179513
LINE-1 type transposase domain-containing protein 1	L1TD1	S	PSKSLEMSHDEHKKHSHTNLSISTGVTKLKK	KHS(56)HT(-56)NLS(-96)IS(-120)T(-140)GVT(-180)K	-0.887831	0.788451
Serine/threonine-protein phosphatase 6 regulatory subunit 3	PPP6R3	S	RNTVDLVTTCHIHSSSDDEIDFKETGFSQDS	RNT(-98)VDLVT(-37)T(-15)CHIHS(12)S(-12)S(12)DDEIDFK	-0.886287	0.466063
Metastasis-associated protein MTA3	MTA3	S	AIRAEYADRHAELSGSPLKSKSTRKPLACII	AEY(-160)ADRHAELS(-23)GS(23)PLK	-0.885185	1.46029
Nuclear receptor corepressor 2	NCOR2	S	KDRSLTGKLEPVSPPSPPHTDPELELVPPRL	DRS(-37)LT(-37)GKLEPVS(37)PPS(24)PPHT(-24)DPELELVPPR	-0.869459	1.86593
Protein FAM83D	FAM83D	S	PAEGKAERKPHDCESSTVSEEDYFSSHRDEL	KPHDCES(4.7)S(5)T(-4.7)VS(10)EEDY(-32)FS(-26)S(-29)HRDELQS(-29)R	-0.869169	0.726594
Nascent polypeptide-associated complex subunit alpha;Nascent polypeptide-associated complex subunit alpha, muscle-specific form	NACA	T	QGEAVSNIQENTQTPTVQEESEEEEVDETGV	VQGEAVS(-84)NIQENT(-46)QT(-43)PT(16)VQEES(-16)EEEEVDET(-54)GVEVK	-0.868357	0.999812
Splicing factor 3B subunit 1	SF3B1	T	AGAATPGRGDTPGHATPGHGGATSSARKNRW	IWDPT(-37)PS(-30)HT(-24)PAGAAT(24)PGRGDT(70)PGHAT(41)PGHGGAT(-42)S(-41)S(-43)AR	-0.865174	3.17521
Zinc finger protein 362	ZNF362	S	HMSKHTVVEHLVSHHSPQRTESPGIPVRISL	HT(-140)VVEHLVS(-53)HHS(44)PQRT(-48)ES(-44)PGIPVR	-0.864967	0.440893
Rabenosyn-5	RBSN	S	SASKESLSTHTSPSQSPNSVHGSRRGSISSM	ES(-97)LS(-65)T(-53)HT(-45)S(-47)PS(-48)QS(44)PNS(-44)VHGS(-62)R	-0.862621	0.704406
Apoptotic chromatin condensation inducer in the nucleus	ACIN1	S	VSITIDDPVRTAQVPSPPRGKISNIVHISNL	T(-140)AQVPS(140)PPRGK	-0.85329	0.811658
B-cell CLL/lymphoma 9 protein	BCL9	T	PHSMTPSNATAPRSSTPSHGQTTATEPTPAQ	S(-24)S(-24)T(24)PS(-26)HGQT(-110)T(-120)AT(-160)EPT(-230)PAQK	-0.844375	0.479744
FYVE, RhoGEF and PH domain-containing protein 6	FGD6	S	KSRGQTSAANGLRAESLDDQMLSRESSSQAP	AES(100)LDDQMLS(-100)R	-0.842646	0.567178
Mediator of DNA damage checkpoint protein 1	MDC1	T	EDMPQRVVLLQRSQTTTERDSDTDVEEEELP	S(-40)QT(-16)T(11)T(-11)ERDS(-26)DT(-21)DVEEEELPVENR	-0.840341	0.546415
Catenin delta-1	CTNND1	S	QDVYGPQPQVRVGGSSVDLHRFHPEPYGLED	VGGS(47)S(47)VDLHR	-0.837774	0.57581
Liprin-alpha-1	PPFIA1	S	NHEQENTPSTSGKRSSDGSLSHEEDLAKVIE	RS(-17)S(17)DGS(20)LS(-20)HEEDLAK	-0.836692	0.421661
60S ribosomal export protein NMD3	NMD3	T	NVNIYRDSAIPVESDTDDEGAPRISLAEMLE	DS(-73)AIPVES(73)DT(79)DDEGAPR	-0.8364	0.597517
MORC family CW-type zinc finger protein 2	MORC2	S	FVVKEEKKDSNELSDSAGEEDSADLKRAQKD	KDS(-26)NELS(26)DS(26)AGEEDS(-35)ADLK	-0.831079	0.569394
182 kDa tankyrase-1-binding protein	TNKS1BP1	S	PAQTSRRPSQGPPARSPSQDFSFIEDTEILD	RPS(48)QGPPARS(13)PS(-13)QDFS(-43)FIEDT(-79)EILDS(-96)AMY(-93)R	-0.825309	1.25267
Brefeldin A-inhibited guanine nucleotide-exchange protein 2	ARFGEF2	S	EDSSEKHLDVDLDRQSLSSIDKNPSERGQSQ	HLDVDLDRQS(15)LS(5.9)S(-5.9)IDKNPS(-47)ER	-0.823527	1.12742
E3 ubiquitin-protein ligase TRIM33	TRIM33	T	GRRSACMLSSPESSLTPPLSTNLHLESELDA	S(-140)ACMLS(-100)S(-91)PES(-48)S(-35)LT(35)PPLS(-44)T(-50)NLHLES(-92)ELDALAS(-130)LENHVK	-0.813781	0.319228
40S ribosomal protein S6	RPS6	S	QEQIAKRRRLSSLRASTSKSESSQK______	LS(-99)S(-56)LRAS(17)T(-17)S(-35)K	-0.813289	0.929091
Kelch-like protein 36	KLHL36	S	MEGSRQTRVSRPYKISESSKVYRWADHSSTV	VS(-54)RPY(-81)KIS(29)ES(-29)S(-35)K	-0.810438	1.40426
WD repeat-containing protein 20	WDR20	S	DRKERHHEKDHKRNHSMGHISSKSSDKLNLV	RNHS(80)MGHIS(-80)S(-100)K	-0.806542	0.218176
Serine/threonine-protein kinase WNK1	WNK1	S	AFLSRDVDDGSGSPHSPHQLSSKSLPSQNLS	DVDDGS(-1.6)GS(1.6)PHS(27)PHQLS(-32)S(-33)K	-0.793025	0.414072
Periphilin-1	PPHLN1	S	SVSSRSYSPERSKSYSFHQSQHRKSVRPGAS	S(-26)Y(-56)S(26)FHQS(-65)QHR	-0.788739	0.36435
Leucine-rich repeat flightless-interacting protein 1	LRRFIP1	S	AATLASLGGTSSRRGSGDTSISIDTEASIRE	RGS(5.9)GDT(-5.9)S(-12)IS(-45)IDT(-76)EAS(-82)IR	-0.788457	1.05448
ELL-associated factor 1	EAF1	S	MPFRAPTKPPVGPKTSPLKDNPSPEPQLDDI	APT(-95)KPPVGPKT(0)S(0)PLK	-0.787217	0.620139
Whirlin	DFNB31	S	TNHIYTWVDPQGRSISPPSGLPQPHGGALRQ	S(-24)IS(21)PPS(-21)GLPQPHGGALR	-0.784062	1.3644
Chromosome alignment-maintaining phosphoprotein 1	CHAMP1	S	KPGPPLSPEIRSPAGSPELRKPSGSPDLWKL	S(-91)PAGS(91)PELRK	-0.781577	0.638825
Etoposide-induced protein 2.4 homolog	EI24	S	LSSSTSAEKFPSPHPSPAKLKATAGH_____	FPS(95)PHPS(95)PAK	-0.780644	0.582037
Neuron navigator 1	NAV1	S	PGFLAPGARSNIQYRSLPRPAKSSSMSVTGG	S(78)LPRPAK	-0.773035	0.240575
Coiled-coil domain-containing protein 85C	CCDC85C	T	LPPGPHKAPDGKAGATRRSLDDLSAPPHHRS	AGAT(2.5)RRS(-2.5)LDDLS(-38)APPHHR	-0.769783	0.322016
Band 4.1-like protein 3;Band 4.1-like protein 3, N-terminally processed	EPB41L3	S	_________MTTESGSDSESKPDQEAEPQEA	T(-55)T(-55)ES(-29)GS(22)DS(-22)ES(-51)KPDQEAEPQEAAGAQGR	-0.767629	1.75121
Histone acetyltransferase p300	EP300	S	PNSLSNQVRSPQPVPSPRPQSQPPHSSPSPR	S(-62)PQPVPS(22)PRPQS(-22)QPPHS(-46)S(-45)PS(-51)PR	-0.767334	0.742386
Ran GTPase-activating protein 1	RANGAP1	S	KILDPNTGEPAPVLSSPPPADVSTFLAFPSP	ILDPNT(-73)GEPAPVLS(-16)S(16)PPPADVS(-52)T(-57)FLAFPS(-98)PEK	-0.759932	0.626287
Sentrin-specific protease 7	SENP7	S	_____MDKRKLGRRPSSSEIITEGKRKKSSS	LGRRPS(18)S(-18)S(-25)EIIT(-63)EGK	-0.759642	2.52647
Transmembrane protein 192	TMEM192	S	AAGGRMEDGSLDITQSIEDDPLLDAQLLPHH	MEDGS(56)LDIT(55)QS(55)IEDDPLLDAQLLPHHS(-55)LQAHFRPR	-0.753343	1.31399
WD repeat-containing protein 62	WDR62	S	RLHGSAFRPSLPAPESPGLPAHPSNPQLPEA	LHGS(-68)AFRPS(-52)LPAPES(52)PGLPAHPS(-72)NPQLPEAR	-0.74881	0.798117
AT-rich interactive domain-containing protein 1A	ARID1A	S	APLPRPMENRTSPSKSPFLHSGMKMQKAGPP	S(57)PFLHS(-57)GMK	-0.743009	0.721887
Rho GTPase-activating protein 5	ARHGAP5	S	FSKAKSYYRRTHSDASDDEAFTTSKTKRKGR	RT(-22)HS(22)DAS(53)DDEAFT(-88)T(-94)S(-100)K	-0.742616	0.740886
Receptor expression-enhancing protein 4	REEP4	S	RAPARPREKPLIRSQSLRVVKRKPPVREGTS	S(-37)QS(37)LRVVK	-0.742398	0.864411
Nuclear-interacting partner of ALK	ZC3HC1	S	SPGPIVSRTRSWDSSSPVDRPEPEAASPTTR	S(-98)WDS(-50)S(-22)S(22)PVDRPEPEAAS(-70)PT(-82)T(-82)R	-0.740117	0.268498
B-cell CLL/lymphoma 7 protein family member C	BCL7C	S	TEPSPGGTPQPSRPVSPAGPPEGVPEEAQPP	GT(-150)EPS(-120)PGGT(-67)PQPS(-43)RPVS(43)PAGPPEGVPEEAQPPR	-0.736191	3.46647
Golgi reassembly-stacking protein 1	GORASP1	S	QPPSYHKKPPGTPPPSALPLGAPPPDALPPG	KPPGT(-3)PPPS(3)ALPLGAPPPDALPPGPT(-12)PEDS(8.2)PS(-8.2)LET(-20)GS(-24)R	-0.735776	1.45991
Rab-like protein 6	RABL6	S	DLFGLGLEEAGPKESSEEGKEGKTPSKEKKK	NDS(-97)DLFGLGLEEAGPKES(97)S(97)EEGKEGK	-0.733938	0.479407
cAMP-dependent protein kinase type I-alpha regulatory subunit;cAMP-dependent protein kinase type I-alpha regulatory subunit, N-terminally processed	PRKAR1A	S	LQKAGTRTDSREDEISPPPPNPVVKGRRRRG	T(-79)DS(-64)REDEIS(64)PPPPNPVVK	-0.732422	0.779334
Nucleolar and coiled-body phosphoprotein 1	NOLC1	T	AETPQAKKIKLQTPNTFPKRKKGEKRASSPF	LQT(83)PNT(83)FPK	-0.732027	2.01423
Tyrosine-protein kinase transmembrane receptor;Tyrosine-protein kinase transmembrane receptor ROR1	ROR1	S	EFLIMRSPHSDVGCSSDEDGTVKSSLDHGDF	S(-60)PHS(-50)DVGCS(-14)S(14)DEDGT(-20)VK	-0.7278	0.487246
CREB-binding protein	CREBBP	S	GLDDEGSSQGEPQSKSPQESRRLSIQRCIQS	WGLGLDDEGS(-32)S(-25)QGEPQS(-6.5)KS(6.5)PQES(-13)R	-0.727562	1.28643
SRC kinase signaling inhibitor 1	SRCIN1	S	TLGGGGGGGSGGRRFSNVGLVHTSERRHTVI	RFS(64)NVGLVHT(-64)S(-64)ERR	-0.72284	1.48318
Shugoshin-like 2	SGOL2	S	IKENFALECSPAFQVSDDEHEKMNKMKFKVN	ENFALECS(-56)PAFQVS(56)DDEHEK	-0.722299	0.830513
RanBP2-like and GRIP domain-containing protein 3;E3 SUMO-protein ligase RanBP2;RanBP2-like and GRIP domain-containing protein 4	RGPD3;RANBP2;RGPD4	S	SPTKYSLSPSKSYKYSPKTPPRWAEDQNSLL;SPTRYSLSPSKSYKYSPKTPPRWAEDQNSLL	S(-90)Y(-93)KY(-74)S(74)PK	-0.721906	1.59171
Tyrosine-protein phosphatase non-receptor type 12	PTPN12	S	SPLFRTPLSFTNPLHSDDSDSDERNSDGAVT	T(-110)PLS(-93)FT(-63)NPLHS(63)DDS(36)DS(-36)DERNS(-66)DGAVT(-130)QNK	-0.719052	1.66459
Rho guanine nucleotide exchange factor 11	ARHGEF11	S	SLMNRNSVLSDPGLDSPRTSPVIMARVAQHH	NS(-83)VLS(-21)DPGLDS(15)PRT(0.19)S(-0.19)PVIMAR	-0.717385	1.41076
Thyroid hormone receptor-associated protein 3	THRAP3	S	DSFAPKTDSEKPFRGSQSPKRYKLRDDFEKK	T(-170)DS(-140)EKPFRGS(140)QS(220)PK	-0.714974	1.55978
Histone-lysine N-methyltransferase NSD3	WHSC1L1	S	STPNQRNEKPTQSVSSPEATSGSTGSVEKKQ	NEKPT(-37)QS(-38)VS(-13)S(13)PEAT(-35)S(-40)GS(-47)T(-51)GS(-55)VEK	-0.714031	1.14283
Plakophilin-4	PKP4	S	LPAARAASPYSQRPASPTAIRRIGSVTSRQT	AAS(-30)PY(-33)S(-22)QRPAS(22)PT(-24)AIR	-0.709762	0.817251
Ras-responsive element-binding protein 1	RREB1	S	GAPADHHGPSDEEQGSPPEDKLLRAKRNSYT	FS(-75)PFLQT(-71)AEDNT(-66)QDEVAGAPADHHGPS(66)DEEQGS(68)PPEDK	-0.709405	0.661829
DNA-binding protein RFX7	RFX7	S	QSRHHDTHFGRLTPVSPVQHQGATVNNTNKQ	LT(-58)PVS(58)PVQHQGAT(-63)VNNT(-71)NK	-0.708697	1.12079
Anion exchange protein	SLC4A7	S	LSMNTENAKVTRSNMSPDKPVSVKISFEDEP	S(-93)NMS(86)PDKPVS(-86)VK	-0.707528	0.703599
Protein kinase C and casein kinase substrate in neurons protein 2	PACSIN2	S	SYNPFEDEDDTGSTVSEKDDTKAKNVSSYEK	PS(-95)S(-95)T(-95)LNVPS(-72)NPAQS(-57)AQS(-45)QS(-40)S(-35)Y(-25)NPFEDEDDT(-6.4)GS(-0.48)T(0.48)VS(10)EKDDT(-12)K	-0.704521	0.556962
Tripartite motif-containing protein 3	TRIM3	S	GPGSHVRQKAVRRPSSMYSTGGKRKDNPIED	RPS(-18)S(18)MY(-85)S(-35)T(-51)GGK	-0.704228	1.151
RING finger protein 113A	RNF113A	S	IAKLEKHRATGEGGASDLPEDPDEDAIPIT_	HRAT(-15)GEGGAS(15)DLPEDPDEDAIPIT(-65)	-0.703943	1.2142
Serine/threonine-protein kinase DCLK1	DCLK1	T	QLSTPRSGKSPSPSPTSPGSLRKQRDLYRPL;QLSTPRSGKSPSPSPTSPGSLRKQRSSQHGG	S(-9.7)GKS(9.7)PS(-31)PS(-15)PT(6.7)S(-6.7)PGS(-27)LRK	-0.703846	0.358844
Zinc finger CCCH domain-containing protein 4	ZC3H4	S	KQTPKTGSGSPFAGNSPAREGEQDAASLKDV	T(-170)GS(-140)GS(-95)PFAGNS(71)PAREGEQDAAS(-71)LK	-0.70348	0.577573
Transcription factor SOX-13	SOX13	S	DARQLLHSHSGALDGSPNTPFRKDLISLDSS	QLLHS(-73)HS(-60)GALDGS(57)PNT(-57)PFRK	-0.703208	1.5704
Nuclear pore complex protein Nup153	NUP153	S	MSSPLADAKRIPSIVSSPLNSPLDRSGIDIT	RIPS(-18)IVS(2)S(-2)PLNS(-29)PLDR	-0.695255	0.43402
Protein lin-54 homolog	LIN54	S	STTQTPNKIAISPLKSPNKAVKSTVQTITVG	IAIS(89)PLKS(89)PNK	-0.692769	0.585165
Lysine-rich nucleolar protein 1	KNOP1	S	NNDDYFADVSPLRATSPSKSVAHGQAPEMPL	Y(-130)S(-120)VLNNDDY(-60)FADVS(14)PLRAT(-13)S(13)PS(-15)K	-0.690307	0.838102
Zinc finger CCCH domain-containing protein 13	ZC3H13	S	GSPSPRQSPKRRREHSPDSDAYNSGDDKNEK	EHS(55)PDS(-55)DAY(-97)NS(87)GDDKNEK	-0.687553	0.68868
Arf-GAP with SH3 domain, ANK repeat and PH domain-containing protein 1	ASAP1	S	KKRPPPPPPGHKRTLSDPPSPLPHGPPNKGA	RT(-7.5)LS(7.5)DPPS(-40)PLPHGPPNK	-0.685392	0.391827
Nucleosome-remodeling factor subunit BPTF	BPTF	S	QVAAQSQPQSNVQGQSPVRVQSPSQTRIRPS	PQVAAQS(-75)QPQS(-34)NVQGQS(34)PVRVQS(18)PS(-19)QT(-18)R	-0.682588	0.807117
HBS1-like protein	HBS1L	S	VQKALSGVLEQDRVQSLKDKNEATVSTGKIA	ALS(-100)GVLEQDRVQS(100)LK	-0.681455	1.19678
Protein polybromo-1	PBRM1	S	__MGSKRRRATSPSSSVSGDFDDGHHSVSTP	AT(-35)S(-26)PS(-18)S(-9.1)S(9.1)VS(-9.8)GDFDDGHHS(-42)VS(-42)T(-50)PGPS(-64)RK	-0.678338	0.459843
Death-associated protein 1	DAP	S	_____________MSSPPEGKLETKAGHPPA	S(-16)S(16)PPEGKLET(-93)K	-0.676554	1.67946
Actin, cytoplasmic 1;Actin, cytoplasmic 1, N-terminally processed;Actin, cytoplasmic 2;Actin, cytoplasmic 2, N-terminally processed	ACTG1;ACTB	S	IGNERFRCPEALFQPSFLGMESCGIHETTFN	FRCPEALFQPS(38)FLGMES(-38)CGIHET(-43)T(-42)FNS(-55)IMK	-0.67339	0.644065
Putative monooxygenase p33MONOX	KIAA1191	S	RQPASAQSTPSTTPHSSPKQRPRGWFTSGSS	EERQPAS(-120)AQS(-94)T(-82)PS(-59)T(-50)T(-31)PHS(2.6)S(-2.6)PK	-0.671274	0.281147
High mobility group protein HMG-I/HMG-Y	HMGA1	S	PRKQPPVSPGTALVGSQKEPSEVPTPKRPRG	KQPPVS(-110)PGT(-69)ALVGS(60)QKEPS(-60)EVPT(-94)PK	-0.669583	0.421583
Hamartin	TSC1	S	TTAEAEPVVPRGGFDSPFYRDSLPGSQRKTH	GGFDS(72)PFY(-99)RDS(-72)LPGS(-120)QRK	-0.664185	1.05307
Latrophilin-2	ADGRL2;LPHN2	S	EKMIISELVHNNLRGSSKTHNLELTLPVKPV	MIIS(-110)ELVHNNLRGS(10)S(-10)K	-0.664112	0.435808
Protein DDI1 homolog 2	DDI2	S	QQDRARREQERIRLFSADPFDLEAQAKIEED	IRLFS(93)ADPFDLEAQAK	-0.663936	0.968605
Serine/arginine repetitive matrix protein 2	SRRM2	S	ANEQSVTPQRRSCFESSPDPELKSRTPSRHS	S(-74)CFES(74)S(74)PDPELK	-0.661198	1.04991
Zinc finger CCCH domain-containing protein 18	ZC3H18	S	DPWRRSKSPKKKLGVSVSPSRARRRRKTSAS	KLGVS(44)VS(18)PS(-18)R	-0.654991	0.142548
DNA replication licensing factor MCM4	MCM4	S	RGSRRGRATPAQTPRSEDARSSPSQRRRGED	AT(-64)PAQT(-17)PRS(17)EDARS(3)S(-3)PS(-4.9)QR	-0.648208	0.515755
Protein phosphatase 1 regulatory subunit 14A	PPP1R14A	S	AKLQGLHRQPGLRQPSPSHDGSLSPLQDRAR	QPGLRQPS(35)PS(-35)HDGS(-74)LS(-79)PLQDR	-0.64767	0.537047
Protein 4.1	EPB41	S	NKERTSESRGLSRLFSSFLKRPKSQVSEEEG	LFS(86)S(86)FLK	-0.64647	1.24639
E3 ubiquitin-protein ligase TRIM56	TRIM56	S	KKKFKGRLKSISREPSPALGPNLDGSGLLPR	S(0)IS(0)REPS(37)PALGPNLDGS(-44)GLLPRPIFY(-56)CS(-51)FPT(-50)R	-0.645529	0.351269
Microtubule-associated protein 1B;MAP1B heavy chain;MAP1 light chain LC1	MAP1B	S	EMSPSKEECPRPMSISPPDFSPKTAKSRTPV	EECPRPMS(-18)IS(18)PPDFS(-38)PK	-0.644854	0.353721
40S ribosomal protein S6	RPS6	S	KEKRQEQIAKRRRLSSLRASTSKSESSQK__	LS(-40)S(40)LRAS(-78)T(-96)S(-120)K	-0.640843	1.14898
Zinc finger protein ZIC 3	ZIC3	T	GSDSSPAASSGYESSTPPAIASANSKDTTKT	VHES(-170)QGS(-150)DS(-150)S(-140)PAAS(-120)S(-100)GY(-88)ES(-53)S(-19)T(19)PPAIAS(-53)ANS(-71)K	-0.640747	0.427592
Ribosomal protein S6 kinase delta-1	RPS6KC1	S	EGGKLWSYISKFLNRSPEESFDIKEVKKPTL	FLNRS(50)PEES(50)FDIK	-0.63824	1.91675
Transcription factor SOX-13	SOX13	S	VPRPPSHGGPTRDLQSSPPSLPLGFLGEGDA	DLQS(5.2)S(-5.2)PPS(-20)LPLGFLGEGDAVT(-67)K	-0.637048	0.447349
Rab GTPase-activating protein 1	RABGAP1	T	RVKGISSTKEVLDEDTDEEKETLKNQLREME	EVLDEDT(57)DEEKET(-57)LK	-0.636591	0.569969
TRIO and F-actin-binding protein	TRIOBP	S	PCAVCIGHRDAPRASSPPRYLQHDPFPFFPE	AS(-15)S(15)PPRY(-46)LQHDPFPFFPEPR	-0.6352	0.924577
Tyrosine-protein kinase Fer;Non-specific protein-tyrosine kinase	FER;Pe1Fe10	S	SVTSMERKERLSKFESIRHSIAGIIRSPKSA	FES(60)IRHS(-60)IAGIIR	-0.632522	1.70457
DNA (cytosine-5)-methyltransferase 3B	DNMT3B	S	PYARLAQDSQQGGMESPQVEADSGDGDSSEY	LAQDS(-110)QQGGMES(110)PQVEADS(-120)GDGDS(-150)S(-150)EY(-190)QDGK	-0.631877	0.646536
U2 snRNP-associated SURP motif-containing protein	U2SURP	S	HVYYRWKLYSILQGDSPTKWRTEDFRMFKNG	LY(-39)S(39)ILQGDS(33)PT(-33)K	-0.631249	0.619231
Sal-like protein 3	SALL3	S	SAAPTSVDGAPTSLGSPGLPAVSEQFKAQFP	AGDAPVGAQAS(-88)AAPT(-74)S(-74)VDGAPT(-32)S(-27)LGS(27)PGLPAVS(-29)EQFK	-0.62987	0.995707
5'-3' exoribonuclease 2	XRN2	T	RMKRDQPAFTPSGILTPHALGSRNSPGSQVA	RDQPAFT(-63)PS(-45)GILT(45)PHALGS(-60)R	-0.628807	0.800653
Thyroid hormone receptor-associated protein 3	THRAP3	S	YLKRGTEQEAAKNKKSPEIHRRIDISPSTFR	NKKS(62)PEIHR	-0.626876	0.287844
Serine/arginine repetitive matrix protein 2	SRRM2	S	EMKDGLPRTPSRRSRSGSSPGLRDGSGTPSR	S(-22)RS(22)GS(15)S(-15)PGLRDGS(-46)GT(-46)PS(-56)R	-0.621489	2.13166
Serine/arginine repetitive matrix protein 2	SRRM2	S	KDGLPRTPSRRSRSGSSPGLRDGSGTPSRHS	S(-22)RS(22)GS(15)S(-15)PGLRDGS(-46)GT(-46)PS(-56)R	-0.621489	2.13166
	MACF1	S	KPSKIPTMSKKTTTASPRTPGPKR_______	T(-24)T(-25)T(-16)AS(16)PRT(24)PGPKR	-0.619554	0.730043
	MACF1	T	KIPTMSKKTTTASPRTPGPKR__________	T(-24)T(-25)T(-16)AS(16)PRT(24)PGPKR	-0.619554	0.730043
Serine/arginine repetitive matrix protein 2	SRRM2	S	SSPEPKALPQTPRPRSRSPSSPELNNKCLTP	S(60)RS(34)PS(-34)S(-53)PELNNK	-0.615616	0.997857
Protein FAM83G	FAM83G	S	QAKGGQVPRLLPDPGSPRLAQNARPMTDGRA	LLPDPGS(54)PR	-0.614966	1.28936
Protein Tob1	TOB1	T	STKMKNSGRSNKVARTSPINLGLNVNDLLKQ	VART(1.9)S(-1.9)PINLGLNVNDLLK	-0.614945	0.705381
Mitochondrial dynamics protein MID51	MIEF1	S	GIATLAVKRMYDRAISAPTSPTRLSHSGKRS	AIS(56)APT(-4.3)S(4.3)PT(-9)RLS(-13)HS(-20)GK	-0.614518	0.54157
Rapamycin-insensitive companion of mTOR	RICTOR	S	SFESRLTPSRFMKALSYASLDKEDLLSPINQ	ALS(32)Y(-31)AS(31)LDKEDLLS(-45)PINQNT(-90)LQR	-0.614034	1.43618
Pleckstrin homology-like domain family B member 1	PHLDB1	S	VAESPRPRRWAAHGASPEDFSLTLGARGRRT	RWAAHGAS(52)PEDFS(-52)LT(-58)LGAR	-0.612576	0.553061
Tuberin	TSC2	S	EPTPGYEVGQRKRLISSVEDFTEFV______	RLIS(6.8)S(-6.8)VEDFT(-74)EFV	-0.603931	0.334082
Protein very KIND	KNDC1	S	CRVCRSLSAVGRRVLSIESFGALQDVSESSW	RVLS(24)IES(-24)FGALQDVS(-120)ES(-120)S(-130)WR	-0.603608	0.772872
7SK snRNA methylphosphate capping enzyme	MEPCE	S	LSLNTCTDEGHVVLASPLKTGRKRHRHRGQH	DIT(-210)DPLS(-150)LNT(-100)CT(-74)DEGHVVLAS(74)PLK	-0.603212	0.446508
Extended synaptotagmin-2	ESYT2	S	HISVKEPTPSIASDISLPIATQELRQRLRQL	S(-36)S(-36)S(-36)S(-36)LLAS(-17)PGHIS(-15)VKEPT(-7.2)PS(7.2)IAS(13)DIS(27)LPIAT(-27)QELR	-0.602196	0.846307
Brefeldin A-inhibited guanine nucleotide-exchange protein 3	ARFGEF3	S	AGPELLRQDKRPRSGSTGSSLSVSVRDAEAQ	S(-20)GS(16)T(-16)GS(-56)S(-68)LS(-82)VS(-94)VR	-0.599899	1.04077
Eukaryotic translation initiation factor 3 subunit A	EIF3A	S	LARRQTIEERKERLESLNIQREKEELEQREA	ERLES(62)LNIQR	-0.597662	2.19401
Histone-lysine N-methyltransferase EHMT2	EHMT2	T	ETRGATERVHGSLGDTPRSEETLPKANPDSL	VHGS(-77)LGDT(41)PRS(-41)EET(-78)LPK	-0.596021	0.693934
Synembryn-A	RIC8A	S	AARGLMAGGRPEGQYSEDEDTDTDEYKEAKA	GLMAGGRPEGQY(-67)S(51)EDEDT(-51)DT(-67)DEY(-130)K	-0.594332	0.288236
Inner centromere protein	INCENP	S	AQVSPGPRDSPAFPDSPWRERVLAPILPDNF	IAQVS(75)PGPRDS(75)PAFPDS(75)PWRER	-0.59015	1.18397
Protein PRRC2A	PRRC2A	S	EEIPKRRRQRGSETGSETHESDLAPSDKEAP	QRGS(0.55)ET(-0.55)GS(5.8)ET(-5.8)HES(-25)DLAPS(-37)DK	-0.589066	0.476585
DNA replication licensing factor MCM2	MCM2	S	EETIYQNYQRIRIQESPGKVAAGRLPRSKDA	IRIQES(95)PGK	-0.586767	0.900793
Pleckstrin homology-like domain family B member 2	PHLDB2	T	EERKKQHKEGLYLSDTLPRKKTTSSISPHFS	EGLY(-66)LS(-17)DT(17)LPR	-0.585798	1.21955
Disintegrin and metalloproteinase domain-containing protein 9	ADAM9	S	QANPSRQPGSVPRHVSPVTPPREVPIYANRF	HVS(64)PVT(42)PPREVPIY(-42)ANR	-0.585616	0.624839
Protein Wiz	WIZ	S	LAKKLPPPPGSPLGHSPTASPPPTARKMFPG	KLPPPPGS(-17)PLGHS(17)PT(-19)AS(-23)PPPT(-43)AR	-0.583972	0.411744
Serine/arginine repetitive matrix protein 2	SRRM2	S	QSISSPVLDAVPRTPSRERSSSASSPEMKDG	AGMS(-140)S(-130)NQS(-110)IS(-83)S(-74)PVLDAVPRT(74)PS(85)RER	-0.583585	0.683974
Methionine aminopeptidase 2	METAP2	S	LNGDLDPDDREEGAASTAEEAAKKKRRKKKK	AGVEEVAAS(-62)GS(-58)HLNGDLDPDDREEGAAS(6.9)T(-6.9)AEEAAK	-0.582744	0.476966
Midasin	MDN1	S	DGELEEQEEDDEKSDSEGGDLDKHMGDLNGE	MHDGELEEQEEDDEKS(120)DS(120)EGGDLDK	-0.582325	0.833878
Histone deacetylase 2	HDAC2	S	RASDKRIACDEEFSDSEDEGEGGRRNVADHK	RIACDEEFS(42)DS(42)EDEGEGGRR	-0.581041	0.607073
Presenilin;Presenilin-2;Presenilin-2 NTF subunit;Presenilin-2 CTF subunit	PSEN2	S	EEEVCDERTSLMSAESPTPRSCQEGRQGPED	T(-73)S(-73)LMS(-26)AES(7.7)PT(-7.7)PR	-0.580715	1.31424
Protein Wiz	WIZ	T	KPGAGPAQVPRELSLTPITGAKPSATGYLGS	ELS(-44)LT(39)PIT(-39)GAK	-0.579936	1.06506
Nuclear migration protein nudC	NUDC	T	KEAKSETSGPQIKELTDEEAERLQLEIDQKK	ELT(56)DEEAERLQLEIDQKK	-0.579892	3.2415
Chromodomain-helicase-DNA-binding protein 3	CHD3	S	NSRIGEKMETEADAPSPAPSLGERLEPRKIP	MET(-67)EADAPS(67)PAPS(90)LGERLEPR	-0.579507	0.473152
TBC1 domain family member 13	TBC1D13	S	SQTVARNRSGVTNMSSPHKNSVPSSLNEYEV	NRS(-95)GVT(-83)NMS(-18)S(18)PHK	-0.578599	0.359542
Protein PRRC2A	PRRC2A	S	SGVFRTQRVDLYQQASPPDALRWIPKPWERT	T(-59)QRVDLY(-63)QQAS(59)PPDALR	-0.57801	0.929055
Inositol hexakisphosphate and diphosphoinositol-pentakisphosphate kinase 2	PPIP5K2	S	LFKPMVSEPIHIHRKSPLPRSRKTATNDEES;LFKPMVSEPIHIHRKSPLPRSRKTATNDVVS	PMVS(-63)EPIHIHRKS(63)PLPR	-0.575987	0.553683
Protein transport protein Sec16A	SEC16A	S	ETDETTVSQNYRGSVSQPSTPSPPKPTGIFQ	GS(-18)VS(18)QPS(-28)T(-46)PS(-66)PPKPT(-80)GIFQT(-98)S(-99)ANS(-100)S(-100)FEPVK	-0.573303	0.925822
Ankyrin repeat domain-containing protein 17	ANKRD17	S	PMPTAKEHYPVSSPSSPSPPAQPGGVSRNSP	EHY(-64)PVS(-28)S(-28)PS(-17)S(17)PS(-25)PPAQPGGVS(-69)R	-0.57162	0.237089
BET1 homolog	BET1;DKFZp781C0425	S	LTESLRSKVTAIKSLSIEIGHEVKTQNKLLA	S(-47)LS(47)IEIGHEVK	-0.57089	0.946752
Zinc finger protein 521	ZNF521	S	NYIHNGKKSRALSPLSPVAIEQTSLKMMQAV	ALS(-40)PLS(40)PVAIEQT(-43)S(-42)LK	-0.568564	1.35858
Nuclear receptor coactivator 2	NCOA2	S	STAPGSEVTIKQEPVSPKKKENALLRYLLDK	DLS(-170)QES(-140)S(-120)S(-110)T(-96)APGS(-70)EVT(-51)IKQEPVS(51)PK	-0.564598	0.891407
Protein arginine N-methyltransferase 6	PRMT6	T	KRKLESGGGGEGGEGTEEEDGAEREAALERP	LES(-92)GGGGEGGEGT(92)EEEDGAEREAALERPR	-0.563264	2.14985
Leucine-rich repeat-containing protein 16A	LRRC16A	S	KSKRKSIHSRMLRPVSRAFEMEFDLDKALEE	MLRPVS(180)RAFEMEFDLDK	-0.562735	0.329366
Pleckstrin homology domain-containing family A member 5	PLEKHA5	S	REKKKGLNVIGASDQSPLQSPSNLRDNPFRT	GLNVIGAS(-25)DQS(25)PLQS(8.1)PS(-8.1)NLRDNPFR	-0.562233	1.4935
Pleckstrin homology domain-containing family A member 5	PLEKHA5	S	KGLNVIGASDQSPLQSPSNLRDNPFRTTQTR	GLNVIGAS(-12)DQS(12)PLQS(12)PS(-12)NLRDNPFR	-0.562233	1.4935
FERM domain-containing protein 4A	FRMD4A	S	QRQRAAGALGSASSGSMPNLAARGGAGGAGG	AAGALGS(-84)AS(-50)S(-31)GS(31)MPNLAAR	-0.561468	0.763974
Zinc finger and BTB domain-containing protein 3	ZBTB3	S	DPEVGPLLGVQPLPGSPTADRQSSSGGGPPK	S(-64)KPDPEVGPLLGVQPLPGS(12)PT(-12)ADRQS(-22)S(-27)S(-27)GGGPPK	-0.560773	0.277192
Heat shock protein HSP 90-alpha;Heat shock protein HSP 90-beta	HSP90AA1;HSP90AB1	T	DDITNEEYGEFYKSLTNDWEDHLAVKHFSVE;DDITQEEYGEFYKSLTNDWEDHLAVKHFSVE	S(-32)LT(32)NDWEDHLAVK	-0.559906	0.966376
CD2-associated protein	CD2AP	S	KKIRGIGFGDIFKEGSVKLRTRTSSSETEEK	GIGFGDIFKEGS(74)VK	-0.558484	1.27184
	AGAP1	S	AGAGAASEHRLLRFFSGIFARRDGGPGGGPS	FFS(110)GIFAR	-0.558367	0.78779
Centrosome-associated protein 350	CEP350	S	QEKLKSAGESKLDSHSDDDTKDNKATSPGPT	S(-68)AGES(-31)KLDS(31)HS(39)DDDT(-48)K	-0.554537	0.506521
Nuclear receptor corepressor 2	NCOR2	S	SRPASHSHAHQHSPISPRTQDALQQRPSVLH	PAS(-79)HS(-73)HAHQHS(73)PIS(94)PR	-0.554421	1.10598
Lysine-rich nucleolar protein 1	KNOP1	S	TRYSVLNNDDYFADVSPLRATSPSKSVAHGQ	Y(-210)S(-200)VLNNDDY(-130)FADVS(130)PLR	-0.554016	0.861319
Metaxin-3	MTX3	S	KESNLIEKMDDNLRQSPQLPPRKLPTLKLTP	MDDNLRQS(59)PQLPPRK	-0.55295	0.719787
28 kDa heat- and acid-stable phosphoprotein	PDAP1	S	AGDPKKEKKSLDSDESEDEEDDYQQKRKGVE	S(-39)LDS(39)DES(170)EDEEDDY(-190)QQK	-0.552734	1.81708
Gamma-adducin	ADD3	S	RTKITWMKAEDSSKVSGGTPIKIEDPNQFVP	VS(7.2)GGT(-7.2)PIKIEDPNQFVPLNT(-110)NPNEVLEK	-0.550011	1.28193
Plakophilin-2	PKP2	S	SLRHPLRRLEISPDSSPERAHYTHSDYQYSQ	RLEIS(84)PDS(49)S(47)PERAHY(-47)T(-52)HS(-83)DY(-100)QY(-120)S(-120)QR	-0.548677	1.22006
Protein Shroom3	SHROOM3	S	QSLSGNFGKTKSAFSSLQNIPESLRRHSSLE	S(-84)AFS(-29)S(29)LQNIPES(-80)LRR	-0.54792	1.14979
MARCKS-related protein	MARCKSL1	S	KAPRGDVTAEEAAGASPAKANGQENGHVKSN	GDVT(-180)AEEAAGAS(180)PAK	-0.544186	0.523283
Gap junction alpha-1 protein	GJA1	S	YSAEQNRMGQAGSTISNSHAQPFDFPDDNQN	MGQAGS(-40)T(-28)IS(28)NS(-31)HAQPFDFPDDNQNS(-190)K	-0.543992	0.575557
General transcription factor 3C polypeptide 2	GTF3C2	S	QLESRAHFNAMFQPSSPTRRPGFSPTSHRLL	AHFNAMFQPS(-13)S(13)PT(-18)RRPGFS(18)PT(-30)S(-29)HR	-0.542027	1.53047
RNA polymerase-associated protein CTR9 homolog	CTR9	S	DQDSDSDQPSRKRRPSGSEQSDNESVQSGRS	RRPS(37)GS(-37)EQS(-91)DNES(-140)VQS(-160)GR	-0.539371	0.617209
Elongation factor 2	EEF2	T	GIIASARAGETRFTDTRKDEQERCITIKSTA	FT(-36)DT(36)RKDEQER	-0.539134	0.65075
Transforming acidic coiled-coil-containing protein 3	TACC3	S	QFGTSSFKESALRKQSLYLKFDPLLRDSPGR	KQS(66)LY(-66)LK	-0.537012	0.724005
Histone H1.5	HIST1H1B	S	ETAPAETATPAPVEKSPAKKKATKKAAGAGA	S(-170)ET(-130)APAET(-49)AT(49)PAPVEKS(140)PAK	-0.535903	1.73599
40S ribosomal protein S17	RPS17	T	SNLQVTQPTVGMNFKTPRGPV__________	LLDFGS(-76)LS(-68)NLQVT(-37)QPT(-25)VGMNFKT(25)PR	-0.53506	0.939943
Tyrosine-protein phosphatase non-receptor type 13	PTPN13	S	PIPGIDVLSKKKIWASSMDLLCTADRDFSSG	IWAS(17)S(-17)MDLLCT(-59)ADRDFS(-77)S(-83)GET(-94)AT(-93)Y(-100)R	-0.527867	1.26259
Alpha-tubulin N-acetyltransferase 1	ATAT1	S	TPPAHPPPRSSSLGNSPERGPLRPFVPEQEL	S(-11)S(-10)S(10)LGNS(72)PERGPLRPFVPEQELLR	-0.527623	0.539741
Nucleosome-remodeling factor subunit BPTF	BPTF	S	KLYPKDRVLDDVSIRSPETKCPKQNSIENDI	DRVLDDVS(-30)IRS(30)PET(-39)K	-0.524693	0.761452
Eukaryotic translation initiation factor 3 subunit G	EIF3G	S	TSELLKGIPLATGDTSPEPELLPGAPLPPPK	GIPLAT(-62)GDT(-23)S(23)PEPELLPGAPLPPPK	-0.52219	0.388634
Transcriptional activator protein Pur-beta	PURB	S	__________MADGDSGSERGGGGGPCGFQP	ADGDS(110)GS(110)ERGGGGGPCGFQPAS(-110)R	-0.521819	0.606136
Thioredoxin-related transmembrane protein 2	TMX2	S	VGRYTDVSTRYKVSTSPLTKQLPTLILFQGG	VS(-42)T(-16)S(15)PLT(-15)K	-0.520656	1.00073
Forkhead box protein K2	FOXK2	S	AGVLSAHSSGAQTPESLSREGSPAPLEPEPG	S(-14)APAS(-5)PNHAGVLS(5)AHS(-23)S(-31)GAQT(-14)PES(2.6)LS(1.9)REGS(-1.9)PAPLEPEPGAAQPK	-0.520262	0.484955
Origin recognition complex subunit 1	ORC1	T	KRDAKEAKAQNEATSTPHRIRRKSSVLTMNR	AQNEAT(-38)S(-22)T(22)PHRIR	-0.519992	1.16646
Teashirt homolog 3	TSHZ3	T	IKTKHYQKVPLKEPVTPVAAKIIPATRKKAS	VPLKEPVT(88)PVAAK	-0.518886	1.95336
E3 ubiquitin-protein ligase TRIP12	TRIP12	S	SKTGGSSKFDWAARFSPKVSLPKTKLSLPGS	FDWAARFS(54)PK	-0.516675	0.889961
Transcription intermediary factor 1-beta	TRIM28	S	TAPSAAASASASAAASSPAGGGAEALELLEH	RS(-120)T(-120)APS(-120)AAAS(-96)AS(-89)AS(-63)AAAS(2.5)S(-2.5)PAGGGAEALELLEHCGVCR	-0.513377	0.541781
SH3 domain-containing kinase-binding protein 1	SH3KBP1	S	EQLSKSSLRETTGSESDGGDSSSTKSEGANG	S(-130)S(-120)LRET(-92)T(-79)GS(-38)ES(38)DGGDS(-41)S(-48)S(-54)T(-62)K	-0.512028	0.568275
C-Maf-inducing protein	CMIP	S	PCDRKPTLPLRLLHPSPDLVSQEATLSEARL	LLHPS(57)PDLVS(-57)QEAT(-130)LS(-140)EAR	-0.511914	0.514875
Chromodomain-helicase-DNA-binding protein 8	CHD8	S	TASPLPLRPDAPVEKSPEETATQVPSLESLT	T(-98)AS(-91)PLPLRPDAPVEKS(66)PEET(-66)AT(-80)QVPS(-140)LES(-160)LT(-170)LK	-0.511171	0.536975
Microtubule-associated protein	MAP4	S	NTSAPDLKNVRSKVGSTENIKHQPGGGRAKV;NTSAPDLKNVRSKVGSTENIKHQPGGGRVQI	VGS(24)T(-24)ENIK	-0.510744	0.751764
Bromodomain adjacent to zinc finger domain protein 1A	BAZ1A	S	QKLGLHVTPSNVDQVSTPPAAKKSRI_____	LGLHVT(-76)PS(-73)NVDQVS(1.9)T(-1.9)PPAAK	-0.510579	1.49392
MAX gene-associated protein	MGA	S	KLMETSMGFSSNAPTSPVVYQLPTKSTSYVR	LMET(-53)S(-53)MGFS(-45)S(-45)NAPT(-13)S(13)PVVY(-25)QLPT(-36)K	-0.509878	0.912304
Pre-mRNA-splicing regulator WTAP	WTAP	S	GFHREGNTTEDDFPSSPGNGNKSSNSSEERT	T(-160)S(-160)GS(-160)GFHREGNT(-120)T(-120)EDDFPS(-35)S(35)PGNGNK	-0.509598	0.496704
Tetratricopeptide repeat protein 1	TTC1	S	HLQEDQGEEECFHDCSASFEEEPGADKVENK	LLRDDEAHLQEDQGEEECFHDCS(15)AS(-15)FEEEPGADKVENK	-0.509015	0.752491
40S ribosomal protein S9	RPS9	S	IVRLDSQKHIDFSLRSPYGGGRPGRVKRKNA	HIDFS(-15)LRS(15)PY(-42)GGGRPGR	-0.508498	0.678803
Microtubule-associated protein RP/EB family member 2	MAPRE2	S	GAAKSSPAAKPGSTPSRPSSAKRASSSGSAS	S(-61)S(-58)PAAKPGS(-23)T(-18)PS(14)RPS(0.79)S(-0.79)AK	-0.507763	0.714075
Sickle tail protein homolog	KIAA1217	S	YNAHGPPHTMQPDRASPSRQAFKKEPGTLVY	MIDMHAHY(-110)NAHGPPHT(-29)MQPDRAS(17)PS(-17)R	-0.506051	0.595834
GRB2-associated-binding protein 2	GAB2	S	DSLRNVSSAGHGPRSSPAELSSSSQHLLRER	NVS(-56)S(-38)AGHGPRS(-0.75)S(0.75)PAELS(-11)S(0.75)S(-0.75)S(-1.5)QHLLR	-0.505723	0.468141
Microtubule-associated protein	MAP4	S	APAKDVTLLKETERASPIKMDLAPSKDMGPP	ET(-47)ERAS(47)PIK	-0.504561	0.299776
Pyrroline-5-carboxylate reductase 1, mitochondrial	PYCR1	S	ILDKVKLDSPAGTALSPSGHTKLLPRSLAPA	VKLDS(-170)PAGT(-89)ALS(30)PS(-30)GHT(-44)K	-0.50334	2.04039
DnaJ homolog subfamily C member 1	DNAJC1	S	EDAEGVAAEEEQEGDSGEQETGATDARPRRR	T(-93)AT(-93)T(-93)LPDDMIT(-69)QREDAEGVAAEEEQEGDS(30)GEQET(-30)GAT(-34)DARPR	-0.503273	1.10618
Pleckstrin homology-like domain family B member 1	PHLDB1	S	SSSSSSQLSVATLGRSPSPKSALLTQNGTGS	S(-110)GPLPS(-84)S(-73)S(-67)GS(-54)S(-44)S(-44)S(-43)S(-43)S(-42)QLS(-31)VAT(-21)LGRS(21)PS(32)PK	-0.50284	1.012
Pleckstrin homology-like domain family B member 1	PHLDB1	S	SSSSQLSVATLGRSPSPKSALLTQNGTGSLP	S(-110)GPLPS(-84)S(-73)S(-67)GS(-54)S(-44)S(-44)S(-43)S(-43)S(-42)QLS(-31)VAT(-21)LGRS(21)PS(32)PK	-0.50284	1.012
Solute carrier family 43 member 3	SLC43A3	S	KEEKETAEHENRELQSKEFLSAKEETPGAGQ	ET(-81)AEHENRELQS(81)K	-0.502253	0.856591
Lysine-rich nucleolar protein 1	KNOP1	S	QKLKFLRLMGGFKNLSPSFSRPASTIARPNM	NLS(23)PS(-23)FS(-32)RPAS(-39)T(-39)IARPNMALGK	-0.501992	1.19866
Uncharacterized protein KIAA0930	KIAA0930	T	ASPMHERVTSFSTPPTPERNNRPAFFSPSLK	VT(-71)S(-46)FS(-36)T(-31)PPT(27)PERNNRPAFFS(-27)PS(-33)LK	-0.501933	1.02379
Interferon regulatory factor 2-binding protein-like	IRF2BPL	T	PSPMAALMSVADTLGTAHSPKDGSSVHSTTA	T(-130)T(-130)PPES(-130)APQNGPS(-100)PMAALMS(-26)VADT(-19)LGT(5.5)AHS(-5.5)PK	-0.50045	0.532348
Protein Mis18-alpha	MIS18A	S	DKGKCSDSSLLGKRLSEDSSRHQLLQKWASM	RLS(59)EDS(-59)S(-72)RHQLLQK	-0.500183	0.857158
Thyroid hormone receptor-associated protein 3	THRAP3	S	ASRASAVSELSPRERSPALKSPLQSVVVRRR	ERS(170)PALKS(77)PLQS(-77)VVVR	-0.496088	0.36352
Protein PRRC2A	PRRC2A	S	PNGNLSPAPRLRRDYSYERVGPTSCRGRGRG	LRRDY(-59)S(57)Y(-57)ER	-0.495922	0.892821
Catenin alpha-1	CTNNA1;CTNNA2	S	DSDFETEDFDVRSRTSVQTEDDQLIAGQSAR	S(-32)RT(-15)S(15)VQT(-56)EDDQLIAGQS(-140)AR	-0.495833	0.916842
Histone H1.3	HIST1H1D	T	ETAPLAPTIPAPAEKTPVKKKAKKAGATAGK	S(-100)ET(-92)APLAPT(-40)IPAPAEKT(40)PVKK	-0.495357	1.69036
Dual specificity mitogen-activated protein kinase kinase 2	MAP2K2	T	FAGWLCKTLRLNQPGTPTRTAV_________	T(-66)LRLNQPGT(36)PT(-36)R	-0.494232	0.950988
Leucine-rich repeat and calponin homology domain-containing protein 3	LRCH3	S	SLSSQFMAYIEQRRISHEGSPVKPVAIREFQ	RIS(17)HEGS(-17)PVKPVAIR	-0.492976	0.816456
Insulin receptor substrate 1	IRS1	S	ASAADLDNRFRKRTHSAGTSPTITHQKTPSQ	RT(-18)HS(18)AGT(-17)S(17)PT(-24)IT(-33)HQK	-0.49241	0.559184
Nucleoporin NDC1	NDC1	T	VEPKKLNSPEETAFQTPKSSQMPRPSVPPLV	KLNS(-160)PEET(-78)AFQT(78)PK	-0.492339	1.38621
RNA-binding protein 12B	RBM12B	S	NFSVMSSEKMQARSQSRERGDHSHLFDSKDP	S(30)QS(23)RERGDHS(-23)HLFDS(-53)K	-0.492309	1.47362
Nuclease-sensitive element-binding protein 1	YBX1	S	QQNYQNSESGEKNEGSESAPEGQAQQRRPYR	NEGS(85)ES(-85)APEGQAQQR	-0.492096	1.1074
Protein NDRG3	NDRG3	T	GYIPSASMTRLARSRTHSTSSSLGSGESPFS	S(-5.7)RT(5.7)HS(-1.2)T(1.2)S(-12)S(-30)S(-34)LGS(-81)GES(-100)PFS(-100)R	-0.492026	2.02087
Cyclin-G-associated kinase	GAK	S	DAGAGSPEAEPTDSDSPPSSSADASRFLHTL	FGKPELPRQPGS(-170)T(-170)AQY(-170)DAGAGS(-140)PEAEPT(-62)DS(-31)DS(31)PPS(-32)S(-38)S(-43)ADAS(-54)R	-0.491955	0.719008
Poly [ADP-ribose] polymerase 14	PARP14	S	DPPKNLNTKLQMYFQSPKRSGGGECEVRQDP	LQMY(-84)FQS(84)PK	-0.491727	0.621645
Disintegrin and metalloproteinase domain-containing protein 10	ADAM10	S	PPQPIQQPQRQRPRESYQMGHMRR_______	QRPRES(61)Y(-61)QMGHMR	-0.49155	0.752097
Protein scribble homolog	SCRIB	S	VEDLGPQTSTSPGRLSPDFAEELRSLEPSPS	LAEAPS(-27)PAPT(13)PS(-13)PT(-33)PVEDLGPQT(-24)S(-25)T(-25)S(-20)PGRLS(20)PDFAEELR	-0.491435	0.253712
Cell division control protein 6 homolog	CDC6	S	LKGRRLVFDNQLTIKSPSKRELAKVHQNKIL	LVFDNQLT(-80)IKS(45)PS(-45)K	-0.491227	0.904923
BAG family molecular chaperone regulator 4	BAG4	S	STSPWPSSGSPQSPPSPPVQQPKDSSYPYSQ	Y(-81)PWPS(-80)S(-80)APS(-80)APPGNLY(-72)MT(-64)ES(-58)T(-58)S(-58)PWPS(-30)S(-30)GS(-25)PQS(-16)PPS(16)PPVQQPK	-0.49041	0.74925
Keratin, type I cytoskeletal 18	KRT18	S	_________MSFTTRSTFSTNYRSLGSVQAP	S(-110)FT(-71)T(-42)RS(30)T(-30)FS(-64)T(-74)NY(-190)R	-0.490213	0.410549
U3 small nucleolar RNA-associated protein 18 homolog	UTP18	S	GGVPAWAETTKRKTSSDDESEEDEDDLLQRT	RKT(-28)S(-21)S(21)DDES(140)EEDEDDLLQR	-0.489834	0.637192
U3 small nucleolar RNA-associated protein 18 homolog	UTP18	S	AWAETTKRKTSSDDESEEDEDDLLQRTGNFI	RKT(-28)S(-21)S(21)DDES(140)EEDEDDLLQR	-0.489834	0.637192
General transcription factor 3C polypeptide 2	GTF3C2	S	NAMFQPSSPTRRPGFSPTSHRLLPTP_____	RPGFS(20)PT(-20)S(-28)HR	-0.489344	1.46943
ELL-associated factor 1	EAF1	T	PMPFRAPTKPPVGPKTSPLKDNPSPEPQLDD	APT(-70)KPPVGPKT(2.3)S(-2.3)PLK	-0.488729	0.413436
Zinc transporter 1	SLC30A1	S	APSGKDAEKTPAVSISCLELSNNLEKKPRRT	T(-110)PAVS(-37)IS(37)CLELS(-59)NNLEK	-0.486762	0.957602
Actin-binding protein anillin	ANLN	S	TSITTKSNIHSSVMASPGGLSAVRTSNFALV	S(-88)NIHS(-50)S(-44)VMAS(44)PGGLS(-48)AVR	-0.484898	0.794563
Microtubule-associated protein	MAP4	S	KPKPIADAKAPEKRASPSKPASAPASRSGSK;KTKPIADAKAPEKRASPSKPASAPASRSGSK	RAS(62)PS(-62)KPAS(-130)APAS(-170)R	-0.484635	0.553801
Misshapen-like kinase 1	MINK1	S	KPPGPPAQPPGPPNASSNPDLRRSDPGWERS	GT(-33)PKPPGPPAQPPGPPNAS(0.87)S(-0.87)NPDLR	-0.484157	2.63132
Misshapen-like kinase 1	MINK1	S	PPGPPAQPPGPPNASSNPDLRRSDPGWERSD	GT(-83)PKPPGPPAQPPGPPNAS(0)S(0)NPDLRR	-0.484157	2.63132
Serine/arginine repetitive matrix protein 2	SRRM2	T	PAPKEAVREGRPPEPTPAKRKRRSSSSSSSS	EGRPPEPT(110)PAKR	-0.483604	0.574917
Transcription factor SOX-11	SOX11	S	NITKQHPPPLAQPALSPASSRSVSTSSSSSS	QHPPPLAQPALS(22)PAS(-22)S(-28)R	-0.48348	0.943945
E3 SUMO-protein ligase RanBP2	RANBP2	T	KNGSLRNADSEIKHSTPSPTRYSLSPSKSYK	HS(-29)T(28)PS(-1)PT(1)RY(-27)S(-21)LS(-46)PS(-75)K	-0.48268	0.547564
Splicing factor, proline- and glutamine-rich	SFPQ	T	EKLAQKNPMYQKERETPPRFAQHGTFEYEYS	ERET(69)PPRFAQHGT(-69)FEY(-110)EY(-130)S(-130)QR	-0.482625	1.06735
PC4 and SFRS1-interacting protein	PSIP1	S	LVGEGDSVITQVLNKSLAEQRQHEEANKTKD	S(130)LAEQRQHEEANK	-0.482024	0.548673
PC4 and SFRS1-interacting protein	PSIP1	T	VESKRKNLAKTGVTSTSDSEEEGDDQEGEKK	T(-95)GVT(-39)S(-25)T(19)S(-19)DS(38)EEEGDDQEGEKK	-0.481981	0.691006
Casein kinase I isoform delta	CSNK1D	T	GRLRGTQEVAPPTPLTPTSHTANTSPRPVSG	LRGT(-100)QEVAPPT(-67)PLT(30)PT(-30)S(-31)HT(-41)ANT(-41)S(-41)PRPVS(-40)GMER	-0.481728	0.437797
Signal-induced proliferation-associated 1-like protein 1	SIPA1L1	S	ASKGPHSPQVPSQVQSPMTSRLNAGKGDGKM	GPHS(-110)PQVPS(-62)QVQS(28)PMT(-28)S(-35)R	-0.481714	0.748336
MAGUK p55 subfamily member 2	MPP2	S	THDSVASKTYETPPPSPGLDPTFSNQPVPPD	T(-15)Y(-23)ET(15)PPPS(21)PGLDPT(-21)FS(-38)NQPVPPDAVR	-0.481518	0.69643
MAGUK p55 subfamily member 2	MPP2	T	SLLETHDSVASKTYETPPPSPGLDPTFSNQP	T(-15)Y(-23)ET(15)PPPS(21)PGLDPT(-21)FS(-38)NQPVPPDAVR	-0.481518	0.69643
C2 domain-containing protein 3	C2CD3	S	PFCREELMVKSSFLSSPERAVNPHLPRQGSP	S(-94)S(-77)FLS(-16)S(16)PERAVNPHLPR	-0.481369	1.52455
Activity-dependent neuroprotector homeobox protein	ADNP	S	HLTEEPTKLMHNASDSEVDQDDVVEWKDGAS	LMHNAS(80)DS(80)EVDQDDVVEWK	-0.481201	0.599599
Antigen KI-67	MKI67	S	DMKEEPLAVSKLTRTSGETTQTHTEPTGDSK	LT(-24)RT(-13)S(13)GET(-34)T(-35)QT(-56)HT(-110)EPT(-150)GDS(-180)K	-0.481003	0.964843
Mediator of RNA polymerase II transcription subunit 1	MED1	S	SNRPFTPPTSTGGSKSPGSAGRSQTPPGVAT	S(-97)PS(-89)HS(-65)S(-50)S(-50)NRPFT(-45)PPT(-45)S(-40)T(-45)GGS(-25)KS(25)PGS(-34)AGR	-0.480693	1.20652
Sphingosine 1-phosphate receptor 1	S1PR1	S	SAGKFKRPIIAGMEFSRSKSDNSSHPQKDEG	RPIIAGMEFS(3.1)RS(-3.1)K	-0.479872	0.650248
Tumor suppressor p53-binding protein 1	TP53BP1	T	VEGKRKRRSNVSSPATPTASSSSSTTPTRKI	S(-140)NVS(-95)S(-54)PAT(19)PT(-19)AS(-42)S(-48)S(-54)S(-59)S(-65)T(-67)T(-74)PT(-80)RK	-0.478138	0.394247
Heat shock protein HSP 90-alpha A2	HSP90AA2P	S	EEKESKDKPEIEDVGSDEEEEKKDGDKKKKK	PEIEDVGS(170)DEEEEKKDGDK	-0.477978	0.46519
Ras-responsive element-binding protein 1	RREB1	S	IHEKDPNSATATAPPSPLKRRRLSSKRKLSH	DPNS(-160)AT(-98)AT(-62)APPS(62)PLK	-0.47778	1.16114
Cyclin-F	CCNF	S	SVPQQQVKRINLCIHSEEEDMNLGLVRL___	RINLCIHS(85)EEEDMNLGLVRL	-0.477154	0.815882
Mediator of RNA polymerase II transcription subunit 16	MED16	T	ISSTLKSLLRPHFLNTPDKSPGDRLTEICTK	S(-76)LLRPHFLNT(76)PDK	-0.476742	1.51634
Microprocessor complex subunit DGCR8	DGCR8	S	FSKGRLLIDPNCSGHSPRTARHAPAVRKFSP	LLIDPNCS(-50)GHS(50)PR	-0.476576	0.448847
Tight junction protein ZO-3	TJP3	S	RLRGLRRGAKKTTQRSREDLSALTRQGRYPP	T(-50)T(-39)QRS(39)REDLS(-43)ALT(-78)R	-0.476497	0.322112
Glycogen synthase kinase-3 beta;Glycogen synthase kinase-3 alpha	GSK3B;GSK3A	Y	FGSAKQLVRGEPNVSYICSRYYRAPELIFGA	QLVRGEPNVS(-21)Y(21)ICS(-31)R	-0.475885	0.343724
Dihydropyrimidinase-related protein 5	DPYSL5	T	VVHPGKKEMGTPLADTPTRPVTRHGGMRDLH	EMGT(-44)PLADT(18)PT(-18)RPVT(-24)R	-0.475355	1.13882
28 kDa heat- and acid-stable phosphoprotein	PDAP1	S	DGAAGDPKKEKKSLDSDESEDEEDDYQQKRK	S(-86)LDS(86)DES(230)EDEEDDY(-230)QQK	-0.474165	1.80754
Focal adhesion kinase 1	PTK2	S	RPGAPGHLGSLASLSSPADSYNEGVKLQPQE	KPPRPGAPGHLGS(-53)LAS(-35)LS(-15)S(15)PADS(-42)Y(-49)NEGVK	-0.472564	1.08433
Chromatin complexes subunit BAP18	BAP18;C17orf49;RNASEK-C17orf49	S	ESPKKGPKKVASGVLSPPPAAPPPSSSSVPE	VAS(-73)GVLS(73)PPPAAPPPS(-98)S(-100)S(-110)S(-120)VPEAGGPPIKK	-0.47193	0.764103
Nuclear receptor corepressor 2	NCOR2	S	DLTKDRSLTGKLEPVSPPSPPHTDPELELVP	DRS(-47)LT(-41)GKLEPVS(41)PPS(15)PPHT(-15)DPELELVPPR	-0.471746	0.756999
Protein Tob1	TOB1	S	TKMKNSGRSNKVARTSPINLGLNVNDLLKQK	VART(-5.7)S(5.7)PINLGLNVNDLLK	-0.471666	0.450516
Testis-expressed sequence 10 protein	TEX10	T	VKLKVGKKKPKLQNATPTNFKTKTIHLPEQL	LQNAT(38)PT(-38)NFK	-0.471036	0.471238
Keratin, type II cytoskeletal 8	KRT8	S	SYKVSTSGPRAFSSRSYTSGPGSRISSSSFS	AFS(-55)S(-30)RS(30)Y(-100)T(-35)S(-68)GPGS(-140)R	-0.470408	0.377641
Glycogen [starch] synthase, muscle	GYS1	S	DTATSSSLSTPSEPLSPTSSLGEERN_____	RNS(-110)VDT(-95)AT(-94)S(-88)S(-81)S(-81)LS(-72)T(-64)PS(-45)EPLS(16)PT(-16)S(-22)S(-28)LGEERN	-0.46988	0.550086
Protein tweety homolog 1	TTYH1	S	PFNPQESKRFVQWQSSI______________	RFVQWQS(-25)S(25)I	-0.469595	0.986938
Protein TANC2	TANC2	S	PPSSPPHRDSAYISSSPLGSHQVFDFRSSSS	DS(-39)AY(-27)IS(-11)S(-11)S(11)PLGS(-15)HQVFDFR	-0.466706	0.561287
SWI/SNF-related matrix-associated actin-dependent regulator of chromatin subfamily A containing DEAD/H box 1	SMARCAD1	S	DDQSIKKTRLDHGEESNESAESSSNWEKQES	T(-50)RLDHGEES(50)NES(37)AES(-37)S(-42)S(-42)NWEK	-0.466426	0.474619
CCR4-NOT transcription complex subunit 2	CNOT2	S	GIPSRTNSMSSSGLGSPNRSSPSIICMPKQQ	T(-190)NS(-150)MS(-92)S(-82)S(-67)GLGS(67)PNR	-0.465879	0.364563
Treacle protein	TCOF1	S	DGKQEAKPQQAAGMLSPKTGGKEAASGTTPQ	QEAKPQQAAGMLS(61)PK	-0.463926	0.646894
Actin-binding protein anillin	ANLN	S	EEKSCTKPSPSKKRCSDNTEVEVSNLENKQP	RCS(12)DNT(-12)EVEVS(-51)NLENK	-0.463502	0.33047
Sentrin-specific protease 3	SENP3;SENP3-EIF4A1	S	NHLSPQQGGATPQVPSPCCRFDSPRGPPPPR	NHLS(30)PQQGGAT(-30)PQVPS(51)PCCRFDS(67)PRGPPPPR	-0.46346	0.72256
Metaxin-3	MTX3	S	KLTPAEEENNSFQRLSP______________	LT(-260)PAEEENNS(-110)FQRLS(110)P	-0.46242	0.756014
pre-rRNA processing protein FTSJ3	FTSJ3	S	QLPQTPPSCLKTEIMSPLYQDEAPKGTEASS	T(-110)EIMS(97)PLY(-97)QDEAPK	-0.462304	2.04037
Nucleosome assembly protein 1-like 4	NAP1L4	S	FFNFFNPLKASGDGESLDEDSEFTLASDFEI	AS(-64)GDGES(64)LDEDS(-92)EFT(-140)LAS(-160)DFEIGHFFR	-0.46222	0.322079
RecQ-mediated genome instability protein 2	RMI2	S	ADSFSGGPAGVRLPRSPPLKVLAEQLRRDAE	LPRS(59)PPLK	-0.461468	0.693331
Probable JmjC domain-containing histone demethylation protein 2C	JMJD1C	S	QQQQQRSIRPNKRKGSDSSIPDEEKMKEEKY	RKGS(44)DS(-44)S(-60)IPDEEK	-0.460767	0.542091
Bcl2-associated agonist of cell death	BAD	S	DDEGMGEEPSPFRGRSRSAPPNLWAAQRYGR	S(1.7)RS(-1.7)APPNLWAAQR	-0.460306	0.272558
Kelch repeat and BTB domain-containing protein 7	KBTBD7	S	ASPRGGRRPKRISKPSVSAFFTGPEELKDTA	RIS(-9.1)KPS(9.1)VS(-12)AFFT(-57)GPEELK	-0.45986	1.37872
Calmodulin-regulated spectrin-associated protein 3	CAMSAP3	S	ARGLLGSRLSKIYSQSTLSLSTVANEAHNNL	IY(-120)S(-73)QS(17)T(-17)LS(-40)LS(-53)T(-69)VANEAHNNLGVK	-0.459742	0.497394
Type 2 phosphatidylinositol 4,5-bisphosphate 4-phosphatase	TMEM55A	T	DERSPLLSASHSGNVTPTAPPYLQESSPRAE	S(-63)PLLS(-41)AS(-35)HS(-29)GNVT(29)PT(-35)APPY(-80)LQES(-98)S(-98)PR	-0.458784	0.352601
Lamina-associated polypeptide 2, isoform alpha;Thymopoietin;Thymopentin	TMPO	S	QKRIDQSKFQETEFLSPPRKVPRLSEKSVEE	FQET(-79)EFLS(79)PPRK	-0.458556	1.87145
Transcriptional regulator ATRX	ATRX	S	NKLPKSKQSETVDQNSDSDEMLAILKEVSRM	QS(-34)ET(-22)VDQNS(22)DS(31)DEMLAILK	-0.458523	0.596576
Synergin gamma	SYNRG	S	QGRKLSPFVLSAGSGSPSATSILQKKETSFG	LS(-81)PFVLS(-44)AGS(-17)GS(17)PS(-25)AT(-35)S(-40)ILQK	-0.4585	1.6696
Beta-adducin	ADD2	S	VQSPAKEAETKSPLVSPSKSLEEGTKKTETS	EAET(-32)KS(32)PLVS(50)PS(-50)K	-0.458397	2.42012
Dedicator of cytokinesis protein 6	DOCK6	S	RGSGRPASLYLARSKSISSSNPDLAVAPGSV	S(10)IS(-10)S(-18)S(-22)NPDLAVAPGS(-43)VDDEVS(-47)R	-0.457311	1.09224
Tyrosine-protein phosphatase non-receptor type 12	PTPN12	T	NKVSVTPPEESQNSDTPPRPDRLPLDEKGHV	VS(-86)VT(-78)PPEES(-34)QNS(-11)DT(11)PPRPDRLPLDEK	-0.456906	2.09839
Keratin, type II cytoskeletal 8	KRT8	S	______________MSIRVTQKSYKVSTSGP	S(78)IRVT(-78)QK	-0.454763	0.869317
Serine/threonine-protein kinase RIO2	RIOK2	S	CYCRSSGDPEQIKEDSLSEESADARSFEMTE	S(-120)S(-120)GDPEQIKEDS(29)LS(-29)EES(-46)ADAR	-0.454535	0.59975
Zinc finger protein 518A	ZNF518A	S	HLTQSHPEVLGTTIKSPDKVNCVAKPNAYNS	DNVDFWGNHLT(-74)QS(-74)HPEVLGT(-36)T(-29)IKS(29)PDK	-0.454241	1.21732
Rho guanine nucleotide exchange factor 7	ARHGEF7	T	KPHSVPSHTLPSHPVTPSSKHADSKPAPLTP	VT(-99)S(-80)VGNPT(-66)IKPHS(-45)VPS(-28)HT(-23)LPS(-13)HPVT(13)PS(-14)S(-14)K	-0.454148	0.987672
ATP-dependent RNA helicase DDX39A	DDX39A	S	PQESTPAPPKKDIKGSYVSIHSSGFRDFLLK	GS(27)Y(-27)VS(-37)IHS(-47)S(-47)GFRDFLLKPELLR	-0.453826	1.80523
Spliceosome RNA helicase DDX39B	DDX39B	S	GGDGAEAPAKKDVKGSYVSIHSSGFRDFLLK	DVKGS(29)Y(-59)VS(-29)IHS(-53)S(-60)GFR	-0.453826	1.80523
Putative ATP-dependent RNA helicase DDX11-like protein 8;Probable ATP-dependent RNA helicase DDX11	DDX11L8;DDX11	S	QLESGEEELVLAEYESDEEKKVASGHRVDED	EMLET(-170)GPEAERLEQLES(-130)GEEELVLAEY(-74)ES(74)DEEK	-0.453426	0.354395
La-related protein 7	LARP7	S	KEASEASKENRDIEISTEEEKDTGDLKDSSL	ENRDIEIS(47)T(44)EEEKDT(-44)GDLK	-0.452747	0.560839
Zinc finger protein 696	ZNF696	S	LGLCENQEARERPGGSPRGPVTSEKTGGQSG	ERPGGS(65)PRGPVT(-65)S(-79)EK	-0.451858	0.612194
Double-stranded RNA-specific adenosine deaminase	ADAR	S	IMEMPSFYSHGLPRCSPYKKLTECQLKNPIS	AIMEMPS(-81)FY(-95)S(-44)HGLPRCS(44)PY(-59)K	-0.451488	0.305992
Mediator of DNA damage checkpoint protein 1	MDC1	T	TSRATRGRKNRSSGKTPETLVPTAPKLEPST	S(-66)S(-45)GKT(34)PET(-34)LVPT(-99)APK	-0.450989	0.993675
NEDD4-binding protein 3	N4BP3	S	LYYREHSRAGDFSKTSLPERGRFDKCRIRPS	AGDFS(-51)KT(-17)S(17)LPER	-0.450579	1.17397
Protein lin-54 homolog	LIN54	S	STLNSTTQTPNKIAISPLKSPNKAVKSTVQT	IAIS(89)PLKS(89)PNK	-0.450367	0.392196
CXXC-type zinc finger protein 1	CXXC1	S	QLRARESYKYFPSSLSPVTPSESLPRPRRPL	Y(-77)FPS(-54)S(-38)LS(37)PVT(-38)PS(-38)ES(-37)LPRPR	-0.448688	1.30188
AF4/FMR2 family member 4	AFF4	S	SKDPKTEHGSRKRTISQSSSLKSSSNSNKET	RT(-22)IS(16)QS(-16)S(-24)S(-35)LK	-0.448198	0.643089
TBC1 domain family member 1	TBC1D1	T	KDFESKANHLGDSGGTPVKTRRHSWRQQIFL;RDFESKANHLGDSGGTPVKTRRHSWRQQIFL	ANHLGDS(-51)GGT(51)PVK	-0.447652	1.73104
Probable global transcription activator SNF2L1	SMARCA1	S	FLLKQTELFAHFIQPSAQKSPTSPLNMKLGR	QT(-21)ELFAHFIQPS(6.5)AQKS(-6.5)PT(-14)S(-25)PLNMK	-0.447407	0.478285
Leucine-rich repeat-containing protein 16A	LRRC16A	S	LNEGGDEKKKRDSRKSSGFLNLIKSRSKSER	S(25)S(-25)GFLNLIK	-0.447029	1.64441
Mediator of RNA polymerase II transcription subunit 1	MED1	S	KDKPPKRKKADTEGKSPSHSSSNRPFTPPTS	ADT(-39)EGKS(16)PS(-16)HS(-27)S(-32)S(-37)NRPFT(-43)PPT(-48)S(-47)T(-47)GGS(-51)K	-0.44672	0.961979
Myeloid differentiation primary response protein MyD88	MYD88	S	QSKECDFQTKFALSLSPGAHQKRLIPIKYKA	FALS(-45)LS(45)PGAHQK	-0.446288	1.41853
DNA-binding protein SATB2;DNA-binding protein SATB	SATB2	S	KGPPPVKVARLEQNGSPMGARGRPNGAVAKA	LEQNGS(110)PMGAR	-0.446264	2.12246
Neuron navigator 1	NAV1	S	EKAKAKAVALDSDNISLKSIGSPESTPKNQA	AVALDS(-51)DNIS(51)LK	-0.445507	0.988252
RB1-inducible coiled-coil protein 1	RB1CC1	S	SLPEHEDSEKAEMKRSTELVLSPDMPRTTNE	AEMKRS(20)T(-20)ELVLS(-120)PDMPR	-0.445224	0.288477
CLIP-associating protein 2	CLASP2	S	PRSRDYNPYNYSDSISPFNKSALKEAMFDDD	S(-88)RDY(-91)NPY(-81)NY(-58)S(-31)DS(-17)IS(17)PFNK	-0.444682	1.18411
Cyclin-dependent kinase 13	CDK13	T	FGLARLYSSEESRPYTNKVITLWYRPPELLL	LY(-150)S(-110)S(-95)EES(-61)RPY(-93)T(61)NK	-0.444519	0.695357
Choline transporter-like protein 1	SLC44A1	S	SRKAMKEAGKGGVADSRELKPMASGASSA__	GGVADS(47)RELKPMAS(-47)GAS(-69)S(-86)A	-0.443215	0.636187
5'-AMP-activated protein kinase catalytic subunit alpha-1	PRKAA1	S	NRRIMNEAKDFYLATSPPDSFLDDHHLTRPH	DFY(-70)LAT(-15)S(15)PPDS(-31)FLDDHHLT(-79)RPHPERVPFLVAET(-89)PR	-0.442785	0.492197
E3 ubiquitin-protein ligase HUWE1	HUWE1	S	KKAKQTGRLGSSGLGSASSIQAAVRQLEAEA	LGS(-95)S(-65)GLGS(48)AS(-48)S(-57)IQAAVR	-0.442667	0.545025
Protein KRI1 homolog	KRI1	S	KVILEKAGKYVDEENSDGETSNHRLQETSSQ	Y(-240)VDEENS(97)DGET(-97)S(-110)NHR	-0.442483	0.406154
Syntenin-1	SDCBP	S	__________MSLYPSLEDLKVDKVIQAQTA	S(-71)LY(-49)PS(49)LEDLK	-0.442469	0.597542
Protein Wiz	WIZ	S	KFRSAGHGRDSDKRPSLGLAPGGLAVVGRSA	DS(-31)DKRPS(31)LGLAPGGLAVVGR	-0.442106	1.07931
Glucose-induced degradation protein 8 homolog	GID8	S	______________MSYAEKPDEITKDEWME	S(53)Y(-53)AEKPDEIT(-88)KDEWMEK	-0.441736	1.0934
Caskin-2	CASKIN2	S	GGGPEPLPLPPARSPSQESIGARSRGSGHSQ	LLT(-52)FQGS(-52)ELS(-49)PELQAAMAGGGPEPLPLPPARS(1.8)PS(3.2)QES(-1.8)IGAR	-0.441465	0.380115
Protein FAM171A2	FAM171A2	S	WFVSLDGRSNSQVRHSYIDLQAGGGARSTDA	S(-98)NS(-66)QVRHS(66)Y(-89)IDLQAGGGAR	-0.440738	0.877421
Nuclear pore complex protein Nup133	NUP133	S	KGLPLGSAVSSPVLFSPVGRRSSLSSRGTPT	GLPLGS(-130)AVS(-78)S(-65)PVLFS(65)PVGRR	-0.438827	1.4682
Signal-induced proliferation-associated 1-like protein 1	SIPA1L1	S	SPTYKTGPSLHREYGSTSSIDKQGTSGESFF	T(-140)GPS(-81)LHREY(-120)GS(20)T(-20)S(-26)S(-39)IDK	-0.438411	1.01449
RalBP1-associated Eps domain-containing protein 1	REPS1	S	GVLAAVLASQPSIPRSVGKDKKAIQASIRRN	T(-170)GVLAAVLAS(-56)QPS(-28)IPRS(28)VGK	-0.437267	0.360624
Neugrin	NGRN	S	GVAGPGPIGREPDPDSDWEPEERELQEVEST	GVAGPGPIGREPDPDS(130)DWEPEER	-0.436857	0.72376
Angiomotin-like protein 1	AMOTL1	S	KDAGKTDSSSLRPARSVPSIAAATGTHSRQT	S(27)VPS(-27)IAAAT(-81)GT(-84)HS(-83)R	-0.436164	0.626139
YLP motif-containing protein 1	YLPM1	S	NRGEGSRDRGLVRPGSSREKVPGGLQGSQDR	GLVRPGS(0)S(0)REK	-0.434618	1.0152
YLP motif-containing protein 1	YLPM1	S	RGEGSRDRGLVRPGSSREKVPGGLQGSQDRG	GLVRPGS(0)S(0)REK	-0.434618	1.0152
Lymphoid-specific helicase	HELLS	S	IANMFGSSEKETIELSPTGRPKRRTRKSINY	ET(-46)IELS(18)PT(-18)GRPK	-0.434261	0.928142
Serine/arginine repetitive matrix protein 1	SRRM1	S	KRTSSPPRKTRRLSPSASPPRRRHRPSPPAT	RLS(64)PS(64)AS(64)PPR	-0.433997	1.42247
Galanin peptides;Galanin;Galanin message-associated peptide	GAL	S	EAGALDRLLDLPAAASSEDIERS________	LLDLPAAAS(9.6)S(-9.6)EDIERS(-34)	-0.433796	1.01142
Serine/threonine-protein kinase 11-interacting protein	STK11IP	S	PLLHKVKSRVRVRRASISEPSDTDPEPRTLN	VRRAS(44)IS(-44)EPS(-110)DT(-130)DPEPR	-0.433664	0.585352
Methylthioribulose-1-phosphate dehydratase	APIP	S	DMFVCDINEKDISGPSPSKKLKKSQCTPLFM	DIS(-34)GPS(15)PS(-15)KK	-0.433066	0.485954
ATP-dependent RNA helicase DDX54	DDX54	S	LYQKWKQKQKIDDRDSDEEGASDRRGPERRG	IDDRDS(110)DEEGAS(-110)DR	-0.432818	1.17043
Pleckstrin homology-like domain family B member 1	PHLDB1	S	FSLTLGARGRRTRSPSPTLGESLAPHKGSFS	RT(-7.7)RS(7.7)PS(20)PT(-30)LGES(-70)LAPHK	-0.432759	1.2062
TBC1 domain family member 4	TBC1D4	S	RILEDSGFDEQQEFRSRCSSVTGVQRRVHEG	ILEDS(-42)GFDEQQEFRS(42)R	-0.432551	0.436962
Centromere protein K	CENPK	S	TLGEFLEDHFPLPDRSVKKKKKNIQESSVNL	LLS(-140)T(-140)LGEFLEDHFPLPDRS(140)VK	-0.432008	1.00166
Suppressor of SWI4 1 homolog	PPAN-P2RY11;PPAN	S	RKKSLEGMKKARVGGSDEEASGIPSRTASLE	VGGS(140)DEEAS(-140)GIPS(-230)R	-0.431027	2.62568
Lysine-specific demethylase 2A	KDM2A	T	IPITKPHTMKPAPRLTPVRPAAASPIVSGAR	PAPRLT(37)PVRPAAAS(-37)PIVS(-75)GAR	-0.430977	1.56511
Transcription cofactor vestigial-like protein 4	VGLL4	S	GQPASPSAHMVSHSHSPSVVS__________	RGQPAS(15)PS(-15)AHMVS(-20)HS(-20)HS(12)PS(-12)VVS(-33)	-0.43004	0.837064
Hyaluronan mediated motility receptor	HMMR	T	SKAFHHESKENFALKTPLKEGNTNCYRAPME	ENFALKT(76)PLK	-0.429822	1.46377
Neuroblast differentiation-associated protein AHNAK	AHNAK	S	QKPKISMQDVDLSLGSPKLKGDIKVSAPGVQ	IS(-200)MQDVDLS(-45)LGS(45)PK	-0.429746	1.00244
Palmitoyltransferase ZDHHC5	ZDHHC5	S	PRFGKPDGLRGRGVGSPEPGPTAPYLGRSMS	GVGS(130)PEPGPT(-130)APY(-190)LGR	-0.4297	1.18219
Beta-adducin	ADD2	S	DKTESVTSGPMSPEGSPSKSPSKKKKKFRTP	DKT(-240)ES(-180)VT(-150)S(-130)GPMS(-42)PEGS(40)PS(-40)K	-0.428104	0.38175
ATP-dependent RNA helicase DDX24	DDX24	S	SLFSKEAPKRKAQAVSEEEEEEEGKSSSPKK	AQAVS(200)EEEEEEEGK	-0.427201	1.65587
FERM domain-containing protein 6	FRMD6	S	PQTICRKPKTSTDRHSLSLDDIRLYQKDFLR	T(-91)S(-76)T(-37)DRHS(29)LS(-29)LDDIR	-0.427138	1.00924
Cingulin	CGN	S	GAYWNGKLLRSHSQASLAGPGPVDPSNRSNS	S(-43)HS(43)QAS(110)LAGPGPVDPS(-110)NR	-0.426781	0.667268
Pre-mRNA-splicing factor CWC25 homolog	CWC25	S	DEHSAGRSQKKMANSSPVLSKVPGYGLQVRN	MANS(-15)S(15)PVLS(-25)K	-0.426122	0.748637
Msx2-interacting protein	SPEN	S	SNLKAEKQKPEVKKSSPEMEDARVLSKKQPD	KS(-48)S(48)PEMEDAR	-0.426027	0.205875
U2 snRNP-associated SURP motif-containing protein	U2SURP	S	ENQTPAHVYYRWKLYSILQGDSPTKWRTEDF	LY(-39)S(39)ILQGDS(33)PT(-33)K	-0.424995	1.61877
Stathmin	STMN1	S	ILSPRSKESVPEFPLSPPKKKDLSLEEIQKK	ES(-160)VPEFPLS(160)PPKK	-0.424757	1.09991
E3 SUMO-protein ligase RanBP2	RANBP2	S	NTEQGFKFGHVDQENSPSFMFQGSSNTEFKS	FGHVDQENS(31)PS(-31)FMFQGS(-110)S(-110)NT(-120)EFK	-0.423938	0.848929
GRIP1-associated protein 1	GRIPAP1	S	REKESSAVPARSLSSSPQAQPPRPAELSDEE	S(-79)LS(-57)S(-25)S(25)PQAQPPRPAELS(-130)DEEVAELFQR	-0.42367	0.686025
Protein lunapark	LNP	S	VTPALSSNVLPRHLGSPATSVPGMGLHPPGP	HLGS(25)PAT(-25)S(-25)VPGMGLHPPGPPLARPILPR	-0.422812	0.862016
5'-AMP-activated protein kinase subunit beta-1	PRKAB1	T	VYLSGSFNNWSKLPLTRSHNNFVAILDLPEG	LPLT(0)RS(0)HNNFVAILDLPEGEHQY(-130)K	-0.422284	0.526042
Protein polybromo-1	PBRM1	S	SSEMRAVIKAQHPDYSFGELSRLVGTEWRNL	AQHPDY(-41)S(32)FGELS(-32)R	-0.421287	1.07473
Microtubule-associated protein 1B;MAP1B heavy chain;MAP1 light chain LC1	MAP1B	S	PFEEKSGKQGSPDQVSPVSEMTSTSLYQDKQ	QGS(-88)PDQVS(72)PVS(-72)EMT(-90)S(-90)T(-97)S(-100)LY(-110)QDK	-0.421186	0.391352
Mis18-binding protein 1	MIS18BP1	T	PMDAIFFDSIPSGTLTPVKDLVKYQNSSLKL	NLPMDAIFFDS(-27)IPS(-11)GT(-5.2)LT(5.2)PVK	-0.420834	0.710629
Retinoblastoma-associated protein	RB1	S	GTSEKFQKINQMVCNSDRVLKRSAEGSNPPK	INQMVCNS(65)DRVLK	-0.419981	0.759932
LIM and SH3 domain protein 1	LASP1	T	EFEKNKGKGFSVVADTPELQRIKKTQDQISN	GFS(-110)VVADT(110)PELQR	-0.419687	0.879992
NEDD4-binding protein 3	N4BP3	S	SLASHKGQKLWRSNGSLHTLACHPPLSPGPR	LWRS(-6.2)NGS(6.2)LHT(-22)LACHPPLS(-67)PGPR	-0.419256	0.383715
Eukaryotic translation initiation factor 5B	EIF5B	S	TSKDKKKKGQKGKKQSFDDNDSEELEDKDSK	KQS(90)FDDNDS(74)EELEDKDS(-74)K	-0.41875	0.291999
Microtubule-associated protein 1B;MAP1B heavy chain;MAP1 light chain LC1	MAP1B	T	SDSGYSYETIGKTTKTPEDGDYSYEIIEKTT	T(-83)T(-70)KT(70)PEDGDY(-180)S(-150)Y(-200)EIIEK	-0.418404	0.748394
Mitogen-activated protein kinase kinase kinase MLT	ZAK	S	RMRQIASNTSLQRSQSNPILGSPFFSHFDGQ	S(-25)QS(25)NPILGS(-75)PFFS(-93)HFDGQDS(-120)Y(-130)AAAVR	-0.418205	0.964179
Centrosome-associated protein 350	CEP350	S	EEMLKERQSDQDMNHSPNIQSGKDIHEQKNT	ERQS(-81)DQDMNHS(81)PNIQS(-98)GK	-0.415124	1.24166
SLIT-ROBO Rho GTPase-activating protein 2;SLIT-ROBO Rho GTPase-activating protein 2B	SRGAP2;SRGAP2B	S	QIGKSVKQEDRQTPRSPDSTANVRIEEKHVR	QT(-36)PRS(30)PDS(-30)T(-34)ANVRIEEK	-0.415012	0.893332
Nuclear pore complex protein Nup214	NUP214	T	DEAVVQAPRHAPVVRTPSIQPSLLPHAAPFA	HAPVVRT(21)PS(-21)IQPS(-31)LLPHAAPFAK	-0.414804	1.34187
Neuromodulin	GAP43	S	KPEDKAHKAATKIQASFRGHITRKKLKGEKK	IQAS(33)FRGHIT(-33)R	-0.41386	1.43999
Deoxycytidine kinase	DCK	S	CNVQSTQDEFEELTMSQKNGGNVLQMMYEKP	WCNVQS(-88)T(-88)QDEFEELT(-15)MS(15)QK	-0.412888	0.465476
Histone-lysine N-methyltransferase EHMT2	EHMT2	S	GSSGRRKAKKKWRKDSPWVKPSRKRRKREPP	WRKDS(76)PWVK	-0.41152	0.464518
Protein Mis18-alpha	MIS18A	S	KCSDSSLLGKRLSEDSSRHQLLQKWASMWSS	RLS(-17)EDS(17)S(25)RHQLLQK	-0.410361	0.816409
Protein Mis18-alpha	MIS18A	S	CSDSSLLGKRLSEDSSRHQLLQKWASMWSSM	RLS(-16)EDS(16)S(34)RHQLLQK	-0.410361	0.816409
Sin3 histone deacetylase corepressor complex component SDS3	SUDS3	S	RTLNKLKSPKRPASPSSPEHLPATPAESPAQ	RPAS(19)PS(9.3)S(-9.3)PEHLPAT(-120)PAES(-130)PAQR	-0.408919	0.199427
Double-stranded RNA-specific adenosine deaminase	ADAR	T	IGENEKAERMGFTEVTPVTGASLRRTMLLLS	MGFT(-54)EVT(34)PVT(-34)GAS(-41)LRR	-0.408298	0.356931
Tyrosine-protein kinase BAZ1B	BAZ1B	S	EATEKKSDGACDSPSSDKENSSQIAQDHQKK	KS(-65)DGACDS(20)PS(-20)S(21)DKENS(-52)S(-66)QIAQDHQK	-0.408003	0.264798
DNA-binding protein inhibitor ID-2	ID2	S	__MKAFSPVRSVRKNSLSDHSLGISRSKTPV	KNS(42)LS(-42)DHS(-84)LGIS(-110)R	-0.407545	0.884129
Transformer-2 protein homolog beta	TRA2B	S	RSRSYSRDYRRRHSHSHSPMSTRRRHVGNRA	RHS(58)HS(47)HS(29)PMS(-29)T(-35)R	-0.407356	0.310682
	DNM1	S	PNRAPPGVPSRKGPASPTRPAAPRPAEAPLL	GPAS(5.7)PT(-5.7)RPAAPRPAEAPLLDL	-0.407067	1.58276
Protein kinase C delta type;Protein kinase C delta type regulatory subunit;Protein kinase C delta type catalytic subunit	PRKCD	S	QKLLAEALNQVTQRASRRSDSASSEPVGIYQ	LLAEALNQVT(-21)QRAS(21)R	-0.405667	0.955247
Protein kinase C delta type;Protein kinase C delta type regulatory subunit;Protein kinase C delta type catalytic subunit	PRKCD	T	CGINQKLLAEALNQVTQRASRRSDSASSEPV	LLAEALNQVT(10)QRAS(-10)R	-0.405667	0.955247
WD repeat-containing protein 59	WDR59	S	KIRTEAPGNLRLYSGSPTRSEKEQVSISSFY	LY(-99)S(-28)GS(28)PT(-28)RS(-37)EK	-0.404322	0.446007
FYVE, RhoGEF and PH domain-containing protein 6	FGD6	S	SNSEPSTALTKPRAKSLSAMDVEKCTKPCKD	S(22)LS(-22)AMDVEK	-0.403371	0.660728
SLAIN motif-containing protein 2	SLAIN2	S	RPSPKQSPRNSPRSRSPARGIEYSRVSPQPM	S(-19)RS(19)PARGIEY(-63)S(-59)R	-0.403332	0.325861
Activating signal cointegrator 1 complex subunit 2	ASCC2	S	AKKGYRHDSSTAVAGSPRGHGQSRETTQERR	GY(-100)RHDS(-69)S(-63)T(-62)AVAGS(62)PR	-0.403274	0.697477
Myeloid leukemia factor 2	MLF2	S	RAEGPPRLAIQGPEDSPSRQSRRYDW_____	LAIQGPEDS(19)PS(-19)RQS(-42)R	-0.402999	1.13789
Ubiquitin thioesterase OTUB1	OTUB1	S	MAAEEPQQQKQEPLGSDSEGVNCLAYDEAIM	AAEEPQQQKQEPLGS(6.8)DS(-6.8)EGVNCLAY(-28)DEAIMAQQDR	-0.402513	0.343722
Disintegrin and metalloproteinase domain-containing protein 19	ADAM19	T	TFKLQTPQGKRKVINTPEILRKPSQPPPRPP	VINT(110)PEILR	-0.401887	0.712828
Fidgetin	FIGN	T	SEQQRKFSSQSSRALTPPSYSTAKNSLGSRS	ALT(40)PPS(-40)Y(-64)S(-48)T(-46)AK	-0.39998	0.654378
Molybdopterin synthase catalytic subunit	MOCS2	S	EISSSCFSLETKLPLSPPLVEDSAFEPSRKD	LPLS(99)PPLVEDS(-99)AFEPS(-130)RK	-0.399587	0.673521
Uncharacterized protein KIAA1551	KIAA1551	S	NVNQGKHNKLESAIHSPMNDQQISQESRNST	LES(-23)AIHS(23)PMNDQQIS(-130)QES(-150)R	-0.399514	1.09706
MKL/myocardin-like protein 2	MKL2	S	LIKSGEISLPIKEEPSPISKMRPVTASITTM	S(-77)GEIS(-39)LPIKEEPS(20)PIS(-20)K	-0.399209	2.2831
Alpha-tubulin N-acetyltransferase 1	ATAT1	S	PHPTARLLLAADPGGSPAQRRRTRGTPPGLV	LLLAADPGGS(85)PAQR	-0.399131	0.86247
Raftlin	RFTN1	S	PGTGDVCSAPAGRNQSPEPSSGPRGEVPLAK	NQS(49)PEPS(-49)S(-52)GPRGEVPLAK	-0.398791	1.2356
RanBP2-like and GRIP domain-containing protein 3;RANBP2-like and GRIP domain-containing protein 8;RANBP2-like and GRIP domain-containing protein 5/6;E3 SUMO-protein ligase RanBP2;RanBP2-like and GRIP domain-containing protein 4	RGPD3;RGPD8;RGPD5;RGPD6;RANBP2;RGPD4	T	IFDEAKTAQEKDSLITPHVSRSSTPRESPCG	DS(-86)LIT(42)PHVS(-42)R	-0.398742	0.284631
Zinc finger protein 592	ZNF592	S	VLHSSNPVPLYAPNLSPPADSRIHVPASGYC	VLHS(-120)S(-120)NPVPLY(-54)APNLS(35)PPADS(-35)R	-0.398217	0.965031
Microtubule-associated serine/threonine-protein kinase 4	MAST4	S	GCLKRPVSRKVGRQESVDDLDRDKLKAKVVV	VGRQES(44)VDDLDRDK	-0.398212	0.997808
Histone deacetylase 2	HDAC2	S	EDSGDEDGEDPDKRISIRASDKRIACDEEFS	MLPHAPGVQMQAIPEDAVHEDS(40)GDEDGEDPDKRIS(40)IR	-0.398074	1.64153
NEDD4-binding protein 1	N4BP1	T	RDETVLQEEARNKAGTPVSELTKQMDTVLSS	AGT(47)PVS(-47)ELT(-72)K	-0.39798	1.22551
		S	SVTPKTVTPASSAKTSPAKQQAPPVRNLHQS	T(-150)VT(-120)PAS(-66)S(-41)AKT(-19)S(19)PAK	-0.39768	1.0442
DNA repair protein XRCC1	XRCC1	T	PKGKRKLDLNQEEKKTPSKPPAQLSPSVPKR	KT(25)PS(-25)KPPAQLS(8.4)PS(-8.4)VPK	-0.397251	0.139615
POU domain, class 5, transcription factor 1	POU5F1	S	____MAGHLASDFAFSPPPGGGGDGPGGPEP	AGHLAS(-39)DFAFS(39)PPPGGGGDGPGGPEPGWVDPR	-0.396771	1.09459
Low density lipoprotein receptor adapter protein 1	LDLRAP1	S	__MDALKSAGRALIRSPSLAKQSWGGGGRHR	ALIRS(26)PS(-26)LAK	-0.396082	2.15886
		S	SPAKQQAPPVRNLHQSGFSLSGAQIDDNIPR	NLHQS(21)GFS(-21)LS(-89)GAQIDDNIPR	-0.395485	1.07041
Chromodomain-helicase-DNA-binding protein 7	CHD7	S	KAEGGPFKDGETLEGSDAEESLDKTAESSLL	DGET(-80)LEGS(56)DAEES(-56)LDK	-0.395238	1.0477
Paralemmin-1	PALM	S	KENAAAPSPVRAPAPSPAKEERKTEVVMNSQ	ENAAAPS(47)PVRAPAPS(47)PAKEER	-0.395152	0.573003
Adenomatous polyposis coli protein	APC	S	SGAKSPSKSGAQTPKSPPEHYVQETPLMFSR	S(-99)GAQT(-57)PKS(57)PPEHY(-92)VQET(-130)PLMFS(-140)R	-0.39514	0.812773
60S ribosomal protein L12	RPL12	S	GATSALAPKIGPLGLSPKKVGDDIAKATGDW	IGPLGLS(91)PKK	-0.395124	1.38278
Splicing factor 1	SF1	S	TGDLGIPPNPEDRSPSPEPIYNSEGKRLNTR	LRT(-79)GDLGIPPNPEDRS(79)PS(68)PEPIY(-68)NS(-87)EGK	-0.394709	0.870505
Catenin delta-1	CTNND1	S	YKELRKPLEKEGWKKSDFQVNLNNASRSQSS	EGWKKS(150)DFQVNLNNAS(-150)R	-0.3942	1.35722
Adenomatous polyposis coli protein	APC	S	ESARHKAVEFSSGAKSPSKSGAQTPKSPPEH	AVEFS(-71)S(-60)GAKS(21)PS(-21)K	-0.393389	1.0124
Microtubule-associated protein	MAP4	S	TRPKPARVPPELLGGSPPWKTLDHRLGHCSL	VPPELLGGS(59)PPWK	-0.392547	0.601073
182 kDa tankyrase-1-binding protein	TNKS1BP1	S	PTSLVQRRFSEGVLQSPSQDQEKLGGSLAAL	FS(-180)EGVLQS(34)PS(-34)QDQEK	-0.392207	0.811235
Neuroblast differentiation-associated protein AHNAK	AHNAK	S	FDIKSPKFKAEAPLPSPKLEGELQAPDLELS	FKAEAPLPS(120)PKLEGELQAPDLELS(-120)LPAIHVEGLDIK	-0.391685	0.430115
La-related protein 1	LARP1	S	VPRQHYQKETESAPGSPRAVTPVPTKTEEVS	ET(-9.8)ES(9.8)APGS(78)PRAVT(46)PVPT(-46)K	-0.390894	0.578465
Protein AATF	AATF	S	YLVDGTKPNAGSEEISSEDDELVEEKKQQRR	Y(-65)LVDGT(-15)KPNAGS(15)EEIS(52)S(51)EDDELVEEK	-0.390152	0.314877
Protein AATF	AATF	S	LVDGTKPNAGSEEISSEDDELVEEKKQQRRR	Y(-55)LVDGT(-10)KPNAGS(10)EEIS(51)S(53)EDDELVEEK	-0.390152	0.314877
Pumilio homolog 1	PUM1	S	DSCLRKGGFGPRDADSDENDKGEKKNKGTFD	GGFGPRDADS(59)DENDKGEK	-0.389926	0.407005
tRNA (guanine(26)-N(2))-dimethyltransferase	TRMT1	S	KEGTCQRGDQCCYSHSPPTPRVSADAAPDCP	GDQCCY(-55)S(-21)HS(13)PPT(-13)PR	-0.38985	0.534352
Uncharacterized protein C7orf50	C7orf50	S	VQKAEALMRELDEEGSDPPLPGRAQRIRQVL	ELDEEGS(130)DPPLPGR	-0.389541	0.5188
Transcription intermediary factor 1-beta	TRIM28	S	GAEGPRLASPSGSTSSGLEVVAPEGTSAPGG	LAS(-4.4)PS(-3.1)GS(-1.8)T(-0.91)S(0.91)S(10)GLEVVAPEGT(-40)S(-52)APGGGPGT(-72)LDDS(-76)AT(-79)ICR	-0.38924	0.320119
Pinin	PNN	S	RLGGERRTRRESRQESDPEDDDVKKPALQSS	RES(61)RQES(61)DPEDDDVK	-0.389223	0.322391
Receptor tyrosine-protein kinase erbB-2;Receptor protein-tyrosine kinase	ERBB2	S	AGGMVHHRHRSSSTRSGGGDLTLGLEPSEEE	S(38)GGGDLT(-38)LGLEPS(-120)EEEAPR	-0.388908	0.513424
Cytoplasmic dynein 1 light intermediate chain 1	DYNC1LI1	S	PRTPNRSVSSNVASVSPIPAGSKKIDPNMKA	S(-160)VS(-130)S(-120)NVAS(-41)VS(41)PIPAGS(-46)K	-0.388356	0.527115
Wee1-like protein kinase	WEE1	T	GTPPHKTFRKLRLFDTPHTPKSLLSKARGID	LRLFDT(76)PHT(76)PK	-0.38812	0.969276
Kelch repeat and BTB domain-containing protein 11	KBTBD11	S	AALGPAGERAGSRPQSPSGDADARGDAAVYC	AGS(-14)RPQS(14)PS(-15)GDADARGDAAVY(-56)CFHAAAGEWR	-0.38809	0.379032
Ensconsin	MAP7	S	VISKRLSSSSATLLNSPDRARRLQLSPWESS	RLS(-120)S(-120)S(-120)S(-120)AT(-110)LLNS(110)PDRAR	-0.387929	1.60592
Transcriptional coactivator YAP1	YAP1	S	PRLDPRFAMNQRISQSAPVKQPPPLAPQSPQ	IS(-64)QS(64)APVK	-0.387752	1.2757
Zinc finger protein 589	ZNF589	S	PISSWGGNRILEIQLSPAQNASSEEVDRISK	ILEIQLS(66)PAQNAS(-66)S(-71)EEVDRIS(-93)K	-0.386811	0.74226
TRAF2 and NCK-interacting protein kinase	TNIK	S	GSALGPRLGSQPIRASNPDLRRTEPILESPL	LGS(-94)QPIRAS(94)NPDLRR	-0.386339	1.18572
Bromodomain-containing protein 1	BRD1	S	EVLPRLETLLQPRKRSRSTCGDSEVEEESPG	RS(6.6)RS(-6.6)T(-26)CGDS(-67)EVEEES(-200)PGK	-0.386252	0.348208
Kinetochore-associated protein 1	KNTC1	S	HKPGSTPEPIAAEVRSPSMESKLHRQALALQ	HKPGS(-60)T(-60)PEPIAAEVRS(6.2)PS(-6.2)MES(-11)K	-0.386015	0.468194
Uncharacterized protein KIAA1958	KIAA1958	S	SDSPSIIGVPSETQTSPVERYPGRPVKAKLD	S(-160)FNS(-150)DS(-150)PS(-140)IIGVPS(-45)ET(-25)QT(-17)S(17)PVERY(-49)PGRPVK	-0.385845	1.56683
cAMP-dependent protein kinase type I-beta regulatory subunit	PRKAR1B	S	RQKSNSQSDSHDEEVSPTPPNPVVKARRRRG	S(-53)NS(-36)QS(-30)DS(-27)HDEEVS(21)PT(-21)PPNPVVK	-0.385784	0.36541
Target of Myb protein 1	TOM1	S	LEERAKAADRLPNLSSPSAEGPPGPPSGPAP	AADRLPNLS(-15)S(15)PS(-30)AEGPPGPPS(-160)GPAPR	-0.385631	1.72506
Tumor suppressor p53-binding protein 1	TP53BP1	S	DPVSPASQKMVIQGPSSPQGEAMVTDVLEDQ	MVIQGPS(16)S(-16)PQGEAMVT(-73)DVLEDQK	-0.385592	0.717866
Zinc finger MYM-type protein 3	ZMYM3	T	SAPTAPTPPPPPPPATPRKNKAAMCKPLMQN	S(-32)APT(-9.2)APT(9.2)PPPPPPPAT(76)PRK	-0.385451	0.42744
SH3 and multiple ankyrin repeat domains protein 2	SHANK2	S	LDSPMGAKSASLAPRSPEIMSTISGTRSTTV	S(-100)AS(-76)LAPRS(74)PEIMS(-74)T(-82)IS(-95)GT(-100)R	-0.384945	0.968218
Tyrosine-protein kinase transmembrane receptor;Tyrosine-protein kinase transmembrane receptor ROR1	ROR1	S	PSGGNATTQTTSLSASPVSNLSNPRYPNYMF	LRS(-140)WEGLS(-130)S(-130)HT(-130)S(-130)S(-140)T(-130)T(-130)PS(-130)GGNAT(-110)T(-96)QT(-94)T(-81)S(-74)LS(-37)AS(37)PVS(-45)NLS(-66)NPR	-0.384744	0.558026
Nucleolar complex protein 2 homolog	NOC2L	S	REAREAARSPDKPGGSPSASRRKGRASEHKD	EAARS(140)PDKPGGS(35)PS(-35)AS(-54)R	-0.383644	0.662823
H/ACA ribonucleoprotein complex non-core subunit NAF1	NAF1	S	SWKNDQEPPPEALDFSDDEKEKEAKQRKKSQ	NDQEPPPEALDFS(49)DDEKEK	-0.383534	1.02289
Retinoblastoma-associated protein	RB1	S	PLRIPGGNIYISPLKSPYKISEGLPTPTKMT	FPS(-8)S(8)PLRIPGGNIY(-28)IS(28)PLKS(45)PY(-45)K	-0.383022	0.363057
Transforming acidic coiled-coil-containing protein 3	TACC3	T	VPPKNLAKAMKVTFQTPLRDPQTHRILSPSM	VT(-56)FQT(56)PLRDPQT(-56)HR	-0.382856	0.84737
MAP/microtubule affinity-regulating kinase 3	MARK3	T	QRTPVASTHSISSAATPDRIRFPRGTASRST	T(-120)PVAS(-100)T(-96)HS(-63)IS(-39)S(-25)AAT(25)PDRIRFPR	-0.382626	0.595314
		T	QRTPVASTHSISSAATPDRIRFPRGTASRST	T(-120)PVAS(-100)T(-96)HS(-63)IS(-39)S(-25)AAT(25)PDRIRFPR	-0.382626	0.595314
Band 4.1-like protein 5	EPB41L5	S	TEYQTTKTNKARRSTSFERRPSKRYSRRTLQ	S(-35)T(-30)S(21)FERRPS(-21)K	-0.382517	0.402145
Unconventional myosin-IXb	MYO9B	S	KKKPGDASSLPDAGLSPGSQVDSKSTFKRLF	KKPGDAS(-98)S(-98)LPDAGLS(33)PGS(-33)QVDS(-82)K	-0.382005	0.754886
60 kDa heat shock protein, mitochondrial	HSPD1	S	MGPKGRTVIIEQSWGSPKVTKDGVTVAKSID	GRT(-110)VIIEQS(-61)WGS(61)PK	-0.381913	0.40048
Histone-lysine N-methyltransferase EHMT2	EHMT2	S	QGAAAAGSEPPPATTSPEGQPKVHRARKTMS	LLS(-93)MPGAQGAAAAGS(-60)EPPPAT(-11)T(-8.4)S(8.4)PEGQPK	-0.381784	0.474491
Protein FAM208A	FAM208A	S	RGTDQKKNTQIELQSSPDVQNSLLEDKTYLD	NT(-43)QIELQS(-5.9)S(5.9)PDVQNS(-40)LLEDK	-0.381513	0.613863
Mitochondrial dynamics protein MID51	MIEF1	S	LAVKRMYDRAISAPTSPTRLSHSGKRSWEEP	AIS(-76)APT(-16)S(16)PT(-21)R	-0.38086	0.418886
Nucleolar RNA helicase 2	DDX21	S	KQVKKKAEPSEVDMNSPKSKKAKKKEEPSQN	KAEPS(-170)EVDMNS(170)PK	-0.380788	1.22924
Neutral amino acid transporter B(0);Amino acid transporter	SLC1A5	S	LLKHYRGPAGDATVASEKESVM_________	HY(-140)RGPAGDAT(-62)VAS(62)EK	-0.380483	0.616105
Serine-threonine kinase receptor-associated protein	STRAP	S	IGFPETTEEELEEIASENSDCIFPSAPDVKA	IGFPET(-64)T(-60)EEELEEIAS(49)ENS(29)DCIFPS(-29)APDVKA	-0.380388	0.435832
Nuclear pore complex protein Nup107	NUP107	T	NQVIPRTPSSFRQPFTPTSRSLLRQPDISCI	T(-110)PS(-65)S(-48)FRQPFT(32)PT(-32)S(-38)R	-0.380248	1.38385
Antigen KI-67	MKI67	T	KPAVSGEKNIYAFMGTPVQKLDLTENLTGSK	NIY(-63)AFMGT(63)PVQK	-0.380239	0.958587
Eukaryotic translation initiation factor 4E-binding protein 2	EIF4EBP2	T	DRKFLLDRRNSPMAQTPPCHLPNIPGVTSPG	NS(-51)PMAQT(51)PPCHLPNIPGVT(-100)S(-110)PGT(-120)LIEDS(-130)K	-0.380112	0.285155
Eukaryotic elongation factor 2 kinase	EEF2K	S	YYSNLTKSERYSSSGSPANSFHFKEAWKHAI	Y(-160)S(-120)S(-84)S(-68)GS(63)PANS(-63)FHFK	-0.379821	0.318305
Ragulator complex protein LAMTOR1	LAMTOR1	S	DRARQYSTRLAVLSSSLTHWKKLPPLPSLTS	LAVLS(-56)S(-26)S(22)LT(-22)HWK	-0.379527	0.777811
Synaptic vesicle membrane protein VAT-1 homolog	VAT1	S	PQHPAASEGAAAAAASPPLLRCLVLTGFGGY	T(-130)EAAS(-110)DPQHPAAS(-100)EGAAAAAAS(100)PPLLR	-0.379395	0.956114
Dedicator of cytokinesis protein 4	DOCK4	S	PASVSPDGTRVIPRRSPLSYPAVNRYSSSSL	VIPRRS(37)PLS(-37)Y(-52)PAVNR	-0.378545	1.5386
Protein PRRC2C	PRRC2C	S	PPNVACWRDGGKAAGSPSSSDQDEKLPGQDE	AAGS(41)PS(-41)S(-58)S(-75)DQDEKLPGQDES(-160)T(-170)AGT(-190)S(-190)EQNDILK	-0.378537	0.538592
Ribosomal protein S6 kinase beta-1	RPS6KB1	S	TYVAPSVLESVKEKFSFEPKIRSPRRFIGSP	EKFS(76)FEPK	-0.37775	0.503525
BRISC and BRCA1-A complex member 1	BABAM1	S	EEEEEHSAEPRPRTRSNPEGAEDRAVGAQAS	T(-33)RS(33)NPEGAEDRAVGAQAS(-140)VGS(-160)R	-0.377307	0.442427
CTTNBP2 N-terminal-like protein	CTTNBP2NL	S	GNPPPIPPKKPGLTPSPSATTPLTKTHSQAA	KPGLT(-16)PS(16)PS(-24)AT(-45)T(-49)PLT(-58)K	-0.37675	1.08565
Biorientation of chromosomes in cell division protein 1-like 1	BOD1L1	S	KIVTSVRRRGRKPKRSLTVSDDAESSEPERK	RS(21)LT(-21)VS(-71)DDAES(-170)S(-180)EPERK	-0.376717	1.85971
Splicing factor 3B subunit 2	SF3B2	S	EEMETDARSSLGQSASETEEDTVSVSKKEKN	S(-200)S(-200)LGQS(-43)AS(43)ET(-81)EEDT(-180)VS(-220)VS(-250)KK	-0.376615	1.70734
Eukaryotic translation initiation factor 4E transporter	EIF4ENIF1	S	RVTKSPAPVHRGNSSSPAPAASITSMLSPSF	GNS(-45)S(-15)S(15)PAPAAS(-72)IT(-84)S(-89)MLS(-110)PS(-120)FT(-130)PT(-140)S(-140)VIRK	-0.376462	0.742026
Serine/threonine-protein kinase;Serine/threonine-protein kinase D1	PRKD1	S	KSPSESFIGREKRSNSQSYIGRPIHLDKILM	RS(-10)NS(10)QS(-23)Y(-37)IGRPIHLDK	-0.376428	1.63338
Microtubule-associated protein 1B;MAP1B heavy chain;MAP1 light chain LC1	MAP1B	S	KHMDPPPAPVQDRSPSPRHPDVSMVDPEALA	HMDPPPAPVQDRS(110)PS(110)PR	-0.376398	0.32462
RNA-binding motif protein, X chromosome;RNA-binding motif protein, X chromosome, N-terminally processed;RNA binding motif protein, X-linked-like-1	RBMX;RBMXL1	S	DRDYSDHPSGGSYRDSYESYGNSRSAPLTRG;DRDYSDHPSGGSYRDSYESYGNSRSAPPTRG	DRDY(-120)S(-85)DHPS(-51)GGS(-51)Y(-85)RDS(36)Y(-47)ES(-36)Y(-63)GNS(-58)R	-0.376324	0.72291
WD repeat-containing protein 48	WDR48	S	TVNKWTLKGIHNFRASGDYDNDCTNPITPLC	GIHNFRAS(53)GDY(-53)DNDCT(-57)NPIT(-110)PLCT(-150)QPDQVIK	-0.375929	1.04886
Phosphatidylinositol 4-phosphate 5-kinase type-1 alpha	PIP5K1A	S	RFMCNTVFKKIPLKPSPSKKFRSGSSFSRRA	KIPLKPS(16)PS(-16)K	-0.375491	0.119169
Serine/threonine-protein kinase PAK 4	PAK4	S	FENMSVTRSNSLRRDSPPPPARARQENGMPE	S(-32)NS(32)LRRDS(56)PPPPAR	-0.375295	0.202598
E3 ubiquitin-protein ligase CHIP	STUB1	S	EGGARLGAGGGSPEKSPSAQELKEQGNRLFV	LGAGGGS(-46)PEKS(23)PS(-23)AQELK	-0.374792	0.476409
La-related protein 7	LARP7	S	TSNTSISKMKRSRPTSEGSDIESTEPQKQCS	RS(-38)RPT(-14)S(14)EGS(35)DIES(-35)T(-47)EPQK	-0.374634	0.839804
Double-stranded RNA-binding protein Staufen homolog 2	STAU2	S	ASRHKVISGTTLGYLSPKDMNQPSSSFFSIS	VIS(-130)GT(-99)T(-85)LGY(-88)LS(85)PK	-0.374416	0.970618
Apoptotic chromatin condensation inducer in the nucleus	ACIN1	S	CLKQPSLEQKEGRRASHTLLPSHRLKQSADS	RAS(23)HT(-23)LLPS(-88)HR	-0.374412	1.13887
Coiled-coil domain-containing protein 6	CCDC6	S	VSAPPSPRDISMEIDSPENMMRHIRFLKNEV	DIS(-83)MEIDS(83)PENMMR	-0.374312	1.60836
Zinc finger protein ubi-d4	DPF2	S	KRYKNRPGLSYHYAHSHLAEEEGEDKEDSQP	NRPGLS(-34)Y(-85)HY(-75)AHS(34)HLAEEEGEDKEDS(-86)QPPT(-140)PVS(-170)QR	-0.373918	1.29624
CREB-regulated transcription coactivator 2	CRTC2	S	ASTPGASPHHRRVPLSPLSLLAGPADARRSQ	RVPLS(31)PLS(-31)LLAGPADARR	-0.373707	1.00897
Protein SDE2 homolog	SDE2	S	PSGSQRARVVNTDHGSPEQLQIPVTDSGRHI	VVNT(-28)DHGS(28)PEQLQIPVT(-76)DS(-88)GR	-0.373403	0.408674
Versican core protein	VCAN	S	RMSDLSVIGHPIDSESKEDEPCSEETDPVHD	MS(-86)DLS(-51)VIGHPIDS(0)ES(0)K	-0.373133	0.495208
Rho GTPase-activating protein 11A	ARHGAP11A	S	GEYETPGEYKRKRRQSVGDFVSGALNKFKPN	RRQS(110)VGDFVS(-110)GALNK	-0.372076	1.37727
Protein DBF4 homolog A	DBF4	S	DTPKKKRIKYSVGSLSPVSASVLKKTEQKEK	Y(-120)S(-100)VGS(-38)LS(38)PVS(-38)AS(-48)VLK	-0.371434	0.868673
RNA-binding protein 12B	RBM12B	S	IEMKRTDRVGRGRPGSGTSGVDSLSNFIESV	GRPGS(13)GT(-13)S(-20)GVDS(-85)LS(-130)NFIES(-150)VK	-0.371386	1.61261
Protein IWS1 homolog	IWS1	T	EQMPQRRRMNSTGGQTPRRDLEKVLTGEEKA	MNS(-100)T(-86)GGQT(86)PRRDLEK	-0.370926	0.497581
Myotubularin-related protein 6	MTMR6	S	DGILTKELLHSVHPESPNLKTSLCFKEQTLL	ELLHS(-97)VHPES(97)PNLK	-0.37069	1.24773
Paralemmin-1	PALM	S	GDSAPATAKENAAAPSPVRAPAPSPAKEERK	ENAAAPS(47)PVRAPAPS(47)PAKEER	-0.370366	0.784016
Histone-lysine N-methyltransferase 2B	KMT2B	S	IDQQQQQKVAASMPLSPGGQMEEVAGAVKQI	VAAS(-96)MPLS(96)PGGQMEEVAGAVK	-0.370163	0.715161
WASH complex subunit FAM21C;WASH complex subunit FAM21A	FAM21C;FAM21A	T	EAKPRKTLKEKKERRTPSDDEEDNLFAPPKL	ERRT(78)PS(78)DDEEDNLFAPPK	-0.369932	0.832557
Replication factor C subunit 1	RFC1	S	PSLDSEYNEELNEDDSQSDEKDQDAIETDAM	HS(-120)T(-120)S(-120)PS(-120)LDS(-110)EY(-100)NEELNEDDS(13)QS(-13)DEKDQDAIET(-60)DAMIK	-0.369309	1.30067
Latrophilin-2	ADGRL2;LPHN2	S	KMIISELVHNNLRGSSKTHNLELTLPVKPVI	MIIS(-36)ELVHNNLRGS(-5.5)S(5.5)K	-0.368577	0.684266
Death-inducer obliterator 1	DIDO1	S	LKSKHDSSAPDPAPDSADEVMPEAVPEVASE	S(-62)KHDS(-61)S(-55)APDPAPDS(55)ADEVMPEAVPEVAS(-110)EPGLES(-130)AS(-130)HPNVDR	-0.368446	0.547592
Probable cation-transporting ATPase 13A3	ATP13A3	S	SAIDPEAIPVKLVHDSLEDLQMTRYHFAMNG	LVHDS(160)LEDLQMT(-160)R	-0.36838	1.04677
Double-stranded RNA-binding protein Staufen homolog 1	STAU1	S	QNEPLPERLEVNGRESEEENLNKSEISQVFE	ILQNEPLPERLEVNGRES(73)EEENLNK	-0.368037	2.5663
E3 ubiquitin-protein ligase HUWE1	HUWE1	S	LFGHSSTSALSAILRSPAFTSRLSGNRGVQY	LFGHS(-150)S(-120)T(-110)S(-100)ALS(-65)AILRS(60)PAFT(-60)S(-60)R	-0.367469	1.0322
Cullin-4B	CUL4B	T	AAQEVRSATDGNTSTTPPTSAKKRKLNSSSS	S(-190)AT(-180)DGNT(-41)S(-27)T(-16)T(16)PPT(-38)S(-45)AK	-0.36691	0.729852
G protein-regulated inducer of neurite outgrowth 1	GPRIN1	S	AAAPPAFPEVRVRPGSALAAAVAPPEPAEPV	VRPGS(140)ALAAAVAPPEPAEPVRDVS(-140)WDEK	-0.366257	0.689446
Ral GTPase-activating protein subunit alpha-2	RALGAPA2	S	KREHEGITILVRRSSSPAELDLKDDLQQTQG	RS(-5.6)S(5.6)S(18)PAELDLKDDLQQT(-83)QGK	-0.365511	0.383979
Melanoma-associated antigen D2	MAGED2	S	KARKVKHLDGEEDGSSDQSQASGTTGGRRVS	HLDGEEDGS(-7.4)S(7.4)DQS(-96)QAS(-150)GT(-160)T(-170)GGR	-0.365186	0.6698
Coiled-coil domain-containing protein 9	CCDC9	S	VELNSPRTTHLAGALSPGEAWPFESV_____	T(-52)T(-52)HLAGALS(52)PGEAWPFES(-110)V	-0.36456	1.27416
TERF1-interacting nuclear factor 2	TINF2	S	KERPTVMLFPFRNLGSPTQVISKPESKEEHA	NLGS(13)PT(-13)QVIS(-33)KPES(-40)KEEHAIY(-53)T(-54)ADLAMGT(-68)R	-0.364433	0.873132
Cyclin-L1	CCNL1	S	SRSHSESPRRHHNHGSPHLKAKHTRDDLKSS	HHNHGS(49)PHLK	-0.364054	0.308027
Protein FAM53C	FAM53C	S	GVKRRHEEDPRRLRPSLDFDKMNQKPYSGGL	LRPS(63)LDFDK	-0.362721	1.2467
Formin-binding protein 4	FNBP4	S	ELRALEEGDGSVSGSSPRSDISQPASQDGMR	ALEEGDGS(-70)VS(-23)GS(-14)S(14)PRS(-38)DIS(-80)QPAS(-120)QDGMRR	-0.362212	0.6175
Specifically androgen-regulated gene protein	SARG	T	MPISIPKAPRANSALTPPKPESGLTLQESNT	ANS(-42)ALT(36)PPKPES(-36)GLT(-79)LQES(-140)NT(-150)PGLR	-0.361847	0.6061
Deoxyuridine 5'-triphosphate nucleotidohydrolase, mitochondrial	DUT	S	KAGGSPAPGPETPAISPSKRARPAEVGGMQL	AGGS(-60)PAPGPET(-25)PAIS(13)PS(-13)K	-0.361504	1.75208
Neuroblast differentiation-associated protein AHNAK	AHNAK	S	GKGKKSKFKMPKIHMSGPKIKAKKQGFDLNV	IHMS(80)GPK	-0.361401	0.648234
Protein farnesyltransferase subunit beta	FNTB	S	_____________MASPSSFTYYCPPSSSPV	AS(28)PS(-28)S(-45)FT(-96)Y(-130)Y(-140)CPPS(-170)S(-180)S(-180)PVWS(-200)EPLY(-210)S(-210)LRPEHAR	-0.361217	0.763197
Disks large homolog 1	DLG1	S	LREQMMNSSISSGSGSLRTSQKRSLYVRALF	EQMMNS(-110)S(-98)IS(-53)S(-37)GS(-21)GS(21)LR	-0.360717	0.740851
Mediator of RNA polymerase II transcription subunit 1	MED1	S	DKKKSHSIKPESWSKSPISSDQSLSMTSNTI	S(42)PIS(-42)S(-63)DQS(-92)LS(-100)MT(-110)S(-110)NT(-110)ILS(-110)ADRPS(-110)R	-0.360422	1.07757
Chromosome-associated kinesin KIF4A;Chromosome-associated kinesin KIF4B	KIF4A;KIF4B	S	VEPSENLQSLMEKNQSLVEENEKLSRGLSEA	NQS(78)LVEENEK	-0.359996	0.68056
Phosphatidylinositol transfer protein beta isoform	PITPNB	S	EDETQKELETMRKRGSVRGTSAADV______	RGS(61)VRGT(-61)S(-82)AADV	-0.359475	0.523413
E2/E3 hybrid ubiquitin-protein ligase UBE2O	UBE2O	S	DKKGESKTKSEAESASPEETPDGSASPVEMQ	S(-16)EAES(-8)AS(8)PEET(-24)PDGS(-5.9)AS(5.9)PVEMQDEGAEEPHEAGEQLPPFLLK	-0.358916	0.379416
Uncharacterized protein C12orf45	C12orf45	S	KSRKTSTLQTVRIERSPLLDQVQTFLPQMAR	IERS(93)PLLDQVQT(-93)FLPQMAR	-0.358878	0.780718
Eukaryotic translation initiation factor 2 subunit 2	EIF2S2	T	EGVKDLKIESDVQEPTEPEDDLDIMLGNKKK	IES(-120)DVQEPT(120)EPEDDLDIMLGNKK	-0.358874	0.650415
Rho GTPase-activating protein 26	ARHGAP26	S	NTVPDMPLTNAQLHLSRKKSSDSKPPSCSER	IFNT(-110)VPDMPLT(-44)NAQLHLS(44)R	-0.358517	0.684967
DENN domain-containing protein 4C	DENND4C	S	NIDFTQRPFHGISTVSLPNSLQEVVDPLGKR	S(-1)HS(1)VGGPLQNIDFT(-25)QRPFHGIS(-31)T(-31)VS(31)LPNS(-60)LQEVVDPLGK	-0.35847	0.144759
Chromosome-associated kinesin KIF4A;Chromosome-associated kinesin KIF4B	KIF4A;KIF4B	S	KKRALASNTSFFSGCSPIEEEAH________	RALAS(-150)NT(-140)S(-130)FFS(-72)GCS(72)PIEEEAH	-0.358427	0.907686
Serine/threonine-protein phosphatase 6 regulatory subunit 3	PPP6R3	S	EACCKERIQQFDDGGSDEEDIWEEKHIAFTP	IQQFDDGGS(160)DEEDIWEEK	-0.358315	0.839634
Uncharacterized protein KIAA1109	KIAA1109	S	EPTCKVVFENEQDNSSLTKTQRKRSLVTSEP	VVFENEQDNS(-14)S(14)LT(-19)K	-0.358211	0.701874
Proteasome inhibitor PI31 subunit	PSMF1	S	VPPGARFDPFGPIGTSPPGPNPDHLPPPGYD	FDPFGPIGT(-26)S(26)PPGPNPDHLPPPGY(-58)DDMY(-72)L	-0.358119	0.75473
Sodium-coupled neutral amino acid transporter 1	SLC38A1	S	SKFISDRESRRSLTNSHLEKKKCDEYIPGTT	S(-120)LT(-49)NS(49)HLEK	-0.35801	0.326973
ATP-binding cassette sub-family F member 1	ABCF1	S	PPKQGKEKAKKAEQGSEEEGEGEEEEEEGGE	KAEQGS(230)EEEGEGEEEEEEGGES(-230)KADDPY(-310)AHLS(-270)K	-0.357581	0.847997
Hematological and neurological expressed 1-like protein	HN1L	S	QHLNPPGGKTSDIFGSPVTATSRLAHPNKPK	T(-130)S(-120)DIFGS(62)PVT(-62)AT(-73)S(-82)R	-0.3575	2.03513
Ubiquitin-associated protein 2-like	UBAP2L	S	FTPSSTMMEVFLQEKSPAVATSTAAPPPPSS	RQAFT(-63)PS(-58)S(-58)T(-59)MMEVFLQEKS(53)PAVAT(-53)S(-62)T(-63)AAPPPPS(0.57)S(-0.57)PLPS(-11)K	-0.356948	1.22467
Protein phosphatase 1 regulatory subunit 35	PPP1R35	S	AARQRRQVRFRLTPPSPVRSEPQPAVPQELE	FRLT(-35)PPS(35)PVR	-0.35646	0.282107
Zinc finger protein 318	ZNF318	S	GNLGDMPVDFCTTRVSPAHRSPTVLCQKVCE	ALEDFEAT(-100)DLKVEELT(-90)ALGNLGDMPVDFCT(-16)T(-16)RVS(16)PAHR	-0.356418	0.370762
Myb-related protein B	MYBL2	T	SKEQEPIGTDLDAVRTPEPLEEFPKREDQEG	EQEPIGT(-22)DLDAVRT(22)PEPLEEFPK	-0.356391	0.553061
Septin-9	SEPT9	T	PSRFGLKRAEVLGHKTPEPAPRRTEITIVKP	RAEVLGHKT(95)PEPAPR	-0.356238	1.07686
AT-rich interactive domain-containing protein 3A	ARID3A	S	RAAAAGLGHPASPGGSEDGPPGSEEEDAARE	AAAAGLGHPAS(67)PGGS(67)EDGPPGS(67)EEEDAAR	-0.355923	0.232923
DNA polymerase alpha subunit B	POLA2	S	LTKRSVSTRSPHQLLSPSSFSPSATPSQKYN	RS(-1.2)VS(-1.2)T(-0.78)RS(0.78)PHQLLS(14)PS(-2)S(-9.3)FS(2)PS(-17)AT(-27)PS(-33)QK	-0.355848	0.737471
AP2-associated protein kinase 1	AAK1	S	PSSPKTQRAGHRRILSDVTHSAVFGVPASKS	ILS(39)DVT(-39)HS(-81)AVFGVPAS(-160)K	-0.355787	1.18418
DNA-directed RNA polymerase II subunit RPB1	POLR2A	S	TSPKYSPTSPTYSPTSPKYSPTSPTYSPTSP	Y(-170)S(-140)PT(-100)S(-63)PT(-20)Y(-47)S(-16)PT(-5.3)S(5.3)PK	-0.355367	0.231284
Zinc finger protein 36, C3H1 type-like 2	ZFP36L2	S	AAPSSGFAPGFLRRHSASNLHALAHPAPSPG	RHS(28)AS(-28)NLHALAHPAPS(-120)PGS(-130)CS(-130)PK	-0.355232	0.276246
Golgi reassembly-stacking protein 2	GORASP2	T	TAKAPTTVEDRVGDSTPVSEKPVSAAVDANA	APT(-58)T(-52)VEDRVGDS(-8.4)T(8.4)PVS(-54)EKPVS(-95)AAVDANAS(-200)ES(-230)P	-0.353546	0.274449
Zinc finger X-chromosomal protein;Zinc finger Y-chromosomal protein	ZFX;ZFY	S	DPGEDDLGGTVDIVESEPENDHGVELLDQNS	ADPGEDDLGGT(-61)VDIVES(61)EPENDHGVELLDQNS(-82)S(-82)IRVPR	-0.353153	0.638872
Partitioning defective 3 homolog	PARD3	S	DVGPSLGLKKSSSLESLQTAVAEVTLNGDIP	S(-0.52)S(0.52)S(-7.2)LES(24)LQT(-33)AVAEVT(-68)LNGDIPFHRPRPR	-0.352975	0.346701
Microtubule-associated protein 1B;MAP1B heavy chain;MAP1 light chain LC1	MAP1B	S	DATDGKDYNASASTISPPSSMEEDKFSRSAL	DY(-71)NAS(-37)AS(-26)T(-20)IS(20)PPS(-27)S(-26)MEEDK	-0.352956	0.89475
Exportin-4	XPO4	S	RLHGQLQRHQQQLLASPGSSTVDNKMLDDLY	HQQQLLAS(49)PGS(-49)S(-97)T(-110)VDNK	-0.352506	0.544963
Pleckstrin homology domain-containing family A member 7	PLEKHA7	S	YVPYRPHPPQLRKVTSPLQSPTKAKPKVEDE	VT(-29)S(29)PLQS(-49)PT(-54)K	-0.352439	0.673206
DNA (cytosine-5)-methyltransferase 3B	DNMT3B	S	TQDLTGDGDGEDGDGSDTPVMPKLFRETRTR	REVS(-170)S(-170)LLS(-160)Y(-150)T(-140)QDLT(-100)GDGDGEDGDGS(15)DT(-15)PVMPK	-0.35243	0.401719
Leucine-rich repeat flightless-interacting protein 1	LRRFIP1	S	GVAKDNAKIDGATQSSPAEPKSEDADRCTLP	IDGAT(-40)QS(-18)S(18)PAEPK	-0.352398	0.920249
Protein Tob2	TOB2	S	GAGGQQPPQQPRMARSPTNSLLKHKSLSLSM	MARS(27)PT(-27)NS(-50)LLK	-0.351965	0.800954
Zinc finger MYM-type protein 4	ZMYM4	T	AANQVEETLHTHLPQTPETNFRDSSYPFANK	AANQVEET(-33)LHT(-23)HLPQT(19)PET(-19)NFR	-0.351707	1.00762
Protein transport protein Sec61 subunit beta	SEC61B	S	PGPTPSGTNVGSSGRSPSKAVAARAAGSTVR	PGPT(-170)PS(-140)GT(-110)NVGS(-34)S(-26)GRS(26)PS(-26)K	-0.351614	0.692105
ATP-dependent DNA helicase Q5	RECQL5	S	PRGEVPGGSAHYGGPSPEKKAKSSSGGSSLA	GEVPGGS(-89)AHY(-79)GGPS(79)PEK	-0.351551	0.69026
Centromere protein C	CENPC	S	KVIPKNRIHHKLVLPSNTPNVRRTKRTRLKP	LVLPS(8.3)NT(-8.3)PNVR	-0.351205	0.906361
Cadherin-1;E-Cad/CTF1;E-Cad/CTF2;E-Cad/CTF3	CDH1	S	ARPEVTRNDVAPTLMSVPRYLPRPANPDEIG	NDVAPT(-43)LMS(43)VPR	-0.351078	0.81031
Ubiquitin-associated protein 2-like	UBAP2L	T	SDSAVHSPFTKRQAFTPSSTMMEVFLQEKSP	RQAFT(23)PS(-23)S(-47)T(-51)MMEVFLQEK	-0.350989	3.19015
RNA-binding protein NOB1	NOB1	S	NPHLTEDQRFPQLRLSQKARQKTNVFAPDYI	FPQLRLS(69)QK	-0.350921	0.77972
Forkhead box protein N3	FOXN3	S	DHNYSSAKSSNARSTSPTSDSISSSSSSADD	S(-26)T(-26)S(26)PT(-40)S(-50)DS(-69)IS(-88)S(-110)S(-110)S(-120)S(-130)S(-150)ADDHY(-200)EFAT(-180)K	-0.350839	0.472112
Hematological and neurological expressed 1-like protein	HN1L	S	RAMKPPGGESSNLFGSPEEATPSSRPNRMAS	AMKPPGGES(-83)S(-83)NLFGS(38)PEEAT(-40)PS(-38)S(-38)RPNR	-0.350528	0.561883
Matrix-remodeling-associated protein 7	MXRA7	S	EGPEEEDGEGFSFKYSPGKLRGNQYKKMMTK	GPS(-300)S(-290)EGPEEEDGEGFS(-57)FKY(-140)S(57)PGK	-0.350356	0.405954
	MXRA7	S	EGPEEEDGEGFSFKYSPGKLRGNQYKKMMTK	GPS(-300)S(-290)EGPEEEDGEGFS(-57)FKY(-140)S(57)PGK	-0.350356	0.405954
Ensconsin	MAP7	S	ATLLNSPDRARRLQLSPWESSVVNRLLTPTH	RLQLS(64)PWES(-64)S(-78)VVNR	-0.350227	1.31707
Probable ATP-dependent RNA helicase DDX10	DDX10	S	_________MGKTANSPGSGARPDPVRSFNR	T(-77)ANS(48)PGS(-48)GARPDPVR	-0.349868	0.540899
Rho guanine nucleotide exchange factor 40	ARHGEF40	T	LLGRARGPDGPWGVGTPRMERKRSISAQQRL	ARGPDGPWGVGT(46)PR	-0.349446	0.666954
Afadin	MLLT4	S	YQLERHRIEAAMDRKSDSDMWINQSSSLDSS	KS(1.6)DS(-1.6)DMWINQS(-66)S(-72)S(-77)LDS(-100)S(-110)T(-120)S(-120)S(-120)QEHLNHS(-140)S(-130)K	-0.349044	0.314526
Cingulin-like protein 1	CGNL1	S	KPWTCFPKPSNSQPTSPSLEDPAKSGVTAIR	PS(-160)NS(-92)QPT(-31)S(31)PS(-42)LEDPAK	-0.348117	0.298409
Protein-methionine sulfoxide oxidase MICAL3	MICAL3	S	PLPVQSQSDTKDRLGSPLAVDEALRRSDLVE	DRLGS(120)PLAVDEALRR	-0.347256	1.27166
Histone lysine demethylase PHF8	PHF8	S	KSRPKKKKNSDDAPWSPKARVTPTLPKQDRP	NS(-76)DDAPWS(76)PK	-0.34685	0.843
Survival of motor neuron-related-splicing factor 30	SMNDC1	S	YSKNKKGQVKRSIFASPESVTGKVGVGTCGI	RS(-27)IFAS(27)PES(-42)VT(-79)GK	-0.346848	0.789662
	MLLT4	S	GSTLPPEKLPYLVELSPDGSDSRDKPKLYRL	LPY(-95)LVELS(34)PDGS(-34)DS(-42)RDKPK	-0.346704	0.827651
Centrosomal protein of 85 kDa	CEP85	S	AMQEKYPTEGISHVTSPSSDVIQKGSSLGTE	Y(-100)PT(-57)EGIS(-45)HVT(-19)S(19)PS(-23)S(-23)DVIQK	-0.346187	0.903257
Condensin complex subunit 1	NCAPD2	S	KPSTGSRYQPLASTASDNDFVTPEPRRTTRR	Y(-190)QPLAS(-64)T(-40)AS(40)DNDFVT(-70)PEPR	-0.346166	0.955656
ADP-ribosylation factor-like protein 6-interacting protein 4	ARL6IP4	S	QVEALPGPSLDQWHRSAGEEEDGPVLTDEQK	AEAQQVEALPGPS(-35)LDQWHRS(34)AGEEEDGPVLT(-34)DEQK	-0.345938	0.162246
PAX3- and PAX7-binding protein 1	PAXBP1	S	EPGKGRLVREDENDASDDEDDDEKRRIVFSV	LVREDENDAS(150)DDEDDDEKR	-0.34587	0.998892
Putative heat shock protein HSP 90-alpha A5	HSP90AA5P	S	KKKESNDKPEIEDVGSDEEEEKKDADKKKKK	PEIEDVGS(110)DEEEEKK	-0.345647	0.488608
Polyadenylate-binding protein 2	PABPN1	S	PPGAPGPGPGSGAPGSQEEEEEPGLVEGDPG	APPGAPGPGPGS(-17)GAPGS(17)QEEEEEPGLVEGDPGDGAIEDPELEAIK	-0.345472	0.405268
Fibrosin-1-like protein	FBRSL1	S	QERDLLEKTRLLSRASPATPAGHPVSGLLLR	AS(27)PAT(-27)PAGHPVS(-82)GLLLR	-0.345468	0.770731
E3 ubiquitin-protein ligase RNF169	RNF169	S	SPCTPPKRLPDGRVLSPLIIKSTPRNLNRSL	VLS(160)PLIIK	-0.345022	1.63963
Dual specificity mitogen-activated protein kinase kinase 4	MAP2K4	S	RLRTHSIESSGKLKISPEQHWDFTAEDLKDL	LKIS(62)PEQHWDFT(-62)AEDLK	-0.344516	0.513419
Probable 28S rRNA (cytosine(4447)-C(5))-methyltransferase	NOP2	S	AKRRLGSVEAPKTNKSPEAKPLPGKLPKGIS	T(-110)NKS(110)PEAKPLPGK	-0.344452	1.6931
RNA-binding motif protein, X-linked 2	RBMX2	S	EKADREVQAEQPSSSSPRRKTVKEKDDTGPK	ADREVQAEQPS(-99)S(-67)S(-45)S(45)PR	-0.34442	2.06166
Receptor expression-enhancing protein 3	REEP3	S	AVKSQGAITERLRSFSMHDLTTIQGDEPVGQ	LRS(-7.4)FS(7.4)MHDLT(-79)T(-110)IQGDEPVGQRPY(-190)QPLPEAK	-0.344362	1.05933
Ankyrin repeat and SAM domain-containing protein 1A	ANKS1A	S	GHLPAVEKLLSGKRLSSGFGGGGGGGSGGGG	RLS(13)S(-13)GFGGGGGGGS(-64)GGGGGGS(-67)GGGGGGLGS(-79)S(-87)S(-87)HPLS(-120)S(-120)LLS(-130)MWR	-0.343873	1.10333
	AGAP1	T	LEPATATQPASEKRNTLDVGEVLSKNDALSD	RNT(97)LDVGEVLS(-97)K	-0.34376	0.816624
Chromobox protein homolog 5	CBX5	S	ENNKPREKSESNKRKSNFSNSADDIKSKKKR	S(78)NFS(-78)NS(-110)ADDIK	-0.343723	0.396414
		S	SRGQLERSPSGSAFGSQENLRWRKDMTHWRQ	S(-130)PS(-100)GS(-67)AFGS(67)QENLR	-0.343223	0.513305
Dedicator of cytokinesis protein 7	DOCK7	S	IASPPERSPSGSAFGSQENLRWRKDMTHWRQ	S(-130)PS(-100)GS(-67)AFGS(67)QENLR	-0.343223	0.513305
PDZ and LIM domain protein 5	PDLIM5	S	QKGEPKEVVKPVPITSPAVSKVTSTNNMAYN	EVVKPVPIT(-22)S(22)PAVS(-95)K	-0.342701	0.464107
Abscission/NoCut checkpoint regulator	ZFYVE19	S	QDPERVTLQDYRLPDSDDDEDEETAIQRVLQ	GQDPERVT(-54)LQDY(-56)RLPDS(54)DDDEDEET(-82)AIQR	-0.342487	0.36791
Small subunit processome component 20 homolog	UTP20	T	KEYTCKSLSDNGQPGTPDPADSGGTSAKESE	S(-140)LS(-120)DNGQPGT(76)PDPADS(-76)GGT(-83)S(-90)AK	-0.342246	0.753157
Histone H3-like centromeric protein A	CENPA	S	GPRRRSRKPEAPRRRSPSPTPTPGPSRRGPS	RRS(49)PS(27)PT(-27)PT(-54)PGPS(-78)R	-0.341951	0.615884
Histone H3-like centromeric protein A	CENPA	S	RRRSRKPEAPRRRSPSPTPTPGPSRRGPSLG	S(-34)PS(33)PT(-33)PT(-49)PGPS(-71)R	-0.341951	0.615884
RNA-binding protein MEX3A	MEX3A	S	GKILEYNNENDFLAGSPDAAIDSRYSDAWRV	ILEY(-77)NNENDFLAGS(50)PDAAIDS(-50)R	-0.341607	0.65799
Ral GTPase-activating protein subunit alpha-1	RALGAPA1	T	GSPGTEKARSIVRQKTVDIDDAQILPRSTRV	T(180)VDIDDAQILPR	-0.3413	0.455512
DNA fragmentation factor subunit alpha	DFFA	S	TQSLHSLRSISASKASPPGDLQNPKRARQDP	AS(89)PPGDLQNPK	-0.341241	0.614749
General transcription factor II-I	GTF2I	S	NDLYVEGLPENIPFRSPSWYGIPRLEKIIQV	FEAHPNDLY(-150)VEGLPENIPFRS(23)PS(-23)WY(-95)GIPR	-0.341184	0.556782
TBC1 domain family member 10A	TBC1D10A	S	LDAEPGPRPALQPSPSIRLPLDAPLPGSKAK	AILDAEPGPRPALQPS(-11)PS(11)IRLPLDAPLPGS(-25)K	-0.340904	0.823774
Protein transport protein Sec31A	SEC31A	S	DGANVALKDSDQVAQSDGEESPAAEEQLLGE	DS(-49)DQVAQS(48)DGEES(-48)PAAEEQLLGEHIKEEK	-0.340711	0.641842
Nuclear pore complex protein Nup107	NUP107	S	LRQPDISCILGTGGKSPRLTQSSGFFGNLSM	S(-160)LLRQPDIS(-120)CILGT(-57)GGKS(57)PR	-0.340573	0.479303
Vesicle-associated membrane protein-associated protein B/C	VAPB	T	VEINKIISTTASKTETPIVSKSLSSSLDDTE	IIS(-110)T(-96)T(-82)AS(-55)KT(-19)ET(19)PIVS(-21)K	-0.340288	0.804708
G patch domain-containing protein 8	GPATCH8	S	APADSERGPKPEPPGSGSPAPPRRRRRAQDD	S(-52)S(-52)APADS(-31)ERGPKPEPPGS(31)GS(37)PAPPR	-0.339961	0.621902
Bcl-2-associated transcription factor 1	BCLAF1	S	ERSGSGSVGNGSSRYSPSQNSPIHHIPSRRS	Y(-17)S(17)PS(-32)QNS(39)PIHHIPS(2.5)RRS(-2.5)PAK	-0.339849	0.560221
Tyrosine-protein kinase BAZ1B	BAZ1B	S	ELVRLCLRRSDVQEESEGSDTDDNKDSAAFE	RS(-35)DVQEES(35)EGS(13)DT(-13)DDNKDS(-58)AAFEDNEVQDEFLEK	-0.339685	0.327287
Transcription factor 20	TCF20	S	RVPGRVGGREGMRGRSPSQYHDFAEKLKMSP	GRS(28)PS(-28)QY(-69)HDFAEK	-0.338732	1.8165
Protein FAM208B	FAM208B	S	MVMEALSLAKSSSHLSPSEEVRCTQDFLSQT	S(-43)S(-44)S(-28)HLS(27)PS(-27)EEVR	-0.338487	0.370488
RecQ-mediated genome instability protein 1	RMI1	S	TIPTRQSSFEPEFVISPRPKEEPSNLSIHVM	QS(-94)S(-88)FEPEFVIS(88)PRPK	-0.338375	0.685339
	MAP4K4	S	LASLKNNVSPVSRSHSFSDPSPKFAHHHLRS	S(-35)HS(35)FS(-41)DPS(-76)PK	-0.338156	0.705016
Hepatoma-derived growth factor-related protein 2	HDGFRP2	S	KQQAKPVKVERTRKRSEGFSMDRKVEKKKEP	KRS(100)EGFS(-100)MDR	-0.337948	0.790088
Protein PRRC2C	PRRC2C	T	MELKAFGSGIDIKPGTPPIAGRSTTPTSSPF	AFGS(-140)GIDIKPGT(140)PPIAGR	-0.337759	1.8077
Target of rapamycin complex 2 subunit MAPKAP1	MAPKAP1	S	GTTATKKIDVYLPLHSSQDRLLPMTVVTMAS	KIDVY(-53)LPLHS(3.2)S(-3.2)QDRLLPMT(-75)VVT(-130)MAS(-160)AR	-0.337628	0.481421
	MBD1	S	PPPGTDLVFLREGASSPVQVPGPVAASTEAL	EGAS(-0.55)S(0.55)PVQVPGPVAAS(-60)T(-60)EALLQVK	-0.336892	1.04037
Rho guanine nucleotide exchange factor 40	ARHGEF40	T	RGGGGGGQGAEGPPGTPRRTGKGNRRKKRAA	GGGGGGQGAEGPPGT(110)PRR	-0.336414	0.449488
DENN domain-containing protein 4C	DENND4C	S	PNSLSKRNVSLTRSHSVGGPLQNIDFTQRPF	S(-12)HS(12)VGGPLQNIDFT(-34)QRPFHGIS(-67)T(-74)VS(-110)LPNS(-170)LQEVVDPLGK	-0.336276	0.398073
Little elongation complex subunit 1	ICE1	S	SCSSPAVSAVSQLPLSPKETVESHDKAIANA	S(-37)CS(-6.9)S(6.9)PAVS(-53)AVS(-23)QLPLS(23)PKET(-23)VES(-29)HDK	-0.335871	0.654881
Uncharacterized protein C18orf25	C18orf25	S	GVSGATVGRKSRRSRSESETSTMAAKKNRQS	S(-30)RS(30)ES(-43)ET(-76)S(-94)T(-100)MAAK	-0.335346	1.04151
Protein lin-9 homolog	LIN9	S	SRLFSDEDDRQINTRSPKRNQRVAMVPQKFT	LFS(-110)DEDDRQINT(-21)RS(21)PK	-0.335073	0.412273
Neuroepithelial cell-transforming gene 1 protein	NET1	S	AAQKQPRPRRRSRRASGLSTEGATGPSADTS	RAS(19)GLS(-19)T(-30)EGAT(-92)GPS(-140)ADT(-170)S(-180)GS(-190)ELDGR	-0.334852	0.531809
FTS and Hook-interacting protein	FAM160A2	S	KFLSLIPRCCRHHAPSPPRPEHASWARGPGS	HHAPS(68)PPRPEHAS(-68)WAR	-0.334563	0.482526
Origin recognition complex subunit 1	ORC1	S	TSPSKRSQPDKLQTLSPALKAPEKTRETGLS	LQT(-39)LS(39)PALK	-0.333805	1.27174
Abelson tyrosine-protein kinase 2	ABL2	S	ASSGSPALPRKQRDKSPSSLLEDAKETCFTR	QRDKS(48)PS(-48)S(-59)LLEDAK	-0.333323	0.514317
F-box only protein 18	FBXO18	S	AGPGSPGSAPPSRKRSWSSEEESNQATGTSR	KRS(13)WS(-13)S(-26)EEES(-120)NQAT(-190)GT(-200)S(-200)R	-0.332493	0.864158
Zinc finger and BTB domain-containing protein 7A	ZBTB7A	S	QMMSSVGRAGAAAGDSDEESRADDKGVMDYY	AGAAAGDS(78)DEES(-78)RADDK	-0.332146	0.568845
DNA topoisomerase 2-alpha	TOP2A	S	KIVSKAVTSKKSKGESDDFHMDFDSAVAPRA	S(-61)KGES(61)DDFHMDFDS(-120)AVAPR	-0.332024	1.37338
PDZ domain-containing protein GIPC1	GIPC1	S	KLTEPRKAFDMISQRSAGGRPGSGPQLGTGR	S(29)AGGRPGS(-29)GPQLGT(-55)GR	-0.331213	0.509391
IQ motif and SEC7 domain-containing protein 1	IQSEC1	S	RMSRRIVLSNMRMQFSFEGPEKVHSSYFEGK	MQFS(80)FEGPEK	-0.331113	2.07225
Golgi reassembly-stacking protein 2	GORASP2	S	SEKPVSAAVDANASESP______________	APT(-280)T(-280)VEDRVGDS(-250)T(-250)PVS(-230)EKPVS(-200)AAVDANAS(-74)ES(74)P	-0.330806	0.438235
Interferon-induced, double-stranded RNA-activated protein kinase	EIF2AK2	S	PNTSEILRTLTVWKKSPEKNERHTC______	T(-120)LT(-96)VWKKS(96)PEK	-0.33074	0.819691
Sodium-dependent phosphate transporter 2	SLC20A2	S	GKLQKEGALSRVSDESLSKVQEAESPVFKEL	EGALS(-17)RVS(17)DES(34)LS(-34)K	-0.330558	0.688852
DNA repair protein complementing XP-C cells	XPC	S	KKPSKERLTADPGGSSETSSQVLENHTKPKT	ERLT(-120)ADPGGS(-22)S(22)ET(-27)S(-33)S(-40)QVLENHT(-62)KPK	-0.330526	0.919256
Large proline-rich protein BAG6	BAG6;BAT3	S	QGAERASPEPQRENASPAPGTTAEEAMSRGP	AS(-71)PEPQRENAS(61)PAPGT(-61)T(-77)AEEAMS(-94)R	-0.330375	0.983218
Transcription factor 7-like 2	TCF7L2	S	QAGSLQSRQALKDARSPSPAHIVSNKVPVVQ	DARS(76)PS(62)PAHIVS(-62)NK	-0.330321	0.276491
Uncharacterized protein KIAA0930	KIAA0930	S	RKVPRNRIAEMKKSHSANDSEEFFREDDGGA	S(-53)HS(53)ANDS(-56)EEFFREDDGGADLHNAT(-160)NLR	-0.329989	0.923604
Nucleophosmin	NPM1	T	STGQESFKKQEKTPKTPKGPSSVEDIKAKMQ	T(83)PKGPS(-83)S(-86)VEDIK	-0.329838	0.13224
Microtubule-associated protein 1B;MAP1B heavy chain;MAP1 light chain LC1	MAP1B	T	PKKKESVEKAAKPTTTPEVKAARGEEKDKET	AAKPT(-26)T(-21)T(21)PEVK	-0.329822	1.66631
Ribosomal RNA processing protein 1 homolog B	RRP1B	S	ETMEEQKTKVGDGDLSAEEIPENEVSLRRAV	VGDGDLS(85)AEEIPENEVS(-85)LRR	-0.329593	0.616991
ATP-dependent DNA helicase Q5	RECQL5	T	CLRERPSTCPPRDQGTPEVQPTPAKDTWKGK	ERPS(-34)T(-35)CPPRDQGT(34)PEVQPT(-65)PAK	-0.329334	0.523447
Zinc finger and BTB domain-containing protein 21	ZBTB21	S	GVNKVAKPKEHAPLASPVENKEVYQCRLCNA	EHAPLAS(63)PVENK	-0.329182	1.12668
Pleckstrin homology-like domain family B member 1	PHLDB1	S	EDFSLTLGARGRRTRSPSPTLGESLAPHKGS	RT(-14)RS(14)PS(6.1)PT(-6.1)LGES(-59)LAPHK	-0.32828	0.815291
Serine/threonine-protein kinase PAK 4	PAK4	S	GSGGPQESSRDKRPLSGPDVGTPQPAGLASG	RPLS(120)GPDVGT(-120)PQPAGLAS(-270)GAK	-0.32823	1.96524
Tudor domain-containing protein 3	TDRD3	S	GPPLRGRGKGRGRIRSEDEEDLGNARPSAPS	IRS(69)EDEEDLGNARPS(-69)APS(-75)T(-75)LFDFLES(-130)K	-0.328166	1.4118
Bcl-2-associated transcription factor 1	BCLAF1	S	EQDHSRSSSSSASPSSPSSREEKESKKEREE	S(-110)S(-100)S(-86)S(-73)S(-70)AS(-39)PS(-24)S(17)PS(-19)S(-17)REEK	-0.328151	0.0903803
Emerin	EMD	S	GRDSAYQSITHYRPVSASRSSLDLSYYPTSS	DS(-140)AY(-140)QS(-73)IT(-42)HY(-92)RPVS(19)AS(-19)R	-0.32812	1.89876
Fragile X mental retardation syndrome-related protein 1	FXR1	S	KDPDSNPYSLLDNTESDQTADTDASESHHST	DPDS(-310)NPY(-290)S(-230)LLDNT(-68)ES(51)DQT(-51)ADT(-87)DAS(-110)ES(-110)HHS(-110)T(-110)NRR	-0.328039	0.452596
Cation-independent mannose-6-phosphate receptor	IGF2R	S	KSVKALSSLHGDDQDSEDEVLTIPEVKVHSG	ALS(-120)S(-120)LHGDDQDS(100)EDEVLT(-100)IPEVK	-0.327997	0.933104
Signal-induced proliferation-associated 1-like protein 3	SIPA1L3	S	DWPPKREALREHSNPSPSQDTDGTKATKMAH	EALREHS(-44)NPS(32)PS(-32)QDT(-50)DGT(-92)K	-0.327795	0.797654
Protein 4.1	EPB41	S	ESVPEPRPSEWDKRLSTHSPFRTLNINGQIP	RLS(16)T(-16)HS(-41)PFR	-0.327656	1.69621
Histone H1.4	HIST1H1E	T	ETAPAAPAAPAPAEKTPVKKKARKSAGAAKR	S(-160)ET(-150)APAAPAAPAPAEKT(150)PVK	-0.327443	0.865631
Matrin-3	MATR3	S	GTARLASLMNLGMSSSLNQQGAHSALSSAST	LAS(-150)LMNLGMS(-19)S(-14)S(14)LNQQGAHS(-35)ALS(-47)S(-54)AS(-61)T(-61)S(-60)S(-66)HNLQS(-100)IFNIGS(-100)R	-0.327407	0.22753
Rho GTPase-activating protein 21	ARHGAP21	S	DLSISDWLARERLRTSTSDLSRGEIGDPQTE	LRT(-20)S(20)T(-21)S(-28)DLS(-52)RGEIGDPQT(-82)ENPS(-100)T(-100)R	-0.327276	0.870578
Sorting nexin-1	SNX1	S	LPLFRSKQFAVKRRFSDFLGLYEKLSEKHSQ	RRFS(82)DFLGLY(-82)EK	-0.326621	1.23471
Pleckstrin homology domain-containing family A member 5	PLEKHA5	S	YQGYSPQRTYRSEVSSPIQRGDVTIDRRHRA	S(-94)EVS(-31)S(31)PIQRGDVT(-54)IDRR	-0.326528	0.819325
Transcription initiation factor TFIID subunit 3	TAF3	S	KTKSPKTAQSPAMVGSPIRSPKTVSKEKKSP	T(-48)AQS(-37)PAMVGS(37)PIRS(63)PK	-0.326512	0.767051
Death-associated protein 1	DAP	S	TKEEKDKDDQEWESPSPPKPTVFISGVIARG	DKDDQEWES(-45)PS(45)PPKPT(-71)VFIS(-92)GVIAR	-0.326487	2.28046
Nuclear mitotic apparatus protein 1	NUMA1	S	PLESSLDSLGDVFLDSGRKTRSARRRTTQII	S(-170)QAPLES(-140)S(-140)LDS(-97)LGDVFLDS(97)GRK	-0.32637	0.897407
Inactive ubiquitin carboxyl-terminal hydrolase 54	USP54	S	RVRRKGDEPQASGYHSEGETLKEKQAPRNAS	RKGDEPQAS(-58)GY(-70)HS(35)EGET(-35)LK	-0.326241	1.36274
Ankyrin repeat domain-containing protein 17	ANKRD17	S	PTAKEHYPVSSPSSPSPPAQPGGVSRNSPLD	EHY(-55)PVS(-16)S(-16)PS(-0.69)S(0.69)PS(27)PPAQPGGVS(-37)R	-0.326231	0.535399
Chromosome alignment-maintaining phosphoprotein 1	CHAMP1	S	PELRKPGPPLSPEIRSPAGSPELRKPSGSPD	KPGPPLS(-21)PEIRS(21)PAGS(35)PELR	-0.326227	0.619326
Microtubule-associated protein	MAP4	S	SQKLNFKEKAQAKVGSLDNVGHLPAGGAVKI;SQKLNFKEKAQAKVGSLDNVGHLPAGGAVKT	VGS(53)LDNVGHLPAGGAVK	-0.326141	1.28549
ESF1 homolog	ESF1	S	KKMKTSCKFKIDSNISPKKDSKEFTQKNKKE	IDS(-94)NIS(94)PKK	-0.326034	0.931416
Protein regulator of cytokinesis 1	PRC1	T	KKQTETEMLYGSAPRTPSKRRGLAPNTPGKA	KQT(-180)ET(-180)EMLY(-150)GS(-45)APRT(25)PS(-25)K	-0.326016	0.696155
Putative Polycomb group protein ASXL2	ASXL2	S	QETNMKEPLATLVDQSPESLKRKSSLTQEEA	EPLAT(-77)LVDQS(16)PES(-16)LK	-0.325779	0.756144
Coiled-coil domain-containing protein 86	CCDC86	T	_____________MDTPLRRSRRLGGLRPES	MDT(76)PLRR	-0.325728	0.705639
Cohesin subunit SA-1	STAG1;DKFZp781D1416	S	RPMGDQIQEPESEHGSEPDFLHNPQMQISWL	ENS(-65)RPMGDQIQEPES(65)EHGS(80)EPDFLHNPQMQIS(-80)WLGQPK	-0.325607	0.563823
Nesprin-2	SYNE2	S	ERDASERKLNRRGSMSYLAAVEEEVEESSVK	RGS(-5.9)MS(5.9)Y(-15)LAAVEEEVEES(-130)S(-130)VK	-0.325557	0.723255
Hepatoma-derived growth factor-related protein 2	HDGFRP2	S	RPGSDRQERERARGDSEALDEES________	ERARGDS(170)EALDEES(-170)	-0.325358	0.594313
Anion exchange protein 2	SLC4A2	S	ETPTIEEGEEDEDEASEAEGARALTQPSPVS	RRPGAS(-160)PT(-160)GET(-150)PT(-130)IEEGEEDEDEAS(130)EAEGAR	-0.324813	0.437358
Disks large homolog 5	DLG5	S	PPKIDYLLPGPGPAHSPQPSKRAGPLTPPKP	RPQT(79)PPKIDY(-79)LLPGPGPAHS(43)PQPS(-43)K	-0.324663	2.35816
	HNRNPC	T	KSEEEQSSSSVKKDETNVKMESEGGADDSAE	S(-73)EEEQS(-16)S(-17)S(-19)S(-18)VKKDET(16)NVK	-0.324407	0.713953
Heterogeneous nuclear ribonucleoproteins C1/C2	HNRNPC	T	KSEEEQSSSSVKKDETNVKMESEGGADDSAE	S(-73)EEEQS(-16)S(-17)S(-19)S(-18)VKKDET(16)NVK	-0.324407	0.713953
Serine/arginine repetitive matrix protein 2	SRRM2	S	SPEHKELSNSPLRENSFGSPLEFRNSGPLGT	ELS(10)NS(-10)PLRENS(37)FGS(49)PLEFR	-0.324317	0.238799
ATPase family AAA domain-containing protein 5	ATAD5	S	KRALPPKTLANYFKVSPKPKNNEEIGMLLEN	T(-120)LANY(-81)FKVS(81)PKPK	-0.32414	0.467281
Endophilin-A2	SH3GL1	T	IAASSSFRSSDKPIRTPSRSMPPLDQPSCKA	S(-36)S(-30)DKPIRT(24)PS(-24)R	-0.324114	1.18257
Krueppel-like factor 12	KLF12	S	PAVRVKTELLESEQGSPNVHNYPDMEAVPLL	T(-120)ELLES(-57)EQGS(57)PNVHNY(-73)PDMEAVPLLLNNVK	-0.324017	0.674805
		S	VELNSPRTTHLAGALSPGGGQSAPAFPESGP	T(-39)T(-39)HLAGALS(29)PGGGQS(-29)APAFPES(-99)GPS(-100)LR	-0.323965	0.875254
A-kinase anchor protein 2	AKAP2	S	ITSTPHPMDHPSAFYSPPHNGLLTDHHESLD	S(-53)VPGIT(-52)S(-53)T(-53)PHPMDHPS(-16)AFY(-35)S(16)PPHNGLLT(-24)DHHES(-53)LDNDVAR	-0.323125	0.608559
Large proline-rich protein BAG6	BAG6;BAT3	S	AVSRAAKAAGARPLTSPESLSRDLEAPEVQE	AAGARPLT(-16)S(16)PES(-33)LS(-41)R	-0.323076	0.694882
Serine/threonine-protein kinase Nek9	NEK9	S	EEKVTLLNAPTKRPRSSTVTEAPIAVVTSRT	RPRS(4.8)S(-4.8)T(-12)VT(-47)EAPIAVVT(-130)S(-130)R	-0.322879	0.500343
Trinucleotide repeat-containing gene 18 protein	TNRC18	S	YPATPSSHPTSPPPASPPPTPGITRKEEAPE	LEDVS(-72)KPPAY(-68)AY(-54)PAT(-27)PS(-0.62)S(-0.31)HPT(0.31)S(-0.31)PPPAS(21)PPPT(-35)PGIT(-43)R	-0.322735	0.888825
182 kDa tankyrase-1-binding protein	TNKS1BP1	S	SRDVSLGDWEFGKRDSLGAYASQDANEQGQD	RDS(100)LGAY(-100)AS(-120)QDANEQGQDLGKR	-0.32264	0.305536
Mediator of RNA polymerase II transcription subunit 14	MED14	S	AARMPGMSPANPSLHSPVPDASHSPRAGTSS	MPGMS(-94)PANPS(-49)LHS(49)PVPDAS(-58)HS(-63)PR	-0.322558	0.771135
Ankyrin repeat and LEM domain-containing protein 2	ANKLE2	S	PDQTAEASHVSRYGGSPRDPVLTLRAFAGPL	Y(-33)GGS(33)PRDPVLT(-40)LR	-0.322441	0.601592
Rapamycin-insensitive companion of mTOR	RICTOR	T	LSSESKTSNRRIRTLTEPSVDFNHSDDFTPI	T(-41)LT(39)EPS(-39)VDFNHS(-92)DDFT(-110)PIS(-120)T(-130)VQK	-0.322242	0.785486
Golgi membrane protein 1	GOLM1	S	ERIEEVTKKGNEAVASRDLSENNDQRQQLQA	KGNEAVAS(68)RDLS(-68)ENNDQR	-0.321997	0.275047
Kinesin-like protein KIF21B	KIF21B	S	SVRDPYYRDRVSRTVSLPTRGSTFPRQSRAT	T(-26)VS(26)LPT(-38)R	-0.321928	0.389776
Kinesin-like protein;Kinesin-like protein KIF26A	KIF26A	S	TASATTRVGCARLGQSPPGRGGLFEDPWLLR	LGQS(74)PPGRGGLFEDPWLLR	-0.321821	0.903988
Myotubularin-related protein 2	MTMR2	S	SVVSSDSISTSADNFSPDLRVLRESNKLAEM	S(-120)AS(-120)VVS(-96)S(-97)DS(-97)IS(-84)T(-77)S(-77)ADNFS(77)PDLR	-0.321465	1.4573
Ras-specific guanine nucleotide-releasing factor RalGPS2	RALGPS2	S	KSVAAEGALLPQTPPSPRNLIPHGHRKCHSL	S(-93)VAAEGALLPQT(93)PPS(97)PR	-0.321064	0.611276
RanBP2-like and GRIP domain-containing protein 3;RANBP2-like and GRIP domain-containing protein 8;RANBP2-like and GRIP domain-containing protein 5/6;E3 SUMO-protein ligase RanBP2;RanBP2-like and GRIP domain-containing protein 4	RGPD3;RGPD8;RGPD5;RANBP2;RGPD4	T	ANTSGDFEKDDDAYKTEDSDDIHFEPVVQMP	ANT(-98)S(-86)GDFEKDDDAY(-53)KT(53)EDS(64)DDIHFEPVVQMPEK	-0.321055	0.577541
Kinase D-interacting substrate of 220 kDa	KIDINS220	S	GSGLRYQKLPSDEDESGTEESDNTPLLKDDK	LPS(-110)DEDES(27)GT(-27)EES(-75)DNT(-130)PLLK	-0.320891	0.356904
Zinc finger and BTB domain-containing protein 9	ZBTB9	T	SGVFPRPHGPHPLPMTATPRKLPEGESAPLE	VS(-44)GVFPRPHGPHPLPMT(3.1)AT(-3.1)PR	-0.320598	0.817351
Sal-like protein 2	SALL2	S	VLGGKEEGGKPERSSSPASALTPEGEATSVT	S(-15)S(-15)S(15)PAS(-38)ALT(-110)PEGEAT(-170)S(-170)VT(-190)LVEELS(-210)LQEAMRK	-0.320525	0.813851
UPF0688 protein C1orf174	C1orf174	S	AKTRDGLSVPKHSAGSGAEESNSSSTVQKQN	HS(-51)AGS(51)GAEES(-71)NS(-91)S(-96)S(-100)T(-110)VQK	-0.320403	0.361228
Tyrosine-protein phosphatase non-receptor type 13	PTPN13	S	SQVPLKENDVLHKRWSIVSSPEREITLVNLK	RWS(41)IVS(-41)S(-49)PER	-0.320257	0.247098
Cyclin-dependent kinase 12	CDK12	T	FGLARLYNSEESRPYTNKVITLWYRPPELLL	LY(-310)NS(-210)EES(-110)RPY(-190)T(110)NK	-0.320214	0.334608
Antigen KI-67	MKI67	S	RPKSGGSGHAVAEPASPEQELDQNKGKGRDV	S(-130)GGS(-120)GHAVAEPAS(120)PEQELDQNK	-0.32017	0.907052
Keratin, type I cytoskeletal 18	KRT18	T	________MSFTTRSTFSTNYRSLGSVQAPS	S(-55)FT(-33)T(-27)RS(-2)T(2)FS(-25)T(-24)NY(-71)R	-0.320021	0.220228
Serine/threonine-protein phosphatase 6 regulatory subunit 1	PPP6R1	S	KKNMVDLVNTHHLHSSSDDEDDRLKEFNFPE	NMVDLVNT(-12)HHLHS(-1.5)S(3.6)S(1.5)DDEDDRLK	-0.320019	0.0926769
Heterochromatin protein 1-binding protein 3	HP1BP3	S	ASQLARAQKQTPMASSPRPKMDAILTEAIKA	QT(-49)PMAS(-8.1)S(8.1)PRPK	-0.319976	0.516744
Transmembrane protein 200A	TMEM200A	S	FGSNTSLHLLSSHSKSLDLDRGPSTLTVQAE	S(76)LDLDRGPS(-76)T(-81)LT(-130)VQAEQR	-0.319919	0.436027
FYVE, RhoGEF and PH domain-containing protein 4	FGD4	S	ATIPLLGYVVDEMPRSADLPHSFKLTQSKSV	AQAT(-120)IPLLGY(-75)VVDEMPRS(22)ADLPHS(-22)FK	-0.319913	0.492684
Catenin delta-1	CTNND1	S	RQDVYGPQPQVRVGGSSVDLHRFHPEPYGLE	VGGS(47)S(47)VDLHR	-0.319866	0.623882
Kinetochore-associated protein NSL1 homolog	NSL1	S	____________MAGSPELVVLDPPWDKELA	AGS(45)PELVVLDPPWDK	-0.319698	1.17665
Sal-like protein 1	SALL1	S	PVPDSYSESMESDTGSFDEKNFDDLDNFSDE	MHMGGQIPNT(-160)PVPDS(-110)Y(-110)S(-78)ES(-57)MES(-32)DT(-17)GS(17)FDEK	-0.319557	0.294504
Pleckstrin homology-like domain family B member 1	PHLDB1	S	SPSPKSALLTQNGTGSLPRNLAATLQDIETK	S(-62)ALLT(-54)QNGT(-11)GS(11)LPR	-0.318888	0.53911
Cell division cycle-associated 7-like protein	CDCA7L	S	VVESDLSDDGKASLVSEEEEDEEEDKATPRR	AS(-100)LVS(100)EEEEDEEEDK	-0.318742	0.421862
Deformed epidermal autoregulatory factor 1 homolog	DEAF1	S	TGLKGPAAPLTPGPQSPPTPLAPGQEKGGTK	GPAAPLT(-29)PGPQS(29)PPT(-29)PLAPGQEK	-0.31869	0.730516
Kinesin-like protein KIF22;Kinesin-like protein	KIF22	S	KAVVMPLQLIQEQAASPNAEIHILKNKGRKR	AVVMPLQLIQEQAAS(76)PNAEIHILK	-0.318684	1.95784
1-phosphatidylinositol 3-phosphate 5-kinase	PIKFYVE	S	PLSTRLVSVQEDAGKSPARNRSASITNLSLD	LVS(-150)VQEDAGKS(150)PAR	-0.318663	0.835764
RAF proto-oncogene serine/threonine-protein kinase	RAF1	S	ESASPSALSSSPNNLSPTGWSQPKTPVPAQR	S(-170)HS(-160)ES(-160)AS(-150)PS(-140)ALS(-120)S(-110)S(-97)PNNLS(27)PT(-27)GWS(-45)QPK	-0.318648	0.461659
Thyroid hormone receptor-associated protein 3	THRAP3	S	MSKVIGANKNQEEEKSGKWEGLVYAPPGKEK	S(44)GKWEGLVY(-44)APPGK	-0.3186	0.52251
Peregrin	BRPF1	S	DIHTPPGSARRLPALSHSEGEEDEDEEEDEG	RLPALS(210)HS(210)EGEEDEDEEEDEGK	-0.318499	0.435967
Mitogen-activated protein kinase kinase kinase 1	MAP3K1	S	KHRLQGFIPCRIPSASPQTQRKFSLQFHRNC	IPS(-16)AS(15)PQT(-15)QRK	-0.318234	0.425133
Nucleolar and coiled-body phosphoprotein 1	NOLC1	S	GTTKNSSNKPAVTTKSPAVKPAAAPKQPVGG	S(52)PAVKPAAAPK	-0.318227	1.26944
Serine/arginine repetitive matrix protein 2	SRRM2	T	RTPAALAALSLTGSGTPPTAANYPSSSRTPQ	T(-140)PAALAALS(-77)LT(-48)GS(-29)GT(29)PPT(-53)AANY(-160)PS(-91)S(-92)S(-91)R	-0.317939	0.301179
Transcriptional repressor CTCF	CTCF	T	ACRQERHMIMHKRTHTGEKPYACSHCDKTFR	RT(-22)HT(22)GEKPY(-36)ACS(-46)HCDK	-0.317739	0.357782
HCLS1-binding protein 3	HS1BP3	S	EVDPDEGLFGPGRKLSPQDPSEDVSSVDPLK	KLS(110)PQDPS(-110)EDVS(-140)S(-170)VDPLK	-0.317088	1.40593
Histone deacetylase 5	HDAC5	S	VGKLPRHRPLSRTQSSPLPQSPQALQQLVMQ	T(-9.7)QS(-3.8)S(3.8)PLPQS(-42)PQALQQLVMQQQHQQFLEK	-0.316883	1.57148
ATP-dependent DNA helicase Q4	RECQL4	S	PQPCSSPSNPRYHGLSPSSQARAGKAEGTAP	Y(-86)HGLS(22)PS(-22)S(-39)QAR	-0.31681	0.573574
Protein kinase C delta type;Protein kinase C delta type regulatory subunit;Protein kinase C delta type catalytic subunit	PRKCD	S	LMSVQYFLEDVDCKQSMRSEDEAKFPTMNRR	VLMS(-59)VQY(-62)FLEDVDCKQS(59)MR	-0.316072	0.395771
Ashwin	C2orf49	S	NHDLTHRKSPSGPVKSPPLSPVGTTPVKLKR	S(-110)PS(-71)GPVKS(71)PPLS(-72)PVGT(-120)T(-120)PVK	-0.315975	0.437769
AT-rich interactive domain-containing protein 1A	ARID1A	S	PGQRTLLDPGRFSKVSSPAPMEGGEEEEELL	VS(0.34)S(-0.34)PAPMEGGEEEEELLGPKLEEEEEEEVVENDEEIAFS(-54)GK	-0.315951	0.530775
AT-rich interactive domain-containing protein 1A	ARID1A	S	GQRTLLDPGRFSKVSSPAPMEGGEEEEELLG	VS(0)S(0)PAPMEGGEEEEELLGPKLEEEEEEEVVENDEEIAFS(-170)GK	-0.315951	0.530775
Bromodomain-containing protein 2	BRD2	S	TTPTPTAILAPGSPASPPGSLEPKAARLPPM	RKADT(-69)T(-69)T(-72)PT(-67)PT(-61)AILAPGS(36)PAS(16)PPGS(-16)LEPK	-0.315942	0.288469
Enhancer of mRNA-decapping protein 3	EDC3	S	SQDVAVSPQQQQCSKSYVDRHMESLSQSKSF	S(100)Y(-100)VDRHMES(-130)LS(-160)QS(-170)K	-0.31589	0.415786
Zinc finger protein 335	ZNF335	S	ARAPTQTPTQTIILNSDDETLATLHTALQSS	APT(-190)QT(-170)PT(-160)QT(-140)IILNS(54)DDET(-54)LAT(-82)LHT(-100)ALQS(-110)S(-110)HGVLGPER	-0.315564	0.762288
Pumilio homolog 1	PUM1	S	AEAKYRSASSASSLFSPSSTLFSSSRLRYGM	S(-130)AS(-100)S(-87)AS(-83)S(-78)LFS(41)PS(-41)S(-44)T(-50)LFS(-71)S(-76)S(-82)R	-0.315206	1.13198
Lupus La protein	SSB	S	GKGKVQFQGKKTKFASDDEHDEHDENGATGP	FAS(210)DDEHDEHDENGAT(-210)GPVK	-0.314991	1.74118
Membrane-associated guanylate kinase, WW and PDZ domain-containing protein 3	MAGI3	S	LEGEIGKDVSTSYRHSWSDHKHLAQPDTAVI	DVS(-53)T(-24)S(-21)Y(-48)RHS(18)WS(-18)DHK	-0.31491	0.836733
Myotubularin-related protein 14	MTMR14	S	SSSSNHSDNFFRMGSSPLEVPKPRSVDHPLP	MGS(-16)S(16)PLEVPKPR	-0.314699	0.612089
Soluble lamin-associated protein of 75 kDa	FAM169A	S	EKLSLLPRKKAHLGSSDNVATMSNEERSDGG	AHLGS(-0.76)S(0.76)DNVAT(-49)MS(-68)NEER	-0.314319	0.915922
Tubulin-specific chaperone cofactor E-like protein	TBCEL	S	RGPGMGVHVPATPQGSPMKDRLNLPSVLVLN	GPGMGVHVPAT(-23)PQGS(23)PMK	-0.3143	1.25467
5'-AMP-activated protein kinase catalytic subunit alpha-2	PRKAA2	S	GLKPHPERMPPLIADSPKARCPLDALNTTKP	MPPLIADS(52)PK	-0.314223	0.542848
TRIO and F-actin-binding protein	TRIOBP	S	NPRTSCAQRDNPRASSPNRTIQQENLRTSCT	AS(-28)S(28)PNRT(-39)IQQENLR	-0.313998	0.618344
Caspase activity and apoptosis inhibitor 1	CAAP1	S	WGGSSVERSERRKRRSTDSSSVSGSLQQETK	RRS(15)T(-15)DS(-26)S(-41)S(-55)VS(-99)GS(-130)LQQET(-200)K	-0.313989	2.07352
Tight junction protein ZO-1	TJP1	S	WRFRGLRSSKRNLRKSREDLSAQPVQTKFPA	S(130)REDLS(-130)AQPVQT(-270)K	-0.313893	0.564406
Myelin protein zero-like protein 1	MPZL1	S	DHSGGHHSDKINKSESVVYADIRKN______	S(-31)ES(31)VVY(-42)ADIR	-0.313831	0.416013
Lipid phosphate phosphatase-related protein type 3	LPPR3	S	LVHIPEEGAQTGAGLSPKSGAGVRAKWLMMA	AGPPPLVHIPEEGAQT(-52)GAGLS(52)PK	-0.313822	1.18654
TRAF2 and NCK-interacting protein kinase	TNIK	S	EEDIPPKVPQRTTSISPALARKNSPGNGSAL	T(-110)T(-81)S(-44)IS(44)PALAR	-0.313631	0.307577
Cell division cycle-associated protein 3	CDCA3	S	MRNRWKPNSSKVLGRSPLTILQDDNSPGTLT	VLGRS(23)PLT(-23)ILQDDNS(27)PGT(-27)LT(-41)LR	-0.313452	0.552997
Protein FAM122A	FAM122A	S	VEKSASPKRIDFIPVSPAPSPTRGIGKQCFS	RIDFIPVS(65)PAPS(11)PT(-11)R	-0.313388	0.61308
A-kinase anchor protein 13	AKAP13	S	VIMRNKPSQPKERPRSAVLLVDETATTPIFA	ERPRS(150)AVLLVDET(-150)AT(-190)T(-200)PIFANR	-0.313132	0.5896
Cell cycle and apoptosis regulator protein 2	CCAR2	S	NAVKVQTLSNQPLLKSPAPPLLHVAALGQKQ	S(58)PAPPLLHVAALGQK	-0.312692	1.10112
ATP-dependent RNA helicase DDX51	DDX51	S	RRPRRRRRVNDAEPGSPEAPQGKRRKADGED	VNDAEPGS(170)PEAPQGK	-0.31225	0.681546
Tyrosine-protein phosphatase non-receptor type 13	PTPN13	S	DIERASFRSLNLQAESVRGFNMGRAISTGSL	S(-100)LNLQAES(100)VRGFNMGR	-0.312229	0.336093
AF4/FMR2 family member 4	AFF4	S	LTEHLKNSYNNSQAPSPGLGSKAVGMPSPVS	NS(-240)Y(-220)NNS(-100)QAPS(52)PGLGS(-52)K	-0.312221	1.32102
Tight junction-associated protein 1	TJAP1	S	QDMVRKHLHSGQEAASPGPAPSLAPGAVVPT	HLHS(-13)GQEAAS(13)PGPAPS(-26)LAPGAVVPT(-67)S(-69)VIAR	-0.311903	0.660368
Striatin-4	STRN4	S	DGEGAPDPRRCTVDGSPHELESRRVKLQGIL	RCT(-23)VDGS(23)PHELES(-39)R	-0.311805	1.15601
Protein Shroom3	SHROOM3	S	SSEPEREPEWRDRPGSPESPLLDAPFSRAYR	DRPGS(33)PES(-33)PLLDAPFS(-130)R	-0.311793	0.639388
Signal-induced proliferation-associated protein 1	SIPA1	S	PSADSETPLTQDRPGSPSGSEDKGNPAPELR	PS(-130)VPS(-99)ADS(-56)ET(-46)PLT(-27)QDRPGS(15)PS(-15)GS(-27)EDK	-0.311687	0.454509
WD repeat-containing protein 44	WDR44	S	YFNNMRMKYNTEGRVSPSPSQESLSSSKSDT	Y(-160)NT(-83)EGRVS(34)PS(-34)PS(-77)QES(-100)LS(-120)S(-120)S(-120)K	-0.311585	1.24599
Bcl-2-associated transcription factor 1	BCLAF1	S	FQRGRGRFNFKKSGSSPKWTHDKYQGDGIVE	S(-41)GS(-21)S(21)PKWT(-70)HDK	-0.311502	0.304004
Ras association domain-containing protein 8	RASSF8	S	SDSVARIPERTLYRQSLPPLAKLRPQIDKSI	T(-42)LY(-29)RQS(29)LPPLAK	-0.311468	0.467307
Protein NDRG3	NDRG3	S	IPSASMTRLARSRTHSTSSSLGSGESPFSRS	T(-53)HS(16)T(-16)S(-24)S(-59)S(-88)LGS(-140)GES(-180)PFS(-200)R	-0.311431	0.805341
Cytoplasmic dynein 1 light intermediate chain 2	DYNC1LI2	S	SLLAKQPATPTRASESPARGPSGSPRTQGRG	AS(-29)ES(29)PARGPS(-41)GS(-42)PR	-0.311428	0.746106
Zinc finger Ran-binding domain-containing protein 2	ZRANB2	S	GSSSPRKRSYSSSSSSPERNRKRSRSRSSSS	RS(-35)Y(-57)S(-32)S(-34)S(-29)S(-25)S(-16)S(16)PERNR	-0.310841	0.554207
Rho guanine nucleotide exchange factor 11	ARHGEF11	S	GKPKSSSQSTFHIPLSPVEVKPGNVRNIIQH	S(-160)S(-150)S(-130)QS(-110)T(-89)FHIPLS(89)PVEVKPGNVR	-0.310545	1.25858
Negative elongation factor A	NELFA	S	TTTPLKGIPKQAPFRSPTAPSVFSPTGNRTP	QAPFRS(9.8)PT(-9.8)APS(-36)VFS(-51)PT(-58)GNR	-0.310054	0.363815
Phosphatase and actin regulator 4	PHACTR4	S	QAEKREIKRRLTRKLSQRPTVAELLARKILR	KLS(70)QRPT(-70)VAELLAR	-0.309564	0.248096
Zinc finger protein 40	HIVEP1	S	SESLPITQKISVGRLSPQQESSASSKRMLSP	IS(-53)VGRLS(48)PQQES(-48)S(-52)AS(-60)S(-62)K	-0.30955	0.896345
Antigen KI-67	MKI67	T	MDFKEDLSGIAEMFKTPVKEQPQLTSTCHIA	MDFKEDLS(-130)GIAEMFKT(130)PVK	-0.309489	0.774325
CXXC-type zinc finger protein 5	CXXC5	T	SAVVAAAAPASVADDTPPPERRNKSGIISEP	S(-140)AVVAAAAPAS(-52)VADDT(52)PPPERR	-0.309387	0.518883
Nuclear receptor corepressor 1	NCOR1	S	ALVSTPVRTKTSNRYSPESQAQSVHHQRPGS	T(-49)S(-49)NRY(-43)S(43)PES(-72)QAQS(-130)VHHQRPGS(-150)R	-0.309326	0.866938
Choline-phosphate cytidylyltransferase B	PCYT1B	S	QALSPKQSPVSSPTRSRSPSRSPSPTFSWLP	S(3.2)RS(-3.2)PS(-20)RS(-19)PS(-23)PT(-49)FS(-59)WLPLK	-0.309287	0.893796
PDZ and LIM domain protein 1	PDLIM1	S	HIGSAHNRSAMPFTASPASSTTARVITNQYN	S(-150)AMPFT(-66)AS(55)PAS(-55)S(-62)T(-59)T(-66)AR	-0.309045	0.808937
Ataxin-1-like	ATXN1L	T	SQTPRVEVAAPAHRGTPDTDLEVQRVVGALA	VEVAAPAHRGT(32)PDT(-32)DLEVQR	-0.308927	1.14482
Heterogeneous nuclear ribonucleoproteins C1/C2	HNRNPC	S	DETNVKMESEGGADDSAEEGDLLDDDDNEDR	MES(130)EGGADDS(130)AEEGDLLDDDDNEDRGDDQLELIKDDEK	-0.308712	0.23958
Ankyrin repeat and zinc finger domain-containing protein 1	ANKZF1	T	PDAYDYNKAQVPGPLTPEMEARQATRKREQK	AQVPGPLT(72)PEMEAR	-0.308672	0.348111
Nuclear pore complex protein Nup50	NUP50	T	QQESTFLFHGNKTEDTPDKKMEVASEKKTDP	LQQES(-41)T(-36)FLFHGNKT(-14)EDT(14)PDK	-0.308502	1.77277
WASH complex subunit FAM21C;WASH complex subunit FAM21A	FAM21C;FAM21A	S	TKKKETVSEAPPLLFSDEEEKEAQLGVKSVD	ET(-150)VS(-130)EAPPLLFS(130)DEEEK	-0.30845	1.185
Lariat debranching enzyme	DBR1	S	SGNGEDLTKVPLKRLSDEHEPEQRKKIKRRN	RLS(42)DEHEPEQRK	-0.307626	1.43066
Polycystin-2	PKD2	S	PRPMSSRSFPRSLDDSEEDDDEDSGHSSRRR	S(-120)LDDS(86)EEDDDEDS(-86)GHS(-93)S(-91)RR	-0.307453	0.269051
Transcriptional repressor p66-beta	GATAD2B	S	MSARRSEPERGRLTPSPDIIVLSDNEASSPR	GRLT(-2)PS(2)PDIIVLS(-93)DNEAS(-110)S(-120)PR	-0.307387	0.795576
Kanadaptin	SLC4A1AP	S	KQQQILLEKKMLGEDSDEEEEMDTSERKINA	MLGEDS(170)DEEEEMDT(-170)S(-180)ERK	-0.30704	0.353744
Microtubule-associated protein	MAP4	T	APLAKDGVLTLANNVTPAKDVPPLSETEATP	DGVLT(-120)LANNVT(120)PAK	-0.306987	0.488104
WD repeat and coiled-coil-containing protein C2orf44	C2orf44	S	GSLSRSDVFRDSFSHSPGAVSSLKVFTGLAA	S(-120)DVFRDS(-81)FS(-59)HS(59)PGAVS(-62)S(-90)LK	-0.306949	0.456453
Structural maintenance of chromosomes protein;Structural maintenance of chromosomes protein 4	SMC4	S	RREEGPPPPSPDGASSDAEPEPPSGRTESPA	RREEGPPPPS(-71)PDGAS(-19)S(19)DAEPEPPS(-98)GR	-0.306905	0.376482
Poly(rC)-binding protein 1	PCBP1	S	AMMHGGTGFAGIDSSSPEVKGYWASLDASTQ	QQS(-180)HFAMMHGGT(-120)GFAGIDS(-26)S(-15)S(15)PEVK	-0.306854	0.244727
Protein Wiz	WIZ	S	PSSPLLKKTPLALAGSPTPKNPEDKSPQLSL	KT(-120)PLALAGS(41)PT(-41)PK	-0.306178	0.816281
Double-stranded RNA-binding protein Staufen homolog 1	STAU1	S	PRIKKKTKPIVKPQTSPEYGQGINPISRLAQ	T(-110)KPIVKPQT(-19)S(19)PEY(-66)GQGINPIS(-75)R	-0.306173	0.693027
Protein polybromo-1	PBRM1	S	KRKELGPLPDDDDMASPKLKLSRKSGISPKK	ELGPLPDDDDMAS(130)PK	-0.305736	0.63508
Zinc finger protein 521	ZNF521	S	LALNYIHNGKKSRALSPLSPVAIEQTSLKMM	ALS(61)PLS(-61)PVAIEQT(-140)S(-140)LK	-0.305451	1.20512
SUZ domain-containing protein 1	SZRD1	S	EKKLKITQKESRKSKSPPKVPIVIQDDSLPA	S(57)KS(60)PPKVPIVIQDDS(-57)LPAGPPPQIR	-0.305411	1.94491
Serine/arginine repetitive matrix protein 2	SRRM2	S	PKPAPAPGSHREISSSPTSKNRSHGRAKRDK	HAS(-31)S(-19)S(-11)PES(11)PKPAPAPGS(-20)HREIS(14)S(-14)S(16)PT(-16)S(-23)K	-0.305408	0.330432
RNA-binding protein Raly	RALY	S	ARTRDDGDEEGLLTHSEEELEHSQDTDADDG	T(-75)RDDGDEEGLLT(51)HS(60)EEELEHS(-51)QDT(-73)DADDGALQ	-0.305334	0.541553
Tumor necrosis factor receptor superfamily member 8	TNFRSF8	S	KRIRQKLHLCYPVQTSQPKLELVDSRPRRSS	LHLCY(-130)PVQT(-16)S(16)QPKLELVDS(-57)RPR	-0.305315	1.07813
Borealin	CDCA8	T	LDITEINKLTAEAIQTPLKSAKTRKVIQVDE	LT(-100)AEAIQT(100)PLK	-0.304937	0.374906
SRC kinase signaling inhibitor 1	SRCIN1	S	ETDFNKSVDFEMPPPSPPLNLHELSGPAEGA	S(-44)VDFEMPPPS(26)PPLNLHELS(-26)GPAEGAS(-32)LT(-36)PK	-0.304917	0.72839
Serine/threonine-protein kinase PAK 4	PAK4	T	GLASGAKLAAGRPFNTYPRADTDHPSRGAQG	LAAGRPFNT(52)Y(-75)PRADT(-52)DHPS(-99)R	-0.304792	0.622074
Nucleolar RNA helicase 2	DDX21	S	VVSSKTKKVTKNEEPSEEEIDAPKPKKMKKE	NEEPS(78)EEEIDAPKPKK	-0.304724	1.12166
Histone deacetylase 4;Histone deacetylase 9;Histone deacetylase 5	HDAC4;HDAC9;HDAC5	S	KLRSRLKQKVAERRSSPLLRRKDGPVVTALK;KVRSRLKQKVAERRSSPLLRRKDGNVVTSFK;KVRSRLKQKVAERRSSPLLRRKDGTVISTFK	VAERRS(44)S(44)PLLR	-0.30446	0.141373
Integrin beta-4	ITGB4	S	LVNGRMDFAFPGSTNSLHRMTTTSAAAYGTH	MDFAFPGS(-37)T(-25)NS(25)LHR	-0.304354	1.03087
CTTNBP2 N-terminal-like protein	CTTNBP2NL	S	SSPVLTKRLLGSSASSPGYQSSYQVGINQRF	RLLGS(-23)S(-17)AS(-5.7)S(5.7)PGY(-55)QS(-69)S(-73)Y(-92)QVGINQR	-0.304091	0.440436
A-kinase anchor protein 12	AKAP12	S	HEPRLSAEYEKVELPSEEQVSGSQGPSEEKP	VELPS(45)EEQVS(-45)GS(-47)QGPS(-59)EEKPAPLAT(-78)EVFDEK	-0.303852	0.695988
	RIMS2	S	RNRQMKINKYKQVAGSDPRLEQDYHSKYRSG	QVAGS(46)DPRLEQDY(-64)HS(-46)K	-0.303396	0.3092
DET1- and DDB1-associated protein 1	DDA1	S	EGESSAPPRKVARTDSPDMHEDT________	VART(-79)DS(79)PDMHEDT(-110)	-0.303318	0.388017
Sphingosine kinase 2	SPHK2	S	YRGRLSYLPATVEPASPTPAHSLPRAKSELT	LS(-95)Y(-90)LPAT(-51)VEPAS(14)PT(-14)PAHS(-25)LPR	-0.302788	1.60269
Protein NDRG2	NDRG2	S	MASSCMTRLSRSRTASLTSAASVDGNRSRSR	T(-68)AS(56)LT(-56)S(-99)AAS(-160)VDGNR	-0.302465	0.980402
Sororin	CDCA5	S	ELDARDLEMSKKVRRSYSRLETLGSASTSTP	S(21)Y(-39)S(-21)RLET(-36)LGS(-48)AS(-71)T(-76)S(-79)T(-79)PGRR	-0.302399	0.619703
LIM domain kinase 1	LIMK1	S	RSCSIDRSPGAGSLGSPASQRKDLGRSESLR	S(-130)CS(-91)IDRS(-60)PGAGS(-26)LGS(26)PAS(-46)QRK	-0.302326	0.367413
Phospholipid-transporting ATPase IG	ATP11C	S	NLSCRRASDSLSARPSVRPLLLRTFSDESNV	AS(-130)DS(-91)LS(-46)ARPS(46)VRPLLLR	-0.30223	1.08208
Anion exchange protein;Sodium bicarbonate cotransporter 3	SLC4A7	S	LQDDDDTVHLPFEGGSLLQIPVKALKYSPDK;LQDDDDTVHLPFEGGSLLQIPVKALKYSVDP	MLQDDDDT(-78)VHLPFEGGS(78)LLQIPVK	-0.302002	0.556037
Bromodomain adjacent to zinc finger domain protein 1A	BAZ1A	T	KLGLHVTPSNVDQVSTPPAAKKSRI______	LGLHVT(-93)PS(-88)NVDQVS(-9.6)T(9.6)PPAAK	-0.301907	0.670342
Vasohibin-2	VASH2	S	ARDMRMKILKPASAHSPTQVRSRGKSLSPRR	PAS(-75)AHS(55)PT(-55)QVR	-0.301891	0.827098
60S ribosomal protein L4	RPL4	S	PMHKMINTDLSRILKSPEIQRALRAPRKKIH	ILKS(48)PEIQR	-0.301759	0.695461
Putative RNA-binding protein 15B	RBM15B	S	RKRRSLSSDRGRTTHSPYEERSRTKGSGQQS	T(-64)T(-49)HS(49)PY(-62)EER	-0.301701	0.130784
Msx2-interacting protein	SPEN	T	RKRLERELQEAAAVPTTPRRGRPPKTRRRAD	ELQEAAAVPT(2.3)T(-2.3)PRR	-0.301509	0.680871
Golgin subfamily A member 4	GOLGA4	S	SSNSSTPTRMRSRTSSFTEQLDEGTPNRESG	T(-33)S(-28)S(28)FT(-44)EQLDEGT(-92)PNR	-0.301305	0.385035
Calmodulin-regulated spectrin-associated protein 3	CAMSAP3	S	EGQGEPTSRPKAVTFSPDLGPVPHEGLGEYN	AVT(-62)FS(62)PDLGPVPHEGLGEY(-160)NR	-0.301201	0.532155
ELKS/Rab6-interacting/CAST family member 1	ERC1	S	RSVGKVEPSSQSPGRSPRLPRSPRLGHRRTN	VEPS(-20)S(-14)QS(14)PGRS(47)PR	-0.300936	0.385347
Neuron navigator 1	NAV1	S	VKPPSLANLDKVNSNSLDLPSSSDTTHASKV	VNS(-80)NS(80)LDLPS(-140)S(-140)S(-140)DT(-160)T(-170)HAS(-190)K	-0.300931	0.641395
YrdC domain-containing protein, mitochondrial	YRDC	S	ARLLRLPGSGAVQAASPERAGWTEALRAAVA	LLRLPGS(-36)GAVQAAS(36)PER	-0.300769	0.384234
Leucine zipper putative tumor suppressor 3	LZTS3	T	ASTPTPQHGEEKKAWTPSRLERIESTEI___	AWT(32)PS(-32)RLER	-0.30059	1.3121
Cadherin-11	CDH11	S	EYQYMPRPGLRPAPNSVDVDDFINTRIQEAD	PGLRPAPNS(150)VDVDDFINT(-150)R	-0.300451	0.730925
Band 4.1-like protein 3;Band 4.1-like protein 3, N-terminally processed	EPB41L3	S	EQQQALEQFAAAAAHSTPVRREVTDKEQEFA	AGAPVPEPPKEEQQQALEQFAAAAAHS(4.4)T(-4.4)PVRR	-0.300297	0.472748
Inner centromere protein	INCENP	S	TPASATAPTSQGIPTSDEESTPKKSKARILE	T(-150)LS(-130)PT(-120)PAS(-71)AT(-58)APT(-40)S(-32)QGIPT(-8.8)S(8.8)DEES(-18)T(-16)PKK	-0.300166	0.161609
Nesprin-2	SYNE2	S	VAERDASERKLNRRGSMSYLAAVEEEVEESS	RGS(38)MS(-38)Y(-96)LAAVEEEVEES(-150)S(-180)VK	-0.299942	0.443569
DENN domain-containing protein 4C	DENND4C	S	SVPNSLSKRNVSLTRSHSVGGPLQNIDFTQR	S(0)HS(0)VGGPLQNIDFT(-94)QRPFHGIS(-110)T(-120)VS(-150)LPNS(-220)LQEVVDPLGK	-0.299732	0.483234
Phosphatase and actin regulator 4	PHACTR4	S	LPPLPLHIRIQQALTSPLPMTPILEGSHRAH	IQQALT(-13)S(13)PLPMT(-56)PILEGS(-82)HR	-0.29963	0.497058
Stathmin	STMN1	S	ELEKRASGQAFELILSPRSKESVPEFPLSPP	RAS(67)GQAFELILS(67)PR	-0.299508	0.747628
Transcription elongation factor SPT5	SUPT5H	T	TPLQDGSRTPHYGSQTPLHDGSRTPAQSGAW	T(-73)PHY(-74)GS(-22)QT(22)PLHDGS(-46)R	-0.298687	0.873896
Sentrin-specific protease 7	SENP7	S	NEGNQSLISAEPIVVSSDEEGPVEHKSSEIL	GHNEGNQS(-130)LIS(-110)AEPIVVS(110)S(110)DEEGPVEHK	-0.298629	1.09302
Sentrin-specific protease 7	SENP7	S	EGNQSLISAEPIVVSSDEEGPVEHKSSEILK	GHNEGNQS(-130)LIS(-110)AEPIVVS(110)S(110)DEEGPVEHK	-0.298629	1.09302
	TBC1D1	S	QSSAPAPPPRLNPSASSPNFFKYLKHNSSGE	LNPS(-32)AS(8.1)S(-8.1)PNFFK	-0.298539	0.501819
Zinc finger and BTB domain-containing protein 21	ZBTB21	S	PPPPPLPKIQPLEPDSPTGLSENPTPATEKL	IQPLEPDS(18)PT(-18)GLS(-41)ENPT(-83)PAT(-92)EK	-0.298303	0.417446
FH2 domain-containing protein 1	FHDC1	S	PEENKTCRAHSEGPESPKEEPKTPSVPSVPH	AHS(-92)EGPES(92)PKEEPK	-0.298194	0.969048
Antigen KI-67	MKI67	S	RSQHDILQMICSKRRSGASEANLIVAKSWAD	RRS(20)GAS(-20)EANLIVAK	-0.297447	1.51732
Rho GTPase-activating protein 32	ARHGAP32	S	SPLQEKLSPFFTLDLSPTEDKSSKPSSFTEK	LS(-160)PFFT(-50)LDLS(24)PT(-24)EDK	-0.297106	1.06021
Mitogen-activated protein kinase kinase kinase 7	MAP3K7;DKFZp586F0420	S	SSVESLPPTSEGKRMSADMSEIEARIAATTA	RMS(53)ADMS(-53)EIEAR	-0.297044	0.577376
Pseudopodium-enriched atypical kinase 1	PEAK1	S	QSEPPAPFPPPRSTSSPYHAGNLLQRHFTNW	S(-37)T(-37)S(-18)S(18)PY(-30)HAGNLLQR	-0.29621	0.740868
Targeting protein for Xklp2	TPX2	S	VGVPEKKVLPITVPKSPAFALKNRIRMPTKE	S(70)PAFALK	-0.295696	0.599316
Scaffold attachment factor B1	SAFB	S	APKESSTSEGADQKMSSPEDDSDTKRLSKEE	ES(-97)S(-86)T(-76)S(-76)EGADQKMS(28)S(25)PEDDS(-25)DT(-33)K	-0.295625	0.456922
Protein polybromo-1	PBRM1	S	ADKGDDEKNTDNSEDSRAEDNFNLEKEKEDV	NT(-110)DNS(-49)EDS(49)RAEDNFNLEK	-0.295592	1.09991
Dedicator of cytokinesis protein 4	DOCK4	S	RPTQTASPARHTTSVSPSPAGRSPLKGSVQS	HT(-34)T(-28)S(-26)VS(24)PS(-24)PAGR	-0.29557	0.288772
Eukaryotic elongation factor 2 kinase	EEF2K	S	DNHRESENSGDSGYPSEKRGELDDPEPREHG	DHDHLDNHRES(-140)ENS(-110)GDS(-91)GY(-82)PS(82)EK	-0.295301	0.723912
Antigen KI-67	MKI67	S	DPDKNPASSKRRLKTSLGKVGVKEELLAVGK	LKT(-19)S(19)LGK	-0.295205	0.600633
Telomere-associated protein RIF1	RIF1	S	RRASQGLLSSIENSESDSSEAKEEGSRKKRS	RAS(-190)QGLLS(-160)S(-140)IENS(-38)ES(17)DS(-17)S(-31)EAK	-0.295134	1.04503
Protein TANC1	TANC1	S	DLSYLDGQRNAPLRTSIRLPWHNTAGGRAQE	NAPLRT(0)S(0)IRLPWHNT(-90)AGGR	-0.294837	0.588633
Protein TANC1	TANC1	T	EDLSYLDGQRNAPLRTSIRLPWHNTAGGRAQ	NAPLRT(0)S(0)IRLPWHNT(-90)AGGR	-0.294837	0.588633
E2/E3 hybrid ubiquitin-protein ligase UBE2O	UBE2O	S	AVPDVERKEDKPEGQSPVKAEWPSETPVLCQ	KEDKPEGQS(71)PVK	-0.294532	0.0996654
Ribosomal RNA processing protein 1 homolog B	RRP1B	S	VAEPGAEATSSTGEESGSEHPPAVPMHNKRK	VAEPGAEAT(-39)S(-32)S(-33)T(-27)GEES(14)GS(-14)EHPPAVPMHNK	-0.294188	0.803961
Protein Shroom2	SHROOM2	S	LARVENALNNLDDGASPGDRQSLLEKQRVLI	VENALNNLDDGAS(29)PGDRQS(-29)LLEK	-0.293908	0.68439
CAD protein;Glutamine-dependent carbamoyl-phosphate synthase;Aspartate carbamoyltransferase;Dihydroorotase	CAD	S	LPDGRFHLPPRIHRASDPGLPAEEPKEKSSR	IHRAS(150)DPGLPAEEPK	-0.293687	0.826081
General transcription factor II-I	GTF2I	T	LLTHSTTEVTQPRTNTPVKEDWNVRITKLRK	T(-83)NT(83)PVKEDWNVR	-0.293603	1.39053
Serologically defined colon cancer antigen 3	SDCCAG3	S	PSWALSDTDSRVSPASPAGSPSADFAVHGES	VS(-30)PAS(30)PAGS(13)PS(-13)ADFAVHGES(-66)LGDR	-0.293584	0.538937
Serologically defined colon cancer antigen 3	SDCCAG3	S	LSDTDSRVSPASPAGSPSADFAVHGESLGDR	VS(-24)PAS(24)PAGS(25)PS(-25)ADFAVHGES(-87)LGDR	-0.293584	0.538937
Protein sprouty homolog 4	SPRY4	S	RLLDHMAPPPVADQASPRAVRIQPKVVHCQP	LLDHMAPPPVADQAS(110)PR	-0.293485	0.510462
Forkhead box protein K2	FOXK2	S	VLSAHSSGAQTPESLSREGSPAPLEPEPGAA	S(-0.66)APAS(0.66)PNHAGVLS(-3.1)AHS(-20)S(-31)GAQT(-14)PES(2)LS(2)REGS(-2)PAPLEPEPGAAQPK	-0.293364	0.237245
SRC kinase signaling inhibitor 1	SRCIN1	S	AELPLGFSRMNRFRQSLPLSRSASQTKLRSP	FRQS(83)LPLS(-83)R	-0.293158	0.636511
Iroquois-class homeodomain protein IRX-2	IRX2	S	RLKKENKMTWAPRNKSEDEDEDEGDATRSKD	NKS(240)EDEDEDEGDAT(-240)R	-0.292834	0.256464
Protein timeless homolog	TIMELESS	S	LRALLLAHKKKAGLASPEEEDAVGKEPLKAA	KAGLAS(200)PEEEDAVGKEPLK	-0.29279	0.453845
182 kDa tankyrase-1-binding protein	TNKS1BP1	S	EILAKMEQPRKEVLASPDRLWGSRLTFNHDG	EVLAS(160)PDRLWGS(-160)R	-0.292768	1.49936
6-phosphofructo-2-kinase/fructose-2,6-bisphosphatase 3;6-phosphofructo-2-kinase;Fructose-2,6-bisphosphatase	PFKFB3	S	SEDAKKGPNPLMRRNSVTPLASPEPTKKPRI	RNS(34)VT(-34)PLAS(-71)PEPT(-96)K	-0.292571	0.688608
Myosin phosphatase Rho-interacting protein	MPRIP	S	RMDCGRKVRVESGYFSLEKTKQDLKAEEQQL	VRVES(-83)GY(-77)FS(77)LEK	-0.292319	0.842483
Lebercilin	LCA5	S	GLPNRKGVRVGFRSQSLNREPLRKDTDLVTK	S(-50)QS(50)LNREPLRK	-0.292038	1.62827
Activating transcription factor 7-interacting protein 1	ATF7IP	S	ATRTSLPTVGPSGLYSPSTNRGPIQMKIPIS	T(-100)S(-100)LPT(-71)VGPS(-37)GLY(-69)S(16)PS(-16)T(-16)NRGPIQMK	-0.292004	0.713161
	SRRM1	S	SPTPQQSNRTRKSRVSVSPGRTSVTKHKGTE	S(-39)RVS(39)VS(51)PGR	-0.291644	0.930394
DNA-directed RNA polymerase I subunit RPA43	TWISTNB	S	DQDPVFQGSDSSGYQSDHKKKKKKRKHSEEA	HQEVQDQDPVFQGS(-93)DS(-67)S(-55)GY(-95)QS(55)DHK	-0.291614	0.451112
Nucleolin	NCL	T	AKKVVVSPTKKVAVATPAKKAAVTPGKKAAA	VAVAT(110)PAKK	-0.291377	0.308995
60S ribosomal export protein NMD3	NMD3	S	RKNVNIYRDSAIPVESDTDDEGAPRISLAEM	DS(-73)AIPVES(73)DT(79)DDEGAPR	-0.291366	0.478216
Origin recognition complex subunit 2	ORC2	S	AKLDQQTLRNLLSKVSPSFSAELKQLNQQYE	VS(28)PS(-28)FS(-37)AELK	-0.29121	0.285276
Synapsin-2	SYN2	S	VISKMNQLLSRTPALSPQRPLTTQQPQSGTL	T(-86)PALS(46)PQRPLT(-46)T(-51)QQPQS(-93)GT(-91)LK	-0.291164	1.10895
Neurofilament medium polypeptide	NEFM	S	KSDQAEEGGSEKEGSSEKEEGEQEEGETEAE	EGS(-4.5)S(4.5)EKEEGEQEEGET(-110)EAEAEGEEAEAKEEK	-0.290884	0.301728
Transforming acidic coiled-coil-containing protein 3	TACC3	S	TAPTNHLVAGRAMTLSPQEEVAAGQMASSSR	AMT(-51)LS(51)PQEEVAAGQMAS(-190)S(-200)S(-200)R	-0.290753	0.609353
PC4 and SFRS1-interacting protein	PSIP1	T	EKASNEDVTKAVDITTPKAARRGRKRKAEKQ	AVDIT(-39)T(39)PK	-0.290568	1.16517
BTB/POZ domain-containing adapter for CUL3-mediated RhoA degradation protein 3	KCTD10	S	SVVSSAVPAAATRTTSFKGTSPSSKYVKLNV	T(-35)T(-27)S(27)FKGT(-45)S(-52)PS(-56)S(-63)K	-0.290423	0.427645
Retinoblastoma-like protein 1	RBL1	S	VKSPVSLTAHSLIGASPKQTNLTKAQEVHST	VKS(37)PVS(-37)LT(-44)AHS(-42)LIGAS(42)PK	-0.290411	0.718986
Solute carrier family 2, facilitated glucose transporter member 3;Solute carrier family 2, facilitated glucose transporter member 14	SLC2A3;SLC2A14	T	KEEENAKQILQRLWGTQDVSQDIQEMKDESA	LWGT(62)QDVS(-62)QDIQEMKDES(-140)AR	-0.290339	3.00973
M-phase inducer phosphatase 2	CDC25B	S	QQEAEEPKARVLRSKSLCHDEIENLLDSDHR	S(170)LCHDEIENLLDS(-170)DHRELIGDY(-200)S(-190)K	-0.290293	0.344717
Host cell factor 1;HCF N-terminal chain 1;HCF N-terminal chain 2;HCF N-terminal chain 3;HCF N-terminal chain 4;HCF N-terminal chain 5;HCF N-terminal chain 6;HCF C-terminal chain 1;HCF C-terminal chain 2;HCF C-terminal chain 3;HCF C-terminal chain 4;HCF C-terminal chain 5;HCF C-terminal chain 6	HCFC1	S	TTVVGGVTKTITLVKSPISVPGGSALISNLG	T(-140)IT(-120)LVKS(77)PIS(-77)VPGGS(-110)ALIS(-150)NLGK	-0.289844	0.676336
Rab11 family-interacting protein 1	RAB11FIP1	S	DTASAIIPSTTPSVDSDDESVVKDKKKKSKI	DS(-100)GS(-100)DT(-93)AS(-88)AIIPS(-58)T(-55)T(-44)PS(-20)VDS(20)DDES(-22)VVK	-0.289799	0.250217
Eukaryotic translation initiation factor 2 subunit 2	EIF2S2	S	DIDEAEEGVKDLKIESDVQEPTEPEDDLDIM	DLKIES(99)DVQEPT(-99)EPEDDLDIMLGNK	-0.289725	0.700015
DNA repair protein XRCC1	XRCC1	S	YAAATLQASSAASSASPVSRAIGSTSKPQES	T(-230)S(-230)PVT(-230)AS(-230)DPAGPS(-200)Y(-210)AAAT(-160)LQAS(-67)S(-60)AAS(-31)S(-18)AS(15)PVS(-15)R	-0.289628	0.510883
Volume-regulated anion channel subunit LRRC8A	LRRC8A	S	SEDVEATVPMLQRTKSRIEQGIVDRSETGVL	S(77)RIEQGIVDR	-0.289462	0.553387
Vesicle-associated membrane protein-associated protein B/C	VAPB	S	ASKTETPIVSKSLSSSLDDTEVKKVMEECKR	S(-100)LS(-55)S(-26)S(26)LDDT(-55)EVKK	-0.289298	0.344141
	GPM6B	S	IKAKEEQELQDIQSRSKEQLNSYT_______	AKEEQELQDIQS(-46)RS(46)K	-0.289183	0.131265
Phosphatidylinositol 4-phosphate 3-kinase C2 domain-containing subunit alpha	PIK3C2A	S	EKAEGIARSADAGSFSPTPGQIGGAVKLSIS	S(-120)ADAGS(-50)FS(35)PT(-35)PGQIGGAVK	-0.289143	0.468855
Neurobeachin-like protein 2	NBEAL2	S	SSQFARKLWRSSRRISQVSSGETEYNPTEAR	RIS(46)QVS(-46)S(-46)GET(-54)EY(-70)NPT(-91)EAR	-0.289074	1.4149
182 kDa tankyrase-1-binding protein	TNKS1BP1	S	SRDAELQDQEFGKRDSLGTYSSRDVSLGDWE	RDS(32)LGT(-32)Y(-63)S(-63)S(-68)R	-0.288826	0.715493
Retinoic acid-induced protein 1	RAI1	S	TPEQYYQTFSPSSSHSPARSVGRSPSYSSTP	T(-160)PEQY(-140)Y(-120)QT(-69)FS(-37)PS(-41)S(-27)S(-23)HS(23)PAR	-0.288777	0.892852
Protein 4.1	EPB41	S	KERTSESRGLSRLFSSFLKRPKSQVSEEEGK	LFS(86)S(86)FLK	-0.288561	1.11568
RNA-binding protein Raly	RALY	S	DEEGLLTHSEEELEHSQDTDADDGALQ____	T(-52)RDDGDEEGLLT(-18)HS(18)EEELEHS(28)QDT(-28)DADDGALQ	-0.288373	0.510379
Melanoregulin	MREG	S	CLADGQKELHYLPFPSP______________	ELHY(-170)LPFPS(170)P	-0.288129	0.818546
Transcriptional coactivator YAP1	YAP1	S	AGTAGALTPQHVRAHSSPASLQLGAVSPGTL	AHS(11)S(-11)PAS(-22)LQLGAVS(7.4)PGT(-7.4)LT(-13)PT(-44)GVVS(-70)GPAAT(-93)PT(-97)AQHLR	-0.288078	0.482384
Calmodulin-regulated spectrin-associated protein 1	CAMSAP1	S	SCPAPLTTWRQKREQSPSQHGKDPASLLASE	REQS(7.4)PS(-7.4)QHGKDPAS(-53)LLAS(-92)ELVQLHMQLEEK	-0.287846	0.47675
	DCLK1	S	SPGSLRKQRDLYRPLSSDDLDSVGDSV____	QRDLY(-110)RPLS(8.1)S(-8.1)DDLDS(-99)VGDS(-170)V	-0.287822	0.943759
Rabenosyn-5	RBSN	T	ANKLTSASKESLSTHTSPSQSPNSVHGSRRG	ES(-58)LS(-18)T(-15)HT(6.9)S(-6.9)PS(-16)QS(24)PNS(-36)VHGS(-62)R	-0.287612	0.298753
Bromodomain-containing protein 4	BRD4	S	AKMPDEPEEPVVAVSSPAVPPPTKVVAPPSS	MPDEPEEPVVAVS(-18)S(18)PAVPPPT(-46)K	-0.287047	0.49013
Mitogen-activated protein kinase kinase kinase kinase 4	MAP4K4	S	SGERFRVRSSSKSEGSPSQRLENAVKKPEDK	S(-44)EGS(44)PS(-47)QRLENAVK	-0.286919	1.28863
Proline and serine-rich protein 2	PROSER2	S	RGGSLESRSSSSRSRSFTLDDESLKYLTHEE	S(-7.9)RS(7.9)FT(-25)LDDES(-51)LK	-0.286787	0.65795
Pleckstrin homology domain-containing family G member 5	PLEKHG5	S	GAGTHGTPSAPSRSLSELCLAVPAPGIRTQG	S(-35)LS(35)ELCLAVPAPGIR	-0.286762	0.49135
M-phase inducer phosphatase 2	CDC25B	S	GHLPGLLLGSHGLLGSPVRAAASSPVTTLTQ	MEVPQPEPAPGS(-39)ALS(-30)PAGVCGGAQRPGHLPGLLLGS(-16)HGLLGS(16)PVR	-0.286732	0.638613
Transcription factor 7-like 1	TCF7L1	S	HPGLPTSGIPHPAIVSPIVKQEPAPPSLSPA	FS(-120)PHMVAPAHPGLPT(-44)S(-44)GIPHPAIVS(44)PIVK	-0.286672	0.899564
Methyl-CpG-binding domain protein 3	MBD3	S	KAVDQPRQLFWEKKLSGLNAFDIAEELVKTM	KLS(68)GLNAFDIAEELVK	-0.286629	0.460597
Vasculin-like protein 1	GPBP1L1	S	ISVTKPVVLASGAALSSPKESPSSTTPPIEI	ES(-140)AFT(-120)S(-110)PIS(-86)VT(-76)KPVVLAS(-19)GAALS(4.1)S(-4.1)PK	-0.286464	0.807083
Ubiquitin-associated protein 2	UBAP2	S	SFPSQAKLRESTPGDSPSTVNKLLQLPSTTI	LRES(-66)T(-54)PGDS(53)PS(-53)T(-89)VNK	-0.286079	0.883286
Coiled-coil domain-containing protein 6	CCDC6	S	TPPTSLTRAGMSYYNSPGLHVQHMGTSHGIT	AGMS(-86)Y(-68)Y(-49)NS(49)PGLHVQHMGT(-75)S(-75)HGIT(-73)RPS(-72)PR	-0.285954	0.376464
Zinc finger protein 93	ZNF93	S	GEKPYECDKCGKAFISPSSLSRHEIIHTGEK	AFIS(22)PS(-22)S(-28)LS(-27)R	-0.285896	0.457652
Alstrom syndrome protein 1	ALMS1	T	SQSAPNHCTLAASASTPPSNRKALSCVHITL	FNT(-94)VVS(-73)QS(-69)APNHCT(-43)LAAS(-30)AS(-7.7)T(7.7)PPS(-14)NRK	-0.285452	0.654743
Enhancer of polycomb homolog 2	EPC2	S	CRLQCFQPRLLNLQDSDSEECTSRKPGQTVN	LLNLQDS(19)DS(-19)EECT(-32)S(-39)RKPGQT(-46)VNNK	-0.284969	0.374729
Cell division cycle protein 20 homolog	CDC20	T	TPGRTPGKSSSKVQTTPSKPGGDRYIPHRSA	VQT(-33)T(33)PS(-34)KPGGDR	-0.284807	0.74303
Kinesin light chain 1	KLC1	S	VLNDPENMEKRRSRESLNVDVVKYESGPDGG	S(-3)RES(3)LNVDVVK	-0.284794	0.423126
KAT8 regulatory NSL complex subunit 3	KANSL3	S	EKEDLRVQLKRHHPSSPLPGSKTSKRPKIKV	RHHPS(-26)S(26)PLPGS(-37)K	-0.284715	0.228639
Polyadenylate-binding protein 2	PABPN1	S	AAAAAAAAGAAGGRGSGPGRRRHLVPGAGGE	AAAAAAAAAAGAAGGRGS(120)GPGR	-0.284606	0.546897
mRNA-decapping enzyme 1B	DCP1B	T	ASSAALNRSRAPTSVTPVAPGKGLAQPPQAY	S(-47)RAPT(-42)S(-35)VT(35)PVAPGK	-0.284569	0.752011
Nuclear speckle splicing regulatory protein 1	NSRP1	S	QLHPVLQKPSVFGNDSDDDDETSVSESLQRE	PS(-170)VFGNDS(96)DDDDET(-96)S(-100)VS(-130)ES(-150)LQR	-0.284338	0.373057
BUD13 homolog	BUD13	S	PDPSPRRARHDTPDPSPLRGARHDSDTSPPR	RARHDT(62)PDPS(62)PLR	-0.284313	1.5155
Protein kinase C;Protein kinase C theta type	PRKCQ	S	RALINSMDQNMFRNFSFMNPGMERLIS____	NFS(100)FMNPGMER	-0.284155	0.63934
DNA topoisomerase 2-binding protein 1	TOPBP1	S	ALETPGRPSQQKRKPSTPLSEVIVKNLQLAL	RKPS(8.8)T(-8.8)PLS(-40)EVIVK	-0.284058	0.515649
Ral guanine nucleotide dissociation stimulator-like 2	RGL2	S	___MLPRPLRLLLDTSPPGGVVLSSFRSRDP	LLLDT(-21)S(21)PPGGVVLS(-66)S(-73)FR	-0.283906	0.932271
Tight junction protein ZO-2	TJP2	T	LISDFEDTDGEGGAYTDNELDEPAEEPLVSS	LIS(-70)DFEDT(-43)DGEGGAY(-48)T(43)DNELDEPAEEPLVS(-160)S(-160)IT(-170)R	-0.283871	0.435224
Protein kinase C delta type;Protein kinase C delta type regulatory subunit;Protein kinase C delta type catalytic subunit	PRKCD	S	KNLIDSMDQSAFAGFSFVNPKFEHLLED___	NLIDS(-88)MDQS(-75)AFAGFS(75)FVNPK	-0.283835	0.350146
Zinc finger protein ZIC 5	ZIC5	S	THPSSLRKHMKIHCKSPPPSPGPLGYSSVGT	IHCKS(80)PPPS(28)PGPLGY(-28)S(-35)S(-43)VGT(-62)PVGAPLS(62)PVLDPAR	-0.28361	0.354295
PDZ domain-containing protein 4	PDZD4	S	NPKTGLTLERVGPESSPYLSRRHRGQGQEGE	VGPES(-17)S(17)PY(-51)LS(-24)R	-0.283599	0.413478
Peptidyl-prolyl cis-trans isomerase G	PPIG	S	NDHVHEKNKKFDHESSPGTDEDKSG______	KFDHES(-20)S(20)PGT(-31)DEDK	-0.283596	0.761431
Nuclear pore glycoprotein p62	NUP62	S	LEDLLSPLEELVKEQSGTIYLQHADEEREKT	EQS(18)GT(-18)IY(-52)LQHADEEREK	-0.283514	0.745468
Protein phosphatase 1 regulatory subunit 14B	PPP1R14B	S	PGPGSGGPGPRVYFQSPPGAAGEGPGGADDE	VY(-97)FQS(97)PPGAAGEGPGGADDEGPVRR	-0.283248	1.16494
60S acidic ribosomal protein P2	RPLP2	S	VAVSAAPGSAAPAAGSAPAAAEEKKDEKKEE	LAS(-45)VPAGGAVAVS(-45)AAPGS(-27)AAPAAGS(27)APAAAEEK	-0.28323	0.226181
Periphilin-1	PPHLN1	S	HRGDESGYRWTRDDHSASRQPEYRDMRDGFR	DDHS(46)AS(-46)RQPEY(-110)R	-0.283036	0.527152
Transcriptional repressor p66-alpha	GATAD2A	S	NSTPTSVASVVTSAESPASRQAAAKLALRKQ	GT(-190)T(-190)AT(-190)S(-190)AQANS(-170)T(-170)PT(-160)S(-150)VAS(-110)VVT(-61)S(-51)AES(20)PAS(-20)R	-0.282825	0.39527
Bloom syndrome protein	BLM	S	SSSSKCLSTLKDLDTSDRKEDVLSTSKDLLS	DLDT(-34)S(34)DRKEDVLS(-73)T(-80)S(-87)K	-0.282703	0.358327
Pleckstrin homology-like domain family B member 2	PHLDB2	S	LSEKPPYSKYSSRHKSHDNVYSLGGLEGRKA	S(130)HDNVY(-140)S(-130)LGGLEGR	-0.282516	1.0826
Zinc finger protein 639	ZNF639	S	MRQPDLKYFDNKDDDSDTETSNDLPKFADGI	Y(-100)FDNKDDDS(19)DT(-19)ET(-52)S(-58)NDLPK	-0.282411	0.477455
E3 ubiquitin-protein ligase TRIM22	TRIM22	S	RHLANIVERVKEVKMSPQEGQKRDVCEHHGK	EVKMS(91)PQEGQKR	-0.28239	0.556442
182 kDa tankyrase-1-binding protein	TNKS1BP1	S	RTLDAQDRSFGTRPLSSGFSPEEAQQQDEEF	S(-50)FGT(-28)RPLS(6.6)S(-6.6)GFS(-41)PEEAQQQDEEFEK	-0.282105	0.710294
Krueppel-like factor 16	KLF16	S	PAAGLDVRAARREAASPGTPGPPPPPPAASG	EAAS(29)PGT(-29)PGPPPPPPAAS(-110)GPGPGAAAAPHLLAAS(-150)ILADLR	-0.281928	0.358004
Coiled-coil domain-containing protein 6	CCDC6	T	PISPGLSYASHTVGFTPPTSLTRAGMSYYNS	T(-87)VS(-79)S(-79)PIPY(-49)T(-48)PS(-31)PS(-20)S(-19)S(-19)RPIS(2.1)PGLS(-2.1)Y(-4.1)AS(-12)HT(-12)VGFT(12)PPT(-13)S(-13)LT(-14)R	-0.281928	0.505089
Antigen KI-67	MKI67	S	SINESEGIPLKRRRVSFGGHLRPELFDENLP	RVS(95)FGGHLRPELFDENLPPNT(-95)PLK	-0.281503	0.481094
Protein PRRC2B	PRRC2B	S	ELGEESTRLAKEKEQSPTAEKDEDEENDASL	EKEQS(30)PT(-30)AEKDEDEENDAS(-160)LANS(-200)S(-210)T(-210)T(-210)T(-220)LEDK	-0.281428	0.714599
Ribosomal RNA-processing protein 8	RRP8	S	PDQAPAEAPTEKTEVSPVPRTDSHEARAGAL	T(-51)EVS(51)PVPR	-0.281208	1.13294
Chromosome alignment-maintaining phosphoprotein 1	CHAMP1	S	PTPSVSSASWKSSSVSPSSWKSPPASPESWK	S(-85)S(-69)S(-33)VS(23)PS(-23)S(-29)WK	-0.280814	0.693021
Asc-type amino acid transporter 1	SLC7A10	S	QQPSGRGNPRPAPSPSPVPGTVPGASERVAL	GNPRPAPS(-11)PS(11)PVPGT(-37)VPGAS(-47)ER	-0.280765	0.919387
Sister chromatid cohesion protein PDS5 homolog B	PDS5B	S	KPKGSQRSRKRGHTASESDEQQWPEEKRLKE	RGHT(-25)AS(25)ES(-26)DEQQWPEEK	-0.280593	1.65042
Rhophilin-2;Putative rhophilin-2-like protein RHPN2P1	RHPN2;RHPN2P1	S	KTDKTKKISKKLSFLSWGTNKNRQKSASTLC	KLS(-38)FLS(32)WGT(-32)NK	-0.280581	0.932411
Protein enabled homolog	ENAH	T	GEDSEPVTSKASSTSTPEPTRKPWERTNTMN	AS(-67)S(-39)T(-27)S(-16)T(16)PEPT(-32)RKPWER	-0.280413	1.53714
Ras GTPase-activating protein-binding protein 2	G3BP2	T	QVEEKNLEELEEKSTTPPPAEPVSLPQEPPK	S(-14)T(-14)T(14)PPPAEPVS(-80)LPQEPPK	-0.28037	0.667739
Nucleoside diphosphate kinase;Nucleoside diphosphate kinase B	NME1-NME2;NME2	S	EQKGFRLVAMKFLRASEEHLKQHYIDLKDRP	FLRAS(49)EEHLK	-0.280157	0.424466
Proline-rich protein 36	PRR36	S	PASGRGERAPPAKNTSPGPVSSPGRASGTTR	NT(-53)S(53)PGPVS(-77)S(-80)PGR	-0.279903	0.538826
Transcription factor 20	TCF20	T	EQTKLVRGRKGQRSLTPPPSSTESKALPASS	S(-45)LT(45)PPPS(-53)S(-60)T(-64)ES(-75)K	-0.279901	0.574247
Eukaryotic elongation factor 2 kinase	EEF2K	S	DEDLIFRLEGVDGGQSPRAGHDGDSDGDSDD	ADEDLIFRLEGVDGGQS(220)PR	-0.279833	0.718101
THO complex subunit 2	THOC2	S	AESKSTQEREREKEPSRERDIAKEMKSKENV	EPS(84)RERDIAK	-0.279684	0.530799
Ras GTPase-activating protein-binding protein 1	G3BP1	S	PVLEETAPEDAQKSSSPAPADIAQTVQEDLR	S(-43)S(-39)S(39)PAPADIAQT(-260)VQEDLR	-0.279596	0.810433
182 kDa tankyrase-1-binding protein	TNKS1BP1	S	TPDLGLRNMAPGAVCSPGESKELGVGQMDWG	NMAPGAVCS(16)PGES(-16)K	-0.279565	0.384816
Protein furry homolog-like	FRYL	S	NSSSYLGYNSNARSNSLRLSLIGDRRGDRRR	S(-46)NS(46)LRLS(-53)LIGDR	-0.279423	0.506402
Nipped-B-like protein	NIPBL	T	DIVGSLKSTPENHPETPKKKSDPELSKSEMK	S(-94)T(-94)PENHPET(94)PK	-0.279149	1.38454
FERM, RhoGEF and pleckstrin domain-containing protein 1	FARP1	S	ATSSASRPHVLSHKESLVY____________	S(-93)AT(-77)S(-58)S(-54)AS(-58)RPHVLS(-30)HKES(30)LVY(-69)	-0.27909	0.564552
Multidrug resistance-associated protein 4	ABCC4	T	LKKDNEESEQPPVPGTPTLRNRTFSESSVWS	KDNEES(-35)EQPPVPGT(12)PT(-12)LR	-0.279	0.407484
Paralemmin-3	PALM3	S	KRASLPAGLVGTPPESPSEPREDVLGFLPGP	RAS(93)LPAGLVGT(43)PPES(22)PS(-22)EPREDVLGFLPGPR	-0.278967	0.519348
Paralemmin-3	PALM3	T	TDLNKRASLPAGLVGTPPESPSEPREDVLGF	RAS(-110)LPAGLVGT(88)PPES(9.5)PS(-9.5)EPREDVLGFLPGPR	-0.278967	0.519348
Drebrin-like protein	DBNL	S	AARREQRYQEQGGEASPQRTWEQQQEVVSRN	Y(-170)QEQGGEAS(49)PQRT(-49)WEQQQEVVS(-110)R	-0.278885	0.700528
Heterogeneous nuclear ribonucleoproteins A2/B1	HNRNPA2B1;HNRPA2B1	S	SSMAEVDAAMAARPHSIDGRVVEPKRAVARE	GFGFVT(-200)FS(-180)S(-160)MAEVDAAMAARPHS(160)IDGR	-0.278622	0.343386
Cap-specific mRNA (nucleoside-2'-O-)-methyltransferase 1	CMTR1	S	QKKRVAELALSLSSTSDDEPPSSVSHGAKAS	RVAELALS(-53)LS(-45)S(-34)T(-20)S(20)DDEPPS(-61)S(-65)VS(-73)HGAK	-0.27852	1.08631
Transforming growth factor beta-1-induced transcript 1 protein	TGFB1I1	S	SGEQKEDQSEDKKRPSLPSSPSPGLPKASAT	KRPS(46)LPS(-10)S(10)PS(-15)PGLPK	-0.2785	0.383124
Transforming growth factor beta-1-induced transcript 1 protein	TGFB1I1	S	KEDQSEDKKRPSLPSSPSPGLPKASATSATL	KRPS(46)LPS(-10)S(10)PS(-15)PGLPK	-0.2785	0.383124
Transketolase-like protein 1	TKTL1	S	IDLFTIKPLDVATIVSSAKATEGRIITVEDH	PLDVAT(-2.6)IVS(3.9)S(2.6)AK	-0.278406	0.479888
Transketolase-like protein 1	TKTL1	S	DLFTIKPLDVATIVSSAKATEGRIITVEDHY	PLDVAT(-3.4)IVS(3.4)S(8.7)AK	-0.278406	0.479888
RANBP2-like and GRIP domain-containing protein 8;RANBP2-like and GRIP domain-containing protein 5/6	RGPD8;RGPD5;RGPD6	S	ADVERYVASVLGLTPSPRQKSMKGFYFAKLY	Y(-150)VAS(-98)VLGLT(-18)PS(18)PR	-0.278398	1.12634
Nuclear receptor corepressor 2	NCOR2	S	HLSPGSIIQPQRRRPSLLSEFQPGNERSQEL	RRPS(34)LLS(-34)EFQPGNER	-0.278248	0.656588
N-acetylserotonin O-methyltransferase-like protein	ASMTL	S	VKHDSIPAADTFEDLSDVEGGGSEPTQRDAG	HDS(-150)IPAADT(-93)FEDLS(93)DVEGGGS(-130)EPT(-140)QR	-0.278225	1.26129
Nucleolar and spindle-associated protein 1	NUSAP1	T	KTPARKSAHVTVSGGTPKGEAVLGTHKLKTI	S(-69)AHVT(-54)VS(-27)GGT(27)PKGEAVLGT(-65)HK	-0.278005	0.896248
Rho GTPase-activating protein 35	ARHGAP35	S	RLGRFASYRTSFSVGSDDELGPIRKKEEDQA	T(-140)S(-120)FS(-78)VGS(78)DDELGPIRK	-0.277952	0.590164
Histone acetyltransferase KAT7	KAT7	T	SGSETEQVVDFSDRETKNTADHDESPPRTPT	S(-58)S(-58)GS(-54)ET(-39)EQVVDFS(-2.5)DRET(2.5)K	-0.277524	0.858753
Calmodulin-regulated spectrin-associated protein 1	CAMSAP1	S	PTATKSHGKSLLSNVSIEDEEEELVAIVRAD	S(-80)LLS(-45)NVS(45)IEDEEEELVAIVR	-0.277142	0.659693
Disintegrin and metalloproteinase domain-containing protein 17	ADAM17	S	GFEKDPFPNSSTAAKSFEDLTDHPVTRSEKA	S(130)FEDLT(-130)DHPVT(-180)R	-0.277075	0.378047
Elongation factor 1-beta	EEF1B2	S	GATDSKDDDDIDLFGSDDEEESEEAKRLREE	Y(-240)GPADVEDT(-170)T(-170)GS(-160)GAT(-150)DS(-130)KDDDDIDLFGS(73)DDEEES(-73)EEAK	-0.277009	0.530394
Transmembrane protein 74	TMEM74	S	RNRFASSKESAKLYGSFNFRMKTSTNENTLE	LY(-41)GS(41)FNFR	-0.276699	0.753733
Echinoderm microtubule-associated protein-like 4	EML4	S	QGQREKKEESHSNDQSPQIRASPSPQPSSQP	KEES(-160)HS(-120)NDQS(120)PQIR	-0.276572	0.344118
Protein FAM122B	SPACIA2;FAM122B	S	LEPDTSYGGTLRRSSSAPLIHGLSDLSQVFQ	RS(-14)S(-7.1)S(7.1)APLIHGLS(-110)DLS(-170)QVFQPY(-250)T(-260)LR	-0.276521	0.449453
Rab11 family-interacting protein 5	RAB11FIP5	S	LSASMFDLSMKDKPRSPFSKIRDKMKGKKKY	DKPRS(30)PFS(-30)K	-0.276503	0.817211
Microtubule-associated protein 1S;MAP1S heavy chain;MAP1S light chain	MAP1S	S	ARRSASPHDVDLCLVSPCEFEHRKAVPMAPA	RS(0)AS(0)PHDVDLCLVS(78)PCEFEHRK	-0.27617	0.554158
	NAV1	S	KDADAKKKKKKSWLRSSFNKAFSIKKGPKSA	S(-48)WLRS(0)S(0)FNK	-0.27604	0.370654
	NAV1	S	DADAKKKKKKSWLRSSFNKAFSIKKGPKSAS	S(-80)WLRS(-4.1)S(4.1)FNK	-0.27604	0.370654
Probable 28S rRNA (cytosine(4447)-C(5))-methyltransferase	NOP2	S	NAPPKGTDTQTPAVLSPSKTQATLKPKDHHQ	GT(-210)DT(-140)QT(-68)PAVLS(29)PS(-29)K	-0.275766	0.968221
Telomerase-binding protein EST1A	SMG6	T	KPALKTQTPQLHFLDTDDEVSPTSWGDSRQA	T(-110)QT(-94)PQLHFLDT(82)DDEVS(-82)PT(-110)S(-120)WGDS(-130)R	-0.275671	0.511156
TRAF2 and NCK-interacting protein kinase	TNIK	S	SSERTRVRANSKSEGSPVLPHEPAKVKPEES	S(-90)EGS(90)PVLPHEPAK	-0.275616	0.820772
Dedicator of cytokinesis protein 7	DOCK7	S	DGNSYQDDQDDLKRRSMSIDDTPRGSWACSI	RRS(29)MS(-29)IDDT(-85)PR	-0.275546	1.0301
Neuroligin-4, X-linked	NLGN4X	S	YYKKDKRRHETHRRPSPQRNTTNDIAHIQNE	RPS(31)PQRNT(-31)T(-34)NDIAHIQNEEIMS(-210)LQMK	-0.27515	0.430019
Probable ATP-dependent RNA helicase DDX47	DDX47	S	_______MAAPEEHDSPTEASQPIVEEEETK	AAPEEHDS(15)PT(-15)EAS(-45)QPIVEEEET(-85)K	-0.274998	0.336325
Dysbindin domain-containing protein 1	MGC3101;DBNDD1	S	SPAGLHPLPRAGYLRSPSWTRTRAEQSHEKQ	AGY(-46)LRS(29)PS(-29)WT(-46)R	-0.274913	0.939042
Folliculin	FLCN	S	EEEGGIQMNSRMRAHSPAEGASVESSSPGPK	AHS(120)PAEGAS(-120)VES(-170)S(-180)S(-190)PGPK	-0.274876	0.777461
Microtubule-associated protein	MAP4	S	PSSTTPRLSRLATNTSAPDLKNVRSKVGSTE	LAT(-93)NT(-27)S(27)APDLK	-0.274779	2.42064
Phosphatase and actin regulator	PHACTR2	S	SSSSRGRPLRVHISGSVDGLDKASIANSDGP	VHIS(-10)GS(10)VDGLDK	-0.274667	0.517135
Cyclin-dependent kinase-like 5	CDKL5	S	TKYLKSNSRSQQNRHSFMESSQSKAGTLQPN	S(-57)QQNRHS(47)FMES(-47)S(-53)QS(-68)K	-0.274449	0.723823
B-cell CLL/lymphoma 9 protein	BCL9	T	SHGQTTATEPTPAQKTPAKVVYVFSTEMANK	S(-18)S(-17)T(17)PS(-25)HGQT(-31)T(-29)AT(-31)EPT(-32)PAQKT(32)PAK	-0.274393	0.308758
Serine/arginine-rich splicing factor 6	SRSF6	S	SRSNSPLPVPPSKARSVSPPPKRATSRSRSR	ARS(72)VS(72)PPPK	-0.274257	0.159058
Serine/arginine-rich splicing factor 6	SRSF6	S	SNSPLPVPPSKARSVSPPPKRATSRSRSRSR	ARS(72)VS(72)PPPK	-0.274257	0.159058
Drebrin	DBN1	T	HRPGSHLDSHRRMAPTPIPTRSPSDSSTAST	MAPT(52)PIPT(-52)R	-0.273944	0.935632
WD repeat-containing protein 3	WDR3	S	EIEDPEEPDPKKIKGSSPGIQDTLEAEDGAF	IKGS(1.8)S(-1.8)PGIQDT(-43)LEAEDGAFET(-150)DEAPEDR	-0.27387	0.675044
WD repeat-containing protein 3	WDR3	S	IEDPEEPDPKKIKGSSPGIQDTLEAEDGAFE	GS(0)S(0)PGIQDT(-76)LEAEDGAFET(-260)DEAPEDR	-0.27387	0.675044
Zinc finger protein 106	ZNF106	S	RTGERAENVATQRRHSAQLSSDHIIPLMHLA	RHS(37)AQLS(-37)S(-43)DHIIPLMHLAK	-0.27371	0.619442
Dihydropyrimidinase-related protein 5	DPYSL5	S	PKRASARILAPPGGRSSGIW___________	ILAPPGGRS(0)S(0)GIW	-0.273657	1.77363
Dihydropyrimidinase-related protein 5	DPYSL5	S	KRASARILAPPGGRSSGIW____________	ILAPPGGRS(0)S(0)GIW	-0.273657	1.77363
Probable palmitoyltransferase ZDHHC8	ZDHHC8	S	PGATGDPPRPLPRSFSPVLGPRPREPSPVRY	S(-63)FS(63)PVLGPRPR	-0.273606	0.598036
	ABI2	S	SGSGSVGVPIAVPTPSPPSVFPGHPVQFYSM	ENS(-59)GS(-59)GS(-59)VGVPIAVPT(-13)PS(13)PPS(-24)VFPGHPVQFY(-60)S(-51)MNRPAS(-50)R	-0.273581	1.15802
Septin-7	SEPT7;DKFZp586I031	T	WEAQQRILEQQNSSRTLEKNKKKGKIF____	ILEQQNS(-19)S(-13)RT(13)LEK	-0.27353	0.336862
Myelin expression factor 2	MYEF2	S	ADANKAEVPGATGGDSPHLQPAEPPGEPRRE	AEVPGAT(-60)GGDS(60)PHLQPAEPPGEPR	-0.273497	0.372825
Zinc finger protein 532	ZNF532	S	PLPKEVNDSPRAADKSPESQNLIDGTKKPSL	AADKS(66)PES(-66)QNLIDGT(-190)K	-0.27331	0.493194
Transforming acidic coiled-coil-containing protein 3	TACC3	S	TFQTPLRDPQTHRILSPSMASKLEAPFTQDD	ILS(44)PS(-44)MAS(-67)K	-0.273139	0.315903
Nuclear receptor corepressor 2	NCOR2	S	TIARTPAKNLAPHHASPDPPAPPASASDPHR	NLAPHHAS(67)PDPPAPPAS(-68)AS(-67)DPHREK	-0.273026	0.42579
Nuclear receptor corepressor 2	NCOR2	S	RGAPVIVPELGKPRQSPLTYEDHGAPFAGHL	PRQS(55)PLT(-55)Y(-110)EDHGAPFAGHLPR	-0.272734	1.13947
	ABL1	S	MGQQPGKVLGDQRRPSLPALHFIKGAGKKES	VLGDQRRPS(84)LPALHFIK	-0.272634	0.284729
Pre-mRNA-splicing regulator WTAP	WTAP	S	LTNGPSNGSSSRQRTSGSGFHREGNTTEDDF	QRT(-13)S(13)GS(-47)GFHR	-0.272582	0.104355
Lipid phosphate phosphatase-related protein type 3	LPPR3	S	SLKRASVDVDLLAPRSPMAKENMVTFSHTLP	RAS(-110)VDVDLLAPRS(110)PMAK	-0.272094	0.551247
Histone-lysine N-methyltransferase EHMT2	EHMT2	S	LGKVTSDLAKRRKLNSGGGLSEELGSARRSG	LNS(43)GGGLS(-43)EELGS(-59)ARR	-0.271819	0.32818
Cyclin-dependent kinase 12	CDK12	S	GSYSGRSPSPYGRRRSSSPFLSKRSLSRSPL	RRS(12)S(7.1)S(-7.1)PFLS(-39)K	-0.271538	1.28299
Cyclin-dependent kinase 12	CDK12	S	SYSGRSPSPYGRRRSSSPFLSKRSLSRSPLP	RRS(9.9)S(8.3)S(-8.3)PFLS(-31)K	-0.271538	1.28299
Cyclin-dependent kinase 12	CDK12	S	YSGRSPSPYGRRRSSSPFLSKRSLSRSPLPS	RRS(3)S(-3)S(6.2)PFLS(-19)K	-0.271538	1.28299
Pleckstrin homology domain-containing family O member 2	PLEKHO2	T	SETSEAAPREGGKPPTPPPKILSEKLKASMG	EGGKPPT(51)PPPK	-0.271486	0.289911
Prickle-like protein 3	PRICKLE3	S	PEEPSRFLRGAPHRHSMPELGLRSVPEPPPE	GAPHRHS(66)MPELGLR	-0.271449	0.562201
Heterogeneous nuclear ribonucleoprotein U	HNRNPU	S	DEEAGGRPAMEPGNGSLDLGGDSAGRSGAGL	LQAALDDEEAGGRPAMEPGNGS(47)LDLGGDS(-47)AGR	-0.271122	0.498853
Maternal embryonic leucine zipper kinase	MELK	S	HMEETPKRKGAKVFGSLERGLDKVITVLTRS	VFGS(42)LERGLDK	-0.271043	0.313233
Growth factor receptor-bound protein 10	GRB10	S	AWRKRSTRMNILGSQSPLHPSTLSTVIHRTQ	MNILGS(-41)QS(37)PLHPS(-37)T(-43)LS(-58)T(-63)VIHR	-0.270941	1.83108
Disintegrin and metalloproteinase domain-containing protein 9	ADAM9	T	PSRQPGSVPRHVSPVTPPREVPIYANRFAVP	HVS(-61)PVT(61)PPREVPIY(-98)ANR	-0.27093	1.24411
Splicing factor 1	SF1	S	LRTGDLGIPPNPEDRSPSPEPIYNSEGKRLN	LRT(-79)GDLGIPPNPEDRS(79)PS(68)PEPIY(-68)NS(-87)EGK	-0.27073	0.559804
Beta-adducin	ADD2	S	_____MSEETVPEAASPPPPQGQPYFDRFSE	S(-83)EET(-69)VPEAAS(69)PPPPQGQPY(-93)FDRFS(-84)EDDPEY(-130)MR	-0.270469	0.753442
Transforming acidic coiled-coil-containing protein 2	TACC2	S	KTPEKLDNTPASPPRSPAEPNDIPIAKGTYT	LDNT(-33)PAS(33)PPRS(89)PAEPNDIPIAK	-0.270441	1.23671
Mis18-binding protein 1	MIS18BP1	S	TPLQHQRILLPSFQDSEDDDDILPNMDKNPT	ILLPS(49)FQDS(49)EDDDDILPNMDK	-0.270319	0.539888
Claudin-6	CLDN6	S	PSHYMARYSTSAPAISRGPSEYPTKNYV___	Y(-88)S(-30)T(3.8)S(-3.8)APAIS(39)RGPS(-39)EY(-98)PT(-84)K	-0.270129	0.486306
Protein FAM117B	FAM117B	S	EEYSEKKKGSHKRSASWGSTDQLKEIAKLRQ	RS(-28)AS(28)WGS(-30)T(-42)DQLK	-0.269955	1.29925
Zinc finger MYM-type protein 3	ZMYM3	S	ESQTAPTRGWAPPGPSPSSGALDLLDTPAGL	GWAPPGPS(21)PS(-21)S(-26)GALDLLDT(-80)PAGLEK	-0.269801	1.05529
Casein kinase II subunit beta	CSNK2B	S	PMAYQLQLQAASNFKSPVKTIR_________	IHPMAY(-270)QLQLQAAS(-88)NFKS(88)PVK	-0.269615	0.328072
DNA endonuclease RBBP8	RBBP8	S	NENEILVADTYDQSQSPMAKAHGTSSYTPDK	S(-62)S(-62)T(-62)HPQHNPNENEILVADT(-41)Y(-27)DQS(-17)QS(17)PMAK	-0.269606	0.554598
Hematological and neurological expressed 1 protein;Hematological and neurological expressed 1 protein, N-terminally processed	HN1	T	EQPVRKNKMASNIFGTPEENQASWAKSAGAK	MAS(-140)NIFGT(100)PEENQAS(-100)WAK	-0.269588	1.08507
Serine/arginine repetitive matrix protein 2	SRRM2	S	RVSGRTSPPLLDRARSRTPPSAPSQSRMTSE	ARS(52)RT(39)PPS(-39)APS(-56)QS(-61)R	-0.269036	0.337117
IQ motif and SEC7 domain-containing protein 2	IQSEC2	S	YEKAQNPAYFEGKPASLDEGAMAGARSHRLE	AQNPAY(-110)FEGKPAS(110)LDEGAMAGAR	-0.269002	0.762069
Numb-like protein	NUMBL	S	VPPAAAFQPGHKRTPSEAERWLEEVSQVAKA	RT(-25)PS(25)EAERWLEEVS(-58)QVAK	-0.268796	0.42038
Stromal interaction molecule 1	STIM1	S	TEPQHGLGSQRDLTHSDSESSLHMSDRQRVA	DLT(-36)HS(36)DS(-43)ES(-100)S(-120)LHMS(-190)DR	-0.268464	0.530353
Nucleolar protein 14	NOP14	S	NVFRDKRFGEYNSNMSPEEKMMKRFALEQQR	RFGEY(-140)NS(-70)NMS(70)PEEK	-0.26829	0.653276
	KLC1	S	SSRESEPKNPGMKRASSLNVLNVGGKAAEDR	RAS(1.8)S(-1.8)LNVLNVGGK	-0.268256	0.70219
Serine/threonine-protein kinase PAK 6	PAK6	S	SCLVGSATGRPGGEGSPSPKTRESSLKRRLF	HGS(-65)EEARPQS(-48)CLVGS(-32)AT(-32)GRPGGEGS(24)PS(-24)PK	-0.26781	0.353792
Anion exchange protein	SLC4A7	S	DGAGEQMRPLLTRVTSRGPDEEAVVDLGKTS	VT(-17)S(17)RGPDEEAVVDLGK	-0.267732	0.55636
Thyroid receptor-interacting protein 11	TRIP11	T	WMTGWLGGGSKSVPNTPLRPNQQSVVNSSFS	S(92)VPNT(72)PLRPNQQS(-72)VVNS(-110)S(-120)FS(-130)ELFVK	-0.267576	1.25429
Protein KRI1 homolog	KRI1	S	MGPESPPAQEEEAPVSPHKKPAPQKRRRAKK	QLPALDGS(-40)LMGPES(40)PPAQEEEAPVS(100)PHK	-0.267564	0.418109
Ras-related protein Rab-18	RAB18	S	REVDRNEGLKFARKHSMLFIEASAKTCDGVQ	KHS(73)MLFIEAS(-73)AK	-0.267475	0.722891
Striatin	STRN	S	VLDNFKFLESAAADFSDEDEDDDVDGREKSV	FLES(-160)AAADFS(160)DEDEDDDVDGREK	-0.267404	0.564381
Chromodomain-helicase-DNA-binding protein 8	CHD8	S	TRHFSTLKDDDLVEFSDLESEDDERPRSRRH	HFS(-97)T(-91)LKDDDLVEFS(91)DLES(110)EDDERPR	-0.267374	0.681837
Dystonin	DST	S	ADDINGLMTKLKRQKSFSEDVISHKGDLRYI	S(30)FS(-30)EDVIS(-140)HK	-0.267263	0.174381
Ras-related protein Rab-8A	RAB8A	S	KAKMDKKLEGNSPQGSNQGVKITPDQQKRSS	KLEGNS(-110)PQGS(110)NQGVK	-0.267258	0.519614
Retinoblastoma-associated protein	RB1	S	FPSSPLRIPGGNIYISPLKSPYKISEGLPTP	IPGGNIY(-62)IS(62)PLK	-0.267166	0.81336
Band 4.1-like protein 2	EPB41L2	S	PAAKVVEREEAVPEASPVTQAGASVITVETV	VVEREEAVPEAS(25)PVT(-25)QAGAS(-42)VIT(-59)VET(-80)VIQENVGAQK	-0.266991	0.710121
Zinc finger protein 296	ZNF296	S	KEVSSAGRFGGEPHHSPGPMPAGAALLALGP	FGGEPHHS(100)PGPMPAGAALLALGPR	-0.266923	0.876218
GTPase-activating protein and VPS9 domain-containing protein 1	GAPVD1	S	KSSSLEMTPYNTPQLSPATTPANKKNRLPIA	S(-190)S(-190)S(-180)LEMT(-120)PY(-130)NT(-46)PQLS(17)PAT(-17)T(-25)PANKK	-0.266856	1.85597
Vasculin-like protein 1	GPBP1L1	S	FVPAWLNFSTPQSAKSPTATFEKHGEHLPRG	AQHDFVPAWLNFS(-50)T(-43)PQS(-27)AKS(15)PT(-15)AT(-26)FEK	-0.266662	1.21495
Targeting protein for Xklp2	TPX2	T	LPSKSSVTKICRDPQTPVLQTKHRARAVTCK	ICRDPQT(130)PVLQT(-130)K	-0.266625	0.355909
Catenin delta-1	CTNND1	S	HRFHPEPYGLEDDQRSMGYDDLDYGMMSDYG	FHPEPY(-200)GLEDDQRS(120)MGY(-120)DDLDY(-200)GMMS(-130)DY(-240)GT(-160)AR	-0.266154	0.651794
Transcription intermediary factor 1-beta	TRIM28	S	GEGEVSGLMRKVPRVSLERLDLDLTADSQPP	VPRVS(66)LER	-0.266123	1.37945
Nuclear receptor-binding factor 2	NRBF2	S	LQTSHKPSAEDAEGQSPLSQKYSPSTEKCLP	DAAAHLQT(-150)S(-150)HKPS(-130)AEDAEGQS(63)PLS(-63)QK	-0.266041	1.88664
Glioma tumor suppressor candidate region gene 1 protein	GLTSCR1	S	PGAPEGTPAGRARGGSPAPLPAKVDEATSGL	GGS(62)PAPLPAK	-0.266026	1.32069
Lysophosphatidic acid receptor 1	LPAR1	S	SENPTGPTEGSDRSASSLNHTILAGVHSNDH	S(-18)AS(14)S(-14)LNHT(-29)ILAGVHS(-63)NDHS(-71)VV	-0.26584	0.396386
Tight junction protein ZO-2	TJP2	S	PSRLSRMGATPTPFKSTGDIAGTVVPETNKE	S(11)T(-11)GDIAGT(-150)VVPET(-230)NKEPR	-0.265564	0.64518
LIM domain-containing protein ajuba	AJUBA	S	NRTSGISMGYDQRHGSPLPAGPCLFGPPLAG	HGS(95)PLPAGPCLFGPPLAGAPAGY(-95)S(-98)PGGVPS(-100)AY(-100)PELHAALDR	-0.265396	0.965138
Spectrin beta chain, non-erythrocytic 1	SPTBN1	S	GKREKDKEKDKEKRFSLFGKKK_________	RFS(130)LFGK	-0.265231	0.629814
Brefeldin A-inhibited guanine nucleotide-exchange protein 3	ARFGEF3	S	KVEKKGEPLGPRGQDSPLLQRPQHLMDQGQM	GQDS(160)PLLQRPQHLMDQGQMR	-0.265179	0.949556
Leucine-rich repeat-containing protein 16A	LRRC16A	S	PQPSPRTFSQEVSRRSWGQQAQEYQEQKQRS	RS(90)WGQQAQEY(-90)QEQK	-0.265078	0.601073
Kinesin-like protein KIF22;Kinesin-like protein	KIF22	S	SPEPMAAPASASQKLSPLQKLSSMDPAMLER	GPEEEEIGS(-62)PEPMAAPAS(-24)AS(-15)QKLS(15)PLQK	-0.264904	0.591973
Rhotekin-2	RTKN2	S	SITNTPKKLAKKLKTSISKATGKKISSVLQE	LKT(-12)S(12)IS(-22)K	-0.264703	0.5602
Putative RNA-binding protein 15	RBM15	S	FGDVSVKISHLSGSGSGDERVAFVNFRRPED	IS(-50)HLS(-26)GS(-12)GS(12)GDER	-0.264184	0.441579
Tumor suppressor p53-binding protein 1	TP53BP1	S	LSAQELMESGLQIQKSPEPEVLSTQEDLFDQ	EQLS(-290)AQELMES(-140)GLQIQKS(120)PEPEVLS(-120)T(-130)QEDLFDQS(-190)NK	-0.263989	0.385999
Transcription elongation factor SPT5	SUPT5H	S	NFTVGGFAPMSPRISSPMHPSAGGQRGGFGS	IS(-35)S(35)PMHPS(-76)AGGQR	-0.263966	0.801038
Interferon regulatory factor 2-binding protein 1	IRF2BP1	S	AARQLKRSHVLPEGRSPGPPALKHPATKDLA	RS(-48)HVLPEGRS(48)PGPPALK	-0.263816	0.417625
Serine/threonine-protein kinase ATR	ATR	S	LSSNSDGISPKRRRLSSSLNPSKRAPKQTEE	RLS(13)S(-13)S(-18)LNPS(-70)K	-0.263706	1.68698
Inner centromere protein	INCENP	S	ATAPTSQGIPTSDEESTPKKSKARILESITV	T(-86)LS(-62)PT(-51)PAS(-37)AT(-28)APT(-27)S(-22)QGIPT(-0.85)S(0.85)DEES(4.2)T(-4.2)PKK	-0.26334	0.314379
MAP7 domain-containing protein 1	RPRC1;MAP7D1	S	ANGSSPEPVKAVEARSPGLQKEAVQKEEPIP	AVEARS(130)PGLQK	-0.26281	0.186222
Centrosomal protein of 170 kDa	CEP170	S	QETYSCKPHGRTPLTSADEHVHSKLEGSKVT	T(-66)PLT(-24)S(24)ADEHVHS(-47)K	-0.262604	0.502532
Mitogen-activated protein kinase kinase kinase MLK4	MLK4	S	ISLPSDFQHKITVQASPNLDKRRSLNSSSSS	IT(-120)VQAS(120)PNLDK	-0.262473	0.986616
Ubiquitin carboxyl-terminal hydrolase 20	USP20	S	CRTPEPDNDAHLRSSSRPCSPVHHHEGHAKL	S(-39)S(-25)S(25)RPCS(-32)PVHHHEGHAK	-0.262413	0.131928
Disks large-associated protein 5	DLGAP5	S	EVDKIVFDAGFFRVESPVKLFSGLSVSSEGP	IVFDAGFFRVES(64)PVK	-0.262409	0.451212
Microtubule-associated protein 1A;MAP1A heavy chain;MAP1 light chain LC2	MAP1A	S	VQEDKTRKPKMLEEKSPEKVKAMEEKLEALL	MLEEKS(160)PEK	-0.262403	0.391506
Nuclear pore complex protein Nup214	NUP214	S	IESHTKSLPKVPAKLSPMKQAQLRNFLAKRK	VPAKLS(140)PMK	-0.262228	0.24289
A-kinase anchor protein 2	AKAP2	S	GPPEDSGASAAKGQKSPGALETPSAAGSQGN	S(170)PGALET(-170)PS(-210)AAGS(-290)QGNT(-350)AS(-380)QGK	-0.262211	0.897705
NAC-alpha domain-containing protein 1	NACAD	S	TQPLGTGPRVSLSPHSPLLSPKVASMDAKDL	VS(-67)LS(-41)PHS(28)PLLS(-28)PK	-0.262172	0.868587
Catenin delta-2	CTNND2	S	PYSSSRTPSISPVRVSPNNRSASAPASPREM	T(-51)PS(-37)IS(-14)PVRVS(14)PNNR	-0.262066	0.344499
Gap junction alpha-1 protein	GJA1	S	WANYSAEQNRMGQAGSTISNSHAQPFDFPDD	MGQAGS(26)T(-24)IS(7.7)NS(-7.7)HAQPFDFPDDNQNS(-96)K	-0.261997	0.844773
Nucleolar and coiled-body phosphoprotein 1	NOLC1	T	SSSEDEPPKNQKPKITPVTVKAQTKAPPKPA	PKIT(43)PVT(-43)VK	-0.261847	0.820453
Nuclear pore complex protein Nup107	NUP107	T	ENFGNTTPRNQVIPRTPSSFRQPFTPTSRSL	NQVIPRT(24)PS(-24)S(-29)FRQPFT(-48)PT(-48)S(-53)R	-0.261724	0.43569
CLIP-associating protein 1	CLASP1	S	GRIPGSVNAMRVLSTSTDLEAAVADALKKPV	VLS(-60)T(-35)S(24)T(-24)DLEAAVADALK	-0.261711	0.681689
Fibronectin type-III domain-containing protein 3A	FNDC3A	S	KKLKDRQGTQKDKMSSPPSSPQKCPSPINEH	MS(-47)S(47)PPS(-54)S(-59)PQK	-0.261571	0.380555
Pleckstrin homology domain-containing family G member 3	PLEKHG3	S	AILEMDSYYPNRYRCSPERLKKAWSSQDEVS	Y(-34)RCS(34)PERLK	-0.261416	0.702684
Pericentriolar material 1 protein	PCM1	S	DENYRPLAKTRQQNISMQRQENLRWVSELSY	T(-84)RQQNIS(84)MQRQENLR	-0.261292	0.662515
RNA-binding protein 10	RBM10	S	PREYGSQEGKHDYDDSSEEQSAEDSYEASPG	EY(-230)GS(-120)QEGKHDY(-160)DDS(24)S(-24)EEQS(-60)AEDS(-95)Y(-160)EAS(-110)PGS(-110)ET(-110)QRR	-0.261161	0.30719
Uncharacterized protein KIAA1551	KIAA1551	S	TPPDGKSHFPELQDDSRKDTPKTKHKSLPRT	S(-60)HFPELQDDS(4)RKDT(-4)PK	-0.261113	0.455727
Cell death regulator Aven	AVEN	S	PGGWGAGASAPVEDDSDAETYGEENDEQGNY	REPGGWGAGAS(-97)APVEDDS(94)DAET(-94)Y(-130)GEENDEQGNY(-220)S(-200)K	-0.261071	0.302063
Platelet-activating factor acetylhydrolase IB subunit beta	PAFAH1B2	S	MVQLMQQYEIWRELFSPLHALNFGIGGDTTR	ELFS(84)PLHALNFGIGGDT(-84)T(-84)R	-0.260496	1.03728
Pleckstrin homology-like domain family B member 2	PHLDB2	T	PKASSESSYLSILPKTPEGISEEQRSQELAA	AS(-98)S(-84)ES(-64)S(-65)Y(-130)LS(-48)ILPKT(40)PEGIS(-40)EEQR	-0.260489	0.791313
	CEP170	S	IAFFDEDNPRKRRSYSFTQSAGILCQETTYS	S(-31)Y(-64)S(21)FT(-21)QS(-57)AGILCQET(-120)T(-120)Y(-130)S(-130)T(-130)PHT(-140)K	-0.260478	0.596572
COP9 signalosome complex subunit 1	GPS1	T	IHVKSPPREGSQGELTPANSQSRMSTNM___	S(-110)PPREGS(-75)QGELT(60)PANS(-60)QS(-69)R	-0.260346	1.37887
Septin-10	SEPT10	S	ATSEIFHSQSFLATGSNLRKDKDRKK_____	AT(-98)S(-88)EIFHS(-65)QS(-67)FLAT(-13)GS(13)NLRK	-0.260312	0.875614
Protein phosphatase 1 regulatory subunit 12A	PPP1R12A	S	TSAGDRYDSLLGRSGSYSYLEERKPYSSRLE	S(-21)GS(21)Y(-57)S(-40)Y(-86)LEER	-0.26023	0.820139
Catenin delta-1	CTNND1	T	NNASRSQSSHSYDDSTLPLIDRNQKSDKKPD	S(-55)QS(-43)S(-44)HS(-36)Y(-60)DDS(-16)T(16)LPLIDR	-0.260194	1.3212
	AMPH	T	SQTRKGPPVPPLPKVTPTKELQQENIISFFE	GPPVPPLPKVT(8.4)PT(-8.4)K	-0.259749	0.408384
E3 SUMO-protein ligase RanBP2	RANBP2	T	DDMFTFHGPGKSVFGTPTLETANKNHETDGG	S(-80)VFGT(33)PT(-33)LET(-50)ANK	-0.259667	0.786009
Nucleolar and coiled-body phosphoprotein 1	NOLC1	S	VREEEIEVDSRVADNSFDAKRGAAGDWGERA	VADNS(63)FDAKR	-0.259657	1.23112
ATPase family AAA domain-containing protein 2B	ATAD2B	S	LEALECSNNEKLEPGSDVEVKDAELDKEGAS	LEPGS(98)DVEVKDAELDK	-0.259524	0.490544
Torsin-1A-interacting protein 1	TOR1AIP1	S	FSDDDSILKSELGNQSPSTSSRQVTGQPQNA;RMQNDSILKSELGNQSPSTSSRQVTGQPQNA	S(-180)ELGNQS(47)PS(-47)T(-50)S(-50)S(-54)R	-0.259401	0.25882
Mitogen-activated protein kinase kinase kinase kinase 3;Mitogen-activated protein kinase kinase kinase kinase	MAP4K3	S	PTANSNLYILAGHENSY______________	VVVLES(-72)RPT(-69)DNPT(-65)ANS(-60)NLY(-55)ILAGHENS(31)Y(-31)	-0.259391	0.375322
Zyxin	ZYX	S	NQKLGHPEALSAGTGSPQPPSFTYAQQREKP	LGHPEALS(-59)AGT(-30)GS(30)PQPPS(-86)FT(-98)Y(-110)AQQR	-0.25931	1.18896
Ankyrin repeat domain-containing protein 11	ANKRD11	T	LSTNLYRSVSVDIRRTPEEEFSVGDKLFRQQ	S(-74)VS(-41)VDIRRT(41)PEEEFS(-58)VGDK	-0.259304	0.777502
Ankyrin repeat and zinc finger domain-containing protein 1	ANKZF1	S	PADPRVLSLLSAPLGSGGFTLLHAAAAAGRG	VLS(-100)LLS(-45)APLGS(37)GGFT(-37)LLHAAAAAGR	-0.259219	0.740936
HIV Tat-specific factor 1	HTATSF1	S	KEEEEDTYEKVFDDESDEKEDEEYADEKGLE	VFDDES(260)DEKEDEEY(-260)ADEK	-0.259047	0.237586
HAUS augmin-like complex subunit 6	HAUS6	S	NSSSSSEANFKLEPNSPMHGGTLLEDVVGGR	LEPNS(39)PMHGGT(-39)LLEDVVGGR	-0.258971	1.36408
PDZ domain-containing protein 4	PDZD4	S	LVIQVLRRSPRLRGDSSCHDLQLVDSGTQTD	LRGDS(1.4)S(-1.4)CHDLQLVDS(-95)GT(-95)QT(-110)DIT(-120)FEHIMALGK	-0.258962	0.555304
PDZ domain-containing protein 4	PDZD4	S	VIQVLRRSPRLRGDSSCHDLQLVDSGTQTDI	LRGDS(-1.1)S(1.1)CHDLQLVDS(-65)GT(-65)QT(-70)DIT(-87)FEHIMALGK	-0.258962	0.555304
Transcriptional repressor p66-alpha	GATAD2A	T	GLLASDLNTDGDMRVTPEPGAGPTQGLLRAT	GLLAS(-180)DLNT(-80)DGDMRVT(68)PEPGAGPT(-68)QGLLR	-0.258957	0.468865
Mediator of RNA polymerase II transcription subunit 1	MED1	S	ESESGSSIAEKSYQNSPSSDDGIRPLPEYST	S(-100)Y(-110)QNS(58)PS(-3.8)S(3.8)DDGIRPLPEY(-72)S(-54)T(-61)EK	-0.25874	0.372141
Tight junction protein ZO-2	TJP2	S	RMRGQRSGVKKNLRKSREDLTAVVSVSTKFP	S(34)REDLT(-34)AVVS(-87)VS(-96)T(-98)K	-0.258709	0.85436
Serine/threonine-protein kinase mTOR	MTOR	S	DTNTKGNKRSRTRTDSYSAGQSVEILDGVEL	T(-7.3)RT(-7.3)DS(7.3)Y(-39)S(-13)AGQS(-100)VEILDGVELGEPAHKK	-0.258578	0.738121
Protein LYRIC	MTDH	S	LSSQISAGEEKWNSVSPASAGKRKTEPSAWS	WNS(-31)VS(16)PAS(-16)AGK	-0.258547	0.539376
Triosephosphate isomerase	TPI1	S	KFFVGGNWKMNGRKQSLGELIGTLNAAKVPA	KQS(170)LGELIGT(-170)LNAAK	-0.258493	2.96698
Occludin	OCLN	T	DDFRQPRYSSGGNFETPSKRAPAKGRAGRSK	Y(-140)S(-120)S(-75)GGNFET(25)PS(-25)K	-0.258411	0.786156
Ubiquitin domain-containing protein 1	UBTD1	S	FPLKVRLSTGKDVRLSASLPDTVGQLKRQLH	DVRLS(16)AS(-16)LPDT(-65)VGQLK	-0.258395	0.297594
Bromodomain and WD repeat-containing protein 1	BRWD1	S	KRLKSQTKIIPELVGSPTQSTSSRTAYLGTH	IIPELVGS(13)PT(-13)QS(-33)T(-38)S(-43)S(-44)R	-0.258387	0.665308
Phospholipid-transporting ATPase ID	ATP8B2	S	EGFGELIMSGKNMRLSSLALSSFTTRSSSSW	NMRLS(7.2)S(-7.2)LALS(-84)S(-100)FT(-120)T(-130)R	-0.257928	0.619758
Protein transport protein Sec16A	SEC16A	S	ESTFRQNPRIVNHWASPELRQNPGVKNEHRP	IVNHWAS(130)PELR	-0.257915	0.720855
Serine/arginine repetitive matrix protein 2	SRRM2	S	PSAPSQSRMTSERAPSPSSRMGQAPSQSLLP	MT(-99)S(-75)ERAPS(35)PS(-35)S(-41)R	-0.257836	0.343432
E3 ubiquitin-protein ligase RBBP6	RBBP6	S	GRPGWEHSNKLGYLVSPPQQIRRGERSCYRS	LGY(-93)LVS(93)PPQQIR	-0.257685	1.0952
Rhotekin	RTKN	S	PDWTHPLPWGRPRTFSLDAVPPDHSPRARSV	T(-52)FS(52)LDAVPPDHS(-140)PR	-0.25753	1.22516
Ataxin-2	ATXN2	S	HKRGPEVTSQGVQTSSPACKQEKDDKEEKKD	RGPEVT(-140)S(-130)QGVQT(-63)S(-34)S(34)PACK	-0.257253	0.141024
Paraspeckle component 1	PSPC1	S	GDMGPRGAINMGDAFSPAPAGNQGPPPMMGM	GAINMGDAFS(130)PAPAGNQGPPPMMGMNMNNR	-0.257208	0.694851
Rab11 family-interacting protein 2	RAB11FIP2	S	KKPFLLGPQRLSSAHSMSDLSGSHMSSEKLK	LS(-50)S(-27)AHS(27)MS(-35)DLS(-99)GS(-120)HMS(-170)S(-190)EK	-0.257201	0.940028
Recombining binding protein suppressor of hairless	RBPJ	S	HTEGSPAEEPPAHAPSPGKFGERPPPKRLTR	MDHT(-230)EGS(-190)PAEEPPAHAPS(190)PGK	-0.257058	0.417325
Interferon regulatory factor 2-binding protein 1	IRF2BP1	S	SPIAALKNVAEALGHSPKDPGGGGGPVRAGG	NVAEALGHS(160)PKDPGGGGGPVR	-0.256851	0.78056
Ribonuclease P protein subunit p38	RPP38	S	____MAAAPQAPGRGSLRKTRPLVVKTSLNN	AAAPQAPGRGS(47)LRK	-0.256769	0.732869
Junctophilin-1	JPH1	S	SESKSSISSKRSSVRSDAAMSRISSSDANST	RS(-0.73)S(0.73)VRS(25)DAAMS(-25)R	-0.256722	0.413484
Plasma membrane calcium-transporting ATPase 1;Calcium-transporting ATPase	ATP2B1	S	SIHNFMTHPEFRIEDSEPHIPLIDDTDAEDD	IEDS(160)EPHIPLIDDT(-160)DAEDDAPT(-200)K	-0.256482	1.63785
Nuclear envelope pore membrane protein POM 121C	POM121C	S	VHHFYPSLPTPLLRPSGRPSPRDRGTLPDRF	VHHFY(-120)PS(-80)LPT(-20)PLLRPS(3.9)GRPS(-3.9)PR	-0.256405	0.987492
Serine/threonine-protein kinase Nek4	NEK4	S	GEKRQVRRDLFAFQESPPRFLPSHPIVGKVD	RDLFAFQES(50)PPRFLPS(-50)HPIVGK	-0.256177	0.816319
Cell division cycle-associated protein 3	CDCA3	S	PPPHNKHLARVADPRSPSAGILRTPIQVESS	VADPRS(28)PS(-28)AGILR	-0.256015	0.533861
		T	DRSGDLGDMEPLKGTTPLMQKI_________	GT(-77)T(77)PLMQKI	-0.255796	0.813359
Regulation of nuclear pre-mRNA domain-containing protein 2	RPRD2	S	MTATPPLPKPVNTSLSPSPALALPNLANVDL	PVNT(-20)S(-13)LS(12)PS(-12)PALALPNLANVDLAK	-0.255779	0.446751
NEDD4-binding protein 1	N4BP1	S	RRFSDSEERHTKKQFSLENVQEGEILHDAKT	KQFS(70)LENVQEGEILHDAK	-0.25558	0.504916
182 kDa tankyrase-1-binding protein	TNKS1BP1	S	RDAGRPGERGSGGLFSPSTAHVPDGALGQRD	GS(-68)GGLFS(40)PS(-40)T(-62)AHVPDGALGQR	-0.255468	0.950728
Leucine-rich repeat-containing protein 16A	LRRC16A	S	ADHFSRRGKTLPQQESLEIELAEEKPVKRSI	T(-75)LPQQES(75)LEIELAEEKPVK	-0.255016	0.532292
FAS-associated factor 1	FAF1	S	EENAEPVSKLRIRTPSGEFLERRFLASNKLQ	IRT(-18)PS(18)GEFLERR	-0.254736	0.859765
Regulation of nuclear pre-mRNA domain-containing protein 2	RPRD2	S	SNSVSTYRPFGLGSESPYKQPSDGMERPSSL	ELS(-200)NS(-190)VS(-170)T(-170)Y(-190)RPFGLGS(-63)ES(63)PY(-110)K	-0.25463	0.608697
Unconventional myosin-IXb	MYO9B	S	KSKPCGSPRVQEKPDSPGGSTQIQRYLDAER	VQEKPDS(44)PGGS(-44)T(-50)QIQR	-0.254335	1.33924
Fanconi anemia group I protein	FANCI	S	SYGPKKVLDGKTIETSPSLSRMPNQHACKLG	T(-92)IET(-16)S(16)PS(-19)LS(-36)R	-0.254278	0.803452
Citron Rho-interacting kinase	CIT	S	LGILGRSESVVSGLDSPAKTSSMEKKLLIKS	S(-140)ES(-100)VVS(-52)GLDS(52)PAK	-0.254181	1.5154
Uncharacterized protein KIAA1109	KIAA1109	S	AIFPPRILSTRPGQKSPIIIHDDNSSDKDRE	ILS(-20)T(-9.9)RPGQKS(9.9)PIIIHDDNS(-48)S(-47)DK	-0.254094	0.321272
Brefeldin A-inhibited guanine nucleotide-exchange protein 1	ARFGEF1	S	HHHLLQSPVSHHEPESPQLRYLPPQTVDHIS	QHHHLLQS(-59)PVS(-49)HHEPES(49)PQLR	-0.254082	0.276537
Tetratricopeptide repeat protein 7A	TTC7A	S	EAFVIKGLSLERLPNSIASRFRLTEREEEVI	GLS(-77)LERLPNS(29)IAS(-29)R	-0.254073	0.524577
Antigen KI-67	MKI67	T	AQALEDLAGFKELFQTPGTDKPTTDEKTTKI	ELFQT(27)PGT(-27)DKPT(-42)T(-42)DEK	-0.253914	0.613178
Neuroblast differentiation-associated protein AHNAK	AHNAK	T	ATGGLEGKMKGTKVKTPEMIIQKPKISMQDV	VKT(110)PEMIIQKPK	-0.253778	0.369399
Histone deacetylase 4;Histone deacetylase 9;Histone deacetylase 5	HDAC4;HDAC9;HDAC5	S	LKLRSRLKQKVAERRSSPLLRRKDGPVVTAL;LKVRSRLKQKVAERRSSPLLRRKDGNVVTSF;LKVRSRLKQKVAERRSSPLLRRKDGTVISTF	VAERRS(44)S(44)PLLR	-0.253462	1.16545
U3 small nucleolar RNA-associated protein 14 homolog A	UTP14A	S	KKEQMIDLQNLLTTQSPSVKSLAVPTIEELE	EQMIDLQNLLT(-28)T(-17)QS(8)PS(-8)VK	-0.253376	0.533331
Pre-mRNA-splicing factor CWC22 homolog	CWC22	S	RSKSKEMNRKHSGSRSDEDRYQNGAERRWEK	HS(-31)GS(-14)RS(14)DEDRY(-51)QNGAER	-0.253344	0.795167
Ensconsin	MAP7	S	LSKYVDPVISKRLSSSSATLLNSPDRARRLQ	RLS(-28)S(-20)S(20)S(-20)AT(-37)LLNS(-94)PDR	-0.252939	0.676813
Pleckstrin homology-like domain family B member 2	PHLDB2	S	ASENINLRTRKYSSSSLSHMGAYSRSLPRLY	Y(-59)S(-45)S(-24)S(-16)S(16)LS(-17)HMGAY(-79)S(-47)R	-0.252773	0.851051
Solute carrier organic anion transporter family member 4A1	SLCO4A1	S	DHTPPSRRASPGTPLSPGSLRSAAHSPLDTS	AS(-93)PGT(-36)PLS(7.3)PGS(-7.3)LR	-0.252731	0.585894
Putative RNA-binding protein 15	RBM15	S	ERDRKHRTTAPTEGKSPLKKEDRSDGSAPST	HRT(-150)T(-150)APT(-100)EGKS(100)PLK	-0.252494	0.52597
Afadin	MLLT4	S	RADHRSSPNVANQPPSPGGKSAYASGTTAKI	S(-190)S(-180)PNVANQPPS(180)PGGK	-0.252357	0.27968
Nucleolar protein 6	NOL6	S	VFRPPLDIYDVLIRLSPRHIPRHRQAVDSPA	T(-69)VFRPPLDIY(-59)DVLIRLS(59)PR	-0.252304	0.26907
Protein spire homolog 1	SPIRE1	S	RILEEIKAERKLRPVSPEEIRRSRLAMRPLS;RILEEIKAERKLRPVSPEEIRRSRLDVTTPE	LRPVS(95)PEEIRR	-0.251983	0.636653
Tumor suppressor p53-binding protein 1	TP53BP1	S	TEEPIVECQECETEVSPSQTGGSSGDLGDIS	KVT(-95)EET(-91)EEPIVECQECET(-26)EVS(13)PS(-13)QT(-31)GGS(-45)S(-53)GDLGDIS(-84)S(-91)FS(-100)S(-100)K	-0.251972	0.264923
RNA polymerase II subunit A C-terminal domain phosphatase	CTDP1	S	QDGEQPGPSRRKRQPSMSETMPLYTLCKEDL	RQPS(26)MS(-26)ET(-37)MPLY(-130)T(-110)LCK	-0.251591	0.730711
Adenomatous polyposis coli protein	APC	S	LMANRPAKYKDANIMSPGSSLPSLHVRKQKA	DANIMS(38)PGS(-38)S(-42)LPS(-78)LHVR	-0.2514	0.394215
Glutamate receptor-interacting protein 1	GRIP1	T	RSSSRPHYSQTTRSNTLPSDVGRKSVTLRKM	S(-35)NT(35)LPS(-50)DVGRK	-0.251374	1.21356
Protein CBFA2T1	RUNX1T1	S	LKKGGGSSSSHSRQQSPVNPDPVALDAHREF	QQS(190)PVNPDPVALDAHR	-0.251242	0.346579
Serine/threonine-protein phosphatase 4 regulatory subunit 3B	SMEK2	S	LVDYPDDEEEDEEEESSPRKRPRLGS_____	GS(-290)LVGLVDY(-230)PDDEEEDEEEES(13)S(-13)PRK	-0.251235	0.519865
Eukaryotic translation initiation factor 5B	EIF5B	S	GQKKNQKNKPGPNIESGNEDDDASFKIKTVA	PGPNIES(120)GNEDDDAS(-120)FK	-0.251234	0.781304
Mitogen-activated protein kinase kinase kinase kinase 4	MAP4K4	S	LQGSGQQNSQAGQRNSTSIEPRLLWERVEKL	DS(-130)PLQGS(-62)GQQNS(-19)QAGQRNS(10)T(-10)S(-16)IEPR	-0.250853	0.404952
Arfaptin-1	ARFIP1	S	VDDSREHSFNRDLKHSLPSGLGLSETQITSH	DLKHS(26)LPS(-26)GLGLS(-61)ET(-71)QIT(-80)S(-84)HGFDNT(-89)K	-0.250853	0.430049
Ankyrin-3	ANK3	S	TSKLIIEETKPCVPVSMKKMSRTSPADGKPR	LIIEET(-22)KPCVPVS(22)MKK	-0.250061	0.843315
Leucine-rich repeat-containing protein 47	LRRC47	S	EMKKYTLENKEEGSLSDTEADAVSGQLPDPT	KY(-140)T(-36)LENKEEGS(-16)LS(16)DT(-24)EADAVS(-150)GQLPDPT(-260)T(-270)NPS(-280)AGK	-0.250002	0.682454
Sororin	CDCA5	S	LKRIVAHAVEVPAVQSPRRSPRISFFLEKEN	RIVAHAVEVPAVQS(120)PR	-0.249732	0.541668
	RAVER1	S	TPLGGQKRSFAHLLPSPEPSPEGSYVGQHSQ	RS(-64)FAHLLPS(55)PEPS(-55)PEGS(-110)Y(-120)VGQHS(-130)QGLGGHY(-150)ADS(-140)Y(-150)LK	-0.249714	3.84767
Protein kinase C gamma type	PRKCG	T	GENFDKFFTRAAPALTPPDRLVLASIDQADF	AAPALT(65)PPDR	-0.249617	0.257825
Serine/threonine-protein kinase BRSK2	BRSK2	S	LPPRNEIDPPRKRVDSPMLNRHGKRRPERKS	RVDS(150)PMLNR	-0.249446	1.32756
Ankyrin repeat domain-containing protein 17	ANKRD17	S	PGGVSRNSPLDCGSASPNKVASSSEQEAGSP	NS(-210)PLDCGS(-46)AS(46)PNK	-0.249259	0.245124
Serine/threonine-protein kinase 24;Serine/threonine-protein kinase 24 36 kDa subunit;Serine/threonine-protein kinase 24 12 kDa subunit;Serine/threonine-protein kinase 25	STK24;STK25	T	FGVAGQLTDTQIKRNTFVGTPFWMAPEVIKQ	RNT(38)FVGT(-38)PFWMAPEVIK	-0.249151	0.359391
DNA polymerase alpha catalytic subunit;DNA polymerase	POLA1	S	FSVHTATAVPSGKIASPVSRKEPPLTPVPLK	IAS(44)PVS(-44)RKEPPLT(-85)PVPLK	-0.249086	0.348192
Serine/arginine-rich splicing factor 12	SRSF12	S	TKSRSHGRHSDSIARSPCKSPKGYTNSETKV	HS(-16)DS(16)IARS(39)PCKS(61)PK	-0.248917	0.497597
Aladin	AAAS	T	WINLPVLQLTKDPLKTPGRLDHGTRTAFIHH	DPLKT(25)PGRLDHGT(-25)R	-0.248668	0.649649
BEN domain-containing protein 3	BEND3	S	IPEALLAGMRNRENSSPCQGNGEQAGRGRSL	NRENS(-5.6)S(5.6)PCQGNGEQAGR	-0.248405	0.199634
Protein unc-13 homolog B	UNC13B	S	HFLGPQESFPEENASSPFTQARAHWIRAVTK	DHFLGPQES(-110)FPEENAS(-11)S(11)PFT(-22)QAR	-0.248402	0.571263
Chromodomain-helicase-DNA-binding protein 8	CHD8	T	TANGGKVTFTKVLTGTPLRPGVSIVSGNTVL	VLT(-27)GT(27)PLRPGVS(-34)IVS(-59)GNT(-65)VLAAK	-0.248146	0.485899
MAP/microtubule affinity-regulating kinase 3	MARK3	S	LSHEATPLSQTRSRGSTNLFSKLTSKLTRRN	S(-24)RGS(14)T(-14)NLFS(-49)K	-0.247958	0.866375
E3 ubiquitin-protein ligase UBR4	UBR4	S	EKAAPPPPPPPPPLESSPRVKSPSKQAPGEK	AAPPPPPPPPPLES(9.8)S(3.6)PRVKS(-3.6)PS(-10)K	-0.247957	0.528275
	LMO7	S	PLRKKKPDKHEDNRRSWASPVYTEADGTFSR	HEDNRRS(36)WAS(-36)PVY(-90)T(-98)EADGT(-160)FS(-170)R	-0.247911	0.397948
Inner centromere protein	INCENP	S	RTDSQSVRHSPIAPSSPSPQVLAQKYSLVAK	HS(-73)PIAPS(-25)S(25)PS(-33)PQVLAQK	-0.24781	0.415358
Heterogeneous nuclear ribonucleoprotein H;Heterogeneous nuclear ribonucleoprotein H, N-terminally processed	HNRNPH1	S	TREGRPSGEAFVELESEDEVKLALKKDRETM	EGRPS(-110)GEAFVELES(110)EDEVK	-0.247723	0.540223
Centromere protein F	CENPF	S	ATRTSPRLAAQKLALSPLSLGKENLAESSKP	LALS(56)PLS(-56)LGK	-0.24756	1.28016
Histone deacetylase 2	HDAC2	S	GVQMQAIPEDAVHEDSGDEDGEDPDKRISIR	MLPHAPGVQMQAIPEDAVHEDS(40)GDEDGEDPDKRIS(40)IR	-0.247513	0.619944
Eukaryotic translation initiation factor 3 subunit A	EIF3A	S	VEERDPPRRVPPPALSRDRERDRDREREGEK	VPPPALS(48)RDRER	-0.247401	0.577563
PH domain leucine-rich repeat-containing protein phosphatase 2	PHLPP2	S	VEVDIHCCRGRDLENSPPLIESSPTLCSEEH	GRDLENS(56)PPLIES(-56)S(-61)PT(-64)LCS(-71)EEHAR	-0.247197	0.279955
E3 ubiquitin-protein ligase RNF31	RNF31	S	NSSPGWVCVMCNRTSSPIPAQHAPRPYASSL	T(-49)S(-39)S(39)PIPAQHAPRPY(-100)AS(-96)S(-99)LEK	-0.246985	0.660435
Serine/threonine-protein kinase MRCK gamma	CDC42BPG	S	EKGRVARGSGPQRPHSFSEALRRPASMGSEG	GS(-72)GPQRPHS(32)FS(-32)EALR	-0.246938	0.601234
Kinesin-like protein;Kinesin-like protein KIF26A	KIF26A	S	RASKVEAAHRLAGHASLERYEGLAHSSSKGR	LAGHAS(75)LERY(-85)EGLAHS(-75)S(-84)S(-89)K	-0.246869	0.431269
E3 ubiquitin-protein ligase TRIP12	TRIP12	S	QVPKKDNSRGVKRSASPDYNRTNSPSSAKKP	RS(-24)AS(24)PDY(-20)NRT(1.4)NS(-1.4)PS(-15)S(-20)AK	-0.24674	0.194452
Mediator of DNA damage checkpoint protein 1	MDC1	S	VQGETQPQRLLLAEDSEEEVDFLSERRMVKK	LLLAEDS(170)EEEVDFLS(-170)ER	-0.246552	0.864599
Chloride channel CLIC-like protein 1	CLCC1	S	AKPVSGQDTSGNTEGSPAAEKAQLKSEAAGS	ES(-290)S(-270)T(-260)ES(-200)S(-210)QS(-210)AKPVS(-130)GQDT(-71)S(-59)GNT(-41)EGS(41)PAAEK	-0.246532	0.489155
Lysine-specific histone demethylase 1B	KDM1B	S	ATPRGRTKKKASFDHSPDSLPLRSSGRQAKK	AS(-75)FDHS(36)PDS(-36)LPLR	-0.246281	1.33194
G-protein coupled receptor family C group 5 member B	GPRC5B	S	DEHNAALRTAGFPNGSLGKRPSGSLGKRPSA	T(-110)AGFPNGS(110)LGK	-0.24625	1.1969
PEST proteolytic signal-containing nuclear protein	PCNP	S	GFAIGSQTTKKASAISIKLGSSKPKETVPTL	AS(-60)AIS(60)IK	-0.246071	0.361827
Uncharacterized protein KIAA1109	KIAA1109	T	CLLDFLEKALETIPITPVERNYTAVSSQDED	ALET(-52)IPIT(52)PVER	-0.245969	0.6174
Histone-lysine N-methyltransferase SETD2	SETD2	S	ELRMINKNPEREKAGSPAPSNRLNDSPTLKK	AGS(65)PAPS(-7.1)NRLNDS(7.1)PT(-8.3)LK	-0.245861	0.556683
Ras GTPase-activating protein nGAP	RASAL2	S	PTPIQQQLRRFTEHNSSPNVSGSLSSGLQKI	RFT(-27)EHNS(16)S(-16)PNVS(-71)GS(-88)LS(-100)S(-110)GLQK	-0.245806	0.87633
Cyclin-L1	CCNL1	S	LNPDGTPALSTLGGFSPASKPSSPREVKAEE	GLNPDGT(-94)PALS(-51)T(-41)LGGFS(29)PAS(-0.028)KPS(0.028)S(-4.4)PREVK	-0.245477	0.386527
WASH complex subunit FAM21A	FAM21A	S	NLKPSSETKTQKGLFSDEEDSEDLFSSQSAS	GLFS(180)DEEDS(-180)EDLFS(-270)S(-270)QS(-290)AS(-300)K	-0.245231	0.540753
Septin-9	SEPT9	T	LKRSFEVEEVETPNSTPPRRVQTPLLRATVA	RS(-130)FEVEEVET(-59)PNS(-16)T(16)PPRR	-0.245142	1.29537
	EPB41L2	S	RSPTKAPHLQLIEGKSSHETLNIVEEKKRAE	APHLQLIEGKS(2.9)S(-2.9)HET(-33)LNIVEEK	-0.245139	0.526314
28S ribosomal protein S18b, mitochondrial	MRPS18B	S	HRVQVPLQTLCTKAPSEEDSLSSVPISPYKD	APS(45)EEDS(-45)LS(-69)S(-76)VPIS(-110)PY(-120)KDEPWK	-0.245121	0.718017
Structural maintenance of chromosomes protein 5	SMC5	S	LPRDPSSEVPSKRKNSAPQLPLLQSSGPFVE	RKNS(71)APQLPLLQS(-72)S(-71)GPFVEGS(-130)IVR	-0.245096	1.07362
Reticulon-4	RTN4	S	PAAPPSTPAAPKRRGSSGSVDETLFALPAAS	RRGS(15)S(3.3)GS(-3.3)VDET(-28)LFALPAAS(-140)EPVIR	-0.245086	0.370927
Cyclin-dependent kinase 14	CDK14	S	PAEKIGKMKKLRRTLSESFSRIALKKDDTTF	T(-62)LS(50)ES(-50)FS(-61)R	-0.245073	0.247766
Bromodomain adjacent to zinc finger domain protein 2A	BAZ2A	S	RESPAAGPRYSEEGLSPSKRRRLSMRNHHSD	Y(-170)S(-140)EEGLS(25)PS(-25)K	-0.245015	0.887717
Protein DBF4 homolog A	DBF4	S	TEKKLLFISEPIPHPSNELRGLNEKMSNKCS	LLFIS(-39)EPIPHPS(39)NELR	-0.244997	0.539983
Serine/threonine-protein kinase tousled-like 2	TLK2	S	ISDYFEFAGGSAPGTSPGRSVPPVARSSPQH	IS(-84)DY(-78)FEFAGGS(-35)APGT(-10)S(10)PGR	-0.24483	0.669129
Neuron navigator 1	NAV1	S	APSSPKLQHGSTETASPSIKSSTSSSVGTDV	LQHGS(-55)T(-40)ET(-35)AS(30)PS(-30)IK	-0.244474	0.644753
ADP-ribosylation factor GTPase-activating protein 1	ARFGAP1	S	TPPQPRTLPSMVHRVSGQPQSVTASSDKAFE	T(-76)LPS(-43)MVHRVS(35)GQPQS(-35)VT(-42)AS(-52)S(-52)DK	-0.244438	0.48615
Spastin	SPAST	S	MKTGSAGLSGHHRAPSYSGLSMVSGVKQGSG	APS(45)Y(-54)S(-45)GLS(-65)MVS(-85)GVK	-0.24442	0.754165
Sal-like protein 2	SALL2	S	STRGNLRAHFVGHKASPAARAQNSCPICQKK	AHFVGHKAS(110)PAAR	-0.244378	0.199736
Coiled-coil domain-containing protein 86	CCDC86	T	RTRRALVEFESNPEETREPGSPPSVQRAGLG	RALVEFES(-69)NPEET(7.3)REPGS(-7.3)PPS(-31)VQR	-0.244266	0.693422
Cyclin-L1	CCNL1	S	PALSTLGGFSPASKPSSPREVKAEEKSPISI	GLNPDGT(-78)PALS(-34)T(-22)LGGFS(5.8)PAS(-5.8)KPS(9.9)S(-9.9)PREVK	-0.243924	0.389976
Protein CASC3	CASC3	S	EEKPDTKSTVTGERQSGDGQESTEPVENKVG	S(-160)T(-160)VT(-98)GERQS(98)GDGQES(-110)T(-120)EPVENK	-0.24387	0.765239
Lamin-B receptor	LBR	S	SRSRSPGRPPKSARRSASASHQADIKEARRE	S(20)ARRS(18)AS(-18)AS(-22)HQADIK	-0.243803	0.0400669
Protein Dos	DOS	S	AGAARPARAPLRRGDSVDGPPDGRTLGGAGD	RGDS(58)VDGPPDGR	-0.243801	0.826963
Transformer-2 protein homolog beta	TRA2B	S	RSRSRSYSRDYRRRHSHSHSPMSTRRRHVGN	RRHS(60)HS(34)HS(2.3)PMS(-2.3)T(-12)R	-0.243759	0.217526
Nuclear mitotic apparatus protein 1	NUMA1	S	SLRATSSTQSLARLGSPDYGNSALLSLPGYR	LGS(110)PDY(-120)GNS(-110)ALLS(-150)LPGY(-170)RPT(-160)T(-160)R	-0.243603	0.66608
Metastasis-associated protein MTA2	MTA2	S	PHSRGHLSRPEAQSLSPYTTSANRAKLLAKN	GHLS(-91)RPEAQS(-36)LS(36)PY(-110)T(-50)T(-71)S(-77)ANR	-0.243556	0.692774
Neuroblast differentiation-associated protein AHNAK	AHNAK	S	SSPKVSMPDVELNLKSPKVKGDLDIAGPNLE	VS(-100)MPDVELNLKS(100)PK	-0.243383	0.444031
Ataxin-2-like protein	ATXN2L	S	TKPLLSVNKSTSTPTSPGPRTHSTPSIPVLT	S(-76)T(-76)S(-39)T(-33)PT(-25)S(25)PGPR	-0.243373	0.317423
Interferon-induced transmembrane protein 3;Putative dispanin subfamily A member 2d	IFITM3	S	______MNHTVQTFFSPVNSGQPPNYEMLKE	MNHT(-49)VQT(-24)FFS(24)PVNS(-55)GQPPNY(-94)EMLK	-0.243306	0.798687
Protein Shroom2	SHROOM2	S	GQSTPRQADAQCREGSPGSQQHPPSQKAPNP	QADAQCREGS(44)PGS(-44)QQHPPS(-100)QK	-0.243299	0.268996
Probable ATP-dependent RNA helicase DDX20	DDX20	S	TPVDDRISLEQPPNGSDTPNPEKYQESPGIQ	DS(-51)ES(-46)T(-46)PVDDRIS(-32)LEQPPNGS(18)DT(-18)PNPEK	-0.242652	0.560888
Microtubule-associated protein 1B;MAP1B heavy chain;MAP1 light chain LC1	MAP1B	T	EDGDYSYEIIEKTTRTPEEGGYSYDISEKTT	T(-51)T(-45)RT(45)PEEGGY(-160)S(-170)Y(-190)DIS(-210)EK	-0.242239	0.297299
Transcriptional repressor p66-alpha	GATAD2A	S	SRGSATTPRGVLHTFSPSPKLQNSASATALV	GVLHT(-64)FS(47)PS(-47)PK	-0.241994	0.953592
POU domain, class 2, transcription factor 1;POU domain protein;POU domain, class 2, transcription factor 3	POU2F1;POU2F3	T	NSPGIEGLSRRRKKRTSIETNIRVALEKSFL	KRT(2.2)S(-2.2)IET(-48)NIR	-0.241645	0.470785
Multidrug resistance-associated protein 5	ABCC5	S	__MKDIDIGKEYIIPSPGYRSVRERTSTSGT	EY(-58)IIPS(23)PGY(-23)R	-0.241632	0.405342
Bcl-2-associated transcription factor 1	BCLAF1	S	QEKQTKKAEGEPQEESPLKSKSQEEPKDTFE	KAEGEPQEES(350)PLK	-0.241588	0.36044
E3 SUMO-protein ligase RanBP2	RANBP2	S	SEIKHSTPSPTRYSLSPSKSYKYSPKTPPRW	Y(-110)S(-95)LS(32)PS(-32)K	-0.241454	0.162152
Centromere protein J	CENPJ	S	RLPLSTGPASRLAAKSPIRETMKESESSLDV	LAAKS(53)PIRET(-53)MK	-0.241454	2.53622
Pre-mRNA-processing factor 40 homolog A	PRPF40A	S	SGSWVSADGFLRRRPSMGHPGMHYAPMGMHP	RRPS(64)MGHPGMHY(-64)APMGMHPMGQR	-0.241358	0.465932
Serine/threonine-protein kinase BRSK2	BRSK2	S	QRSRSISGASSGLSTSPLSSPRVTPHPSPRG	S(-190)IS(-140)GAS(-98)S(-79)GLS(-24)T(-18)S(18)PLS(-28)S(-34)PR	-0.241288	0.530363
Calcium release-activated calcium channel protein 1	ORAI1	T	ARLQDQLDHRGDHPLTPGSHYA_________	LQDQLDHRGDHPLT(24)PGS(-24)HY(-51)A	-0.241257	0.760316
UBX domain-containing protein 1	UBXN1	S	SQPPPVAPEPGPVPSSPSQEPPTKREYDQCR	KY(-130)GGS(-130)VGS(-130)QPPPVAPEPGPVPS(-5.3)S(5.3)PS(-11)QEPPT(-30)KR	-0.241101	0.806413
Pleckstrin homology-like domain family B member 1	PHLDB1	S	TRTTPDPKLNREVAESPRPRRWAAHGASPED	LNREVAES(62)PRPR	-0.241013	0.676818
Misshapen-like kinase 1	MINK1	T	PIPQASPGPPGPLSQTPPMQRPVEPQEGPHK	S(-160)KPGS(-160)T(-160)GPEPPIPQAS(-120)PGPPGPLS(-36)QT(36)PPMQRPVEPQEGPHK	-0.240999	1.05841
Putative methyltransferase NSUN5C;Probable 28S rRNA (cytosine-C(5))-methyltransferase	NSUN5P2;NSUN5	T	GSGMPSRQLEEPGAGTPSPVRLHALAGFQQR	QLEEPGAGT(13)PS(-13)PVRLHALAGFQQR	-0.240836	0.571895
Adenomatous polyposis coli protein	APC	S	YSLKYSDEQLNSGRQSPSQNERWARPKHIIE	Y(-130)S(-120)DEQLNS(-13)GRQS(8.8)PS(-8.8)QNER	-0.240825	1.13714
Signal transducer and activator of transcription 5B	STAT5B	S	ESLRIQAQFGPLAQLSPQERLSRETALQQKQ	IQAQFGPLAQLS(45)PQER	-0.240728	0.302752
Zinc finger protein 48	ZNF48	S	GFADSSARVKHLRTHSGERPHACPECDRTFS	T(-29)HS(29)GERPHACPECDR	-0.240682	1.05463
Kinesin heavy chain isoform 5C	KIF5C	S	AQIAKPIRPGHYPASSPTAVHAIRGGGGSSS	PIRPGHY(-83)PAS(-20)S(20)PT(-32)AVHAIR	-0.240586	0.499896
Calmodulin-regulated spectrin-associated protein 3	CAMSAP3	T	TRPAELRLAPLTRVLTPPHDVDSLPHLRKFS	VLT(100)PPHDVDS(-100)LPHLR	-0.240567	0.48478
GLTSCR1-like protein	GLTSCR1L	S	EMTCNNSFQDKSLRNSPKNEVLHTDIMKGSG	S(-23)LRNS(23)PKNEVLHT(-110)DIMK	-0.240561	0.459613
Nuclear pore complex protein Nup98-Nup96;Nuclear pore complex protein Nup98;Nuclear pore complex protein Nup96	NUP98	T	SGAFLSPSVSVQECRTPRAASLMNIPSTSSW	FT(-110)S(-86)GAFLS(-37)PS(-41)VS(-35)VQECRT(35)PR	-0.240473	0.405259
Zinc finger protein 787	ZNF787	T	SFSHWSKLTRHQRTHTGERPNACADCGKTFS	T(-35)HT(35)GERPNACADCGK	-0.240393	0.467691
Zinc finger protein 36, C3H1 type-like 2	ZFP36L2	S	PSSGFAPGFLRRHSASNLHALAHPAPSPGSC	RHS(-3.6)AS(3.6)NLHALAHPAPS(-20)PGS(1.2)CS(-1.2)PK	-0.240344	0.150945
Tight junction protein ZO-1	TJP1	S	DEEYYRKQLSYFDRRSFENKPPAHIAASHLS	S(160)FENKPPAHIAAS(-160)HLS(-200)EPAK	-0.240105	1.27251
Tight junction protein ZO-1	TJP1	S	SSKTPTSPKTLVKSHSLAQPPEFDSGVETFS	S(-12)HS(12)LAQPPEFDS(-89)GVET(-120)FS(-130)IHAEK	-0.240081	0.583964
Heat shock protein HSP 90-alpha;Heat shock protein HSP 90-beta	HSP90AA1;HSP90AB1	S	NPDDITNEEYGEFYKSLTNDWEDHLAVKHFS;NPDDITQEEYGEFYKSLTNDWEDHLAVKHFS	S(39)LT(-39)NDWEDHLAVK	-0.240021	0.324928
		T	SLLGGGSPKNNTAAETEDDESDGEDRGGGTS	NNT(-120)AAET(120)EDDES(39)DGEDRGGGT(-39)S(-40)GVRR	-0.23973	0.322683
182 kDa tankyrase-1-binding protein	TNKS1BP1	S	MEGGHFVPPGKTTAGSVDWTDQLGLRNLEVS	T(-57)T(-48)AGS(48)VDWT(-51)DQLGLR	-0.239653	0.913286
Breast cancer anti-estrogen resistance protein 1	BCAR1	S	DPARTPLVLAAPPPDSPPAEDVYDVPPPAPD	T(-25)PLVLAAPPPDS(8.8)PPAEDVY(-8.8)DVPPPAPDLY(-46)DVPPGLR	-0.239575	0.329479
Kinesin-like protein KIF20B	KIF20B	S	TTPVTVKIPKARKRKSNEMEEDLVKCENKKN	RKS(98)NEMEEDLVK	-0.239516	0.310683
Proline-rich protein 36	PRR36	S	PAARAPGLLTPRPPGSPRPPPPVTPAALRVL	APGLLT(-39)PRPPGS(39)PRPPPPVT(-72)PAALR	-0.239467	0.444379
Proline/serine-rich coiled-coil protein 1	PSRC1	S	VAPAPQGVRLSLGPLSPEKLEEILDEANRLA	LS(-90)LGPLS(90)PEKLEEILDEANR	-0.239401	0.187128
Treacle protein	TCOF1	T	PAQEKSLGNILQAKPTSSPAKGPPQKAGPVA	S(-210)LGNILQAKPT(5.1)S(-5.1)S(-15)PAK	-0.239381	0.860861
Unconventional myosin-IXb	MYO9B	S	RATGAALTPTEERRTSFSTSDVSKLLPSLAK	RT(-19)S(19)FS(-27)T(-43)S(-68)DVS(-130)K	-0.239378	0.511866
KN motif and ankyrin repeat domain-containing protein 1	KANK1	S	LISTLSSINSVMKSASTEELRNPDFQKTSLG	S(-21)AS(17)T(-17)EELRNPDFQK	-0.23905	1.09253
E3 ubiquitin-protein ligase ZNRF1	ZNRF1	S	ETGGGHHRDGMLYLGSRASLADALPLHIAPR	DGMLY(-57)LGS(6.2)RAS(-6.2)LADALPLHIAPR	-0.238853	0.615228
1-phosphatidylinositol 3-phosphate 5-kinase	PIKFYVE	S	VQEDAGKSPARNRSASITNLSLDRSGSPMVP	S(-73)AS(73)IT(-76)NLS(-170)LDR	-0.238606	0.688871
Dihydropyrimidinase-related protein 3	DPYSL3	T	___MSYQGKKNIPRITSDRLLIKGGRIVNDD	NIPRIT(14)S(-14)DRLLIK	-0.238575	0.451069
Colorectal mutant cancer protein	MCC	S	ALLEEENSRPHTNETSL______________	IALLEEENS(-31)RPHT(-28)NET(-9.8)S(9.8)L	-0.238563	0.791537
NFATC2-interacting protein	NFATC2IP	S	PLQSVVDHMATHLGVSPSRILLLFGETELSP	MS(-75)EPLQS(-34)VVDHMAT(-18)HLGVS(18)PS(-20)R	-0.238205	0.418292
Inner centromere protein	INCENP	T	WRERVLAPILPDNFSTPTGSRTDSQSVRHSP	VLAPILPDNFS(-10)T(10)PT(-12)GS(-17)R	-0.238115	0.212035
Nibrin	NBN	S	VSNTLAKMRIPNYQLSPTKLPSINKSKDRAS	MRIPNY(-140)QLS(39)PT(-39)K	-0.237825	0.729261
Mediator of RNA polymerase II transcription subunit 1	MED1	T	STGGSKSPGSAGRSQTPPGVATPPIPKITIQ	S(-26)QT(26)PPGVAT(-42)PPIPK	-0.237764	0.810306
Lamina-associated polypeptide 2, isoforms beta/gamma;Thymopoietin;Thymopentin	TMPO	S	ESLVVNRVTGNFKHASPILPITEFSDIPRRA;HNQVVNRVTGNFKHASPILPITEFSDIPRRA	HAS(150)PILPIT(-150)EFS(-230)DIPR	-0.237751	0.548113
Inactive ubiquitin carboxyl-terminal hydrolase 54	USP54	S	QRMESGYESSERNSSSPVSLDAALPESSNVY	NS(-34)S(-15)S(15)PVS(-34)LDAALPES(-70)S(-70)NVY(-78)RDPS(-76)AK	-0.237698	0.394972
Centrosomal protein of 170 kDa	CEP170	S	LAQPRRTRLGSLSARSDSEATISRSSASSRT	LGS(-96)LS(-40)ARS(23)DS(-23)EAT(-67)IS(-82)R	-0.237507	0.444068
Zinc finger protein 638	ZNF638	S	PRRSRRSSSSHRFRRSRSPMHYMYRPRSRSP	S(70)RS(71)PMHY(-70)MY(-82)RPR	-0.23741	0.52445
Zinc finger protein 638	ZNF638	S	RSRRSSSSHRFRRSRSPMHYMYRPRSRSPRI	S(70)RS(71)PMHY(-70)MY(-82)RPR	-0.23741	0.52445
	GPM6B	S	QDIKAKEEQELQDIQSRSKEQLNSYT_____	AKEEQELQDIQS(150)R	-0.237378	0.408923
MAP/microtubule affinity-regulating kinase 3	MARK3	S	GKENSTIPDQRTPVASTHSISSAATPDRIRF	T(-47)PVAS(11)T(-11)HS(-19)IS(-46)S(-45)AAT(-57)PDR	-0.23736	0.584485
		S	NFKAITIPDQRTPVASTHSISSAATPDRIRF	T(-47)PVAS(11)T(-11)HS(-19)IS(-46)S(-45)AAT(-57)PDR	-0.23736	0.584485
Semaphorin-6A	SEMA6A	S	VPQREASLGPPGASLSQTGLSKRLEMHHSSS	EAS(-78)LGPPGAS(-17)LS(13)QT(-13)GLS(-28)K	-0.237277	1.10897
Kanadaptin	SLC4A1AP	S	THFKETQTHENMSQLSEEEQNKDYQDCSKTT	ET(-76)QT(-64)HENMS(-53)QLS(53)EEEQNK	-0.237231	0.755705
Transcription cofactor vestigial-like protein 4	VGLL4	S	ALTKNSLDASRPAGLSPTLTPGERQQNRPSV	NS(-130)LDAS(-61)RPAGLS(48)PT(-48)LT(-61)PGER	-0.237219	0.76023
Pre-mRNA-splicing factor SLU7	SLU7	S	WGEEEPNSQMEKDHNSEDEDEDKYADDIDMP	DHNS(200)EDEDEDKY(-200)ADDIDMPGQNFDS(-390)K	-0.237137	0.239548
Histone-lysine N-methyltransferase 2B	KMT2B	S	GVLDLDRPGEPAGEESPGPLQERSPLLPLPE	GVLDLDRPGEPAGEES(160)PGPLQER	-0.237049	0.513628
Inner centromere protein	INCENP	S	HVTQLMSTEPLPRTLSPTPASATAPTSQGIP	T(-12)LS(12)PT(-20)PAS(-45)AT(-58)APT(-61)S(-56)QGIPT(-9.2)S(-4.8)DEES(2)T(-2)PKK	-0.237011	0.253493
TBC1 domain family member 8	TBC1D8	S	HPDALVTAFQQSGSQSPDSRMSREQIKISLW	S(-94)PLMHPDALVT(-83)AFQQS(-35)GS(-19)QS(18)PDS(-18)R	-0.236941	0.691663
Uncharacterized protein C11orf84	C11orf84	S	GRPMTKNLDPDPEPPSPDSPTETFAAPAEVR	NLDPDPEPPS(24)PDS(-24)PT(-56)ET(-68)FAAPAEVR	-0.236905	0.367045
Serine/threonine-protein kinase 26	STK26	T	FGVAGQLTDTQIKRNTFVGTPFWMAPEVIQQ	RNT(25)FVGT(-25)PFWMAPEVIQQS(-120)AY(-130)DS(-130)K	-0.236393	0.268109
E3 ubiquitin-protein ligase MYCBP2	MYCBP2	S	ILPARVKAIPRRRVNSGDTEVGSSLLRHPSP	VNS(57)GDT(-57)EVGS(-96)S(-100)LLR	-0.236315	0.947827
Antigen KI-67	MKI67	T	TTKVSYRASQPDLVDTPTSSKPQPKRSLRKA	AS(-50)QPDLVDT(26)PT(-26)S(-32)S(-31)KPQPK	-0.236303	0.834157
Zinc finger protein 36, C3H1 type-like 2	ZFP36L2	S	TALLNKENKFRDRSFSENGDRSQHLLHLQQQ	S(-54)FS(54)ENGDRS(-64)QHLLHLQQQQK	-0.236275	0.559136
Cullin-4A	CUL4A	S	______MADEAPRKGSFSALVGRTNGLTKPA	KGS(38)FS(-38)ALVGR	-0.236264	0.873054
Protein AF-9	MLLT3	S	PPLLKTNNNQILEVKSPIKQSKSDKQIKNGE	T(-170)NNNQILEVKS(170)PIK	-0.236215	0.662135
Serine/arginine repetitive matrix protein 2	SRRM2	T	RSATPPATRNHSGSRTPPVALNSSRMSCFSR	NHS(120)GS(100)RT(94)PPVALNS(-94)S(-95)R	-0.236188	0.579954
Surfeit locus protein 2	SURF2	T	DLGSTEDGDGTDDFLTDKEDEKAKPPREKAT	DLGS(-160)T(-150)EDGDGT(-70)DDFLT(70)DKEDEK	-0.236086	0.23136
E3 ubiquitin-protein ligase RAD18	RAD18	S	ARNHLLQFALESPAKSPASSSSKNLAVKVYT	NHLLQFALES(-52)PAKS(38)PAS(-38)S(-45)S(-53)S(-62)K	-0.236021	0.940726
ADP-ribosylation factor 3;ADP-ribosylation factor 1	ARF3;ARF1	S	NAMNAAEITDKLGLHSLRHRNWYIQATCATS	LGLHS(69)LR	-0.235704	1.31528
Target of Myb protein 1	TOM1	S	RRKGLEFPMTDLDMLSPIHTPQRTVFNSETQ	GLEFPMT(-52)DLDMLS(29)PIHT(-29)PQR	-0.235696	0.7021
Transketolase	TKT	S	SKKKILATPPQEDAPSVDIANIRMPSLPSYK	ILAT(-64)PPQEDAPS(64)VDIANIR	-0.235661	0.570312
Tyrosine-protein phosphatase non-receptor type 13	PTPN13	S	SLASSTLNKLAVRPLSVQAEILKRLSCSELS	LAVRPLS(120)VQAEILK	-0.235567	1.18039
Mothers against decapentaplegic homolog 3	SMAD3	T	________MSSILPFTPPIVKRLLGWKKGEQ	S(-51)S(-51)ILPFT(51)PPIVK	-0.235364	0.945569
Deoxynucleotidyltransferase terminal-interacting protein 2	DNTTIP2	S	GSLPKGTEPSTDGETSEAESNYSVSEHHDTI	GT(-36)EPS(0.63)T(-0.63)DGET(-17)S(17)EAES(-27)NY(-84)S(-51)VS(-67)EHHDT(-96)ILR	-0.235259	1.27371
Glucocorticoid-induced transcript 1 protein	GLCCI1	S	WAEEGAEKRSHQRSASWGSADQLKEQIAKLR	S(-46)AS(46)WGS(-60)ADQLK	-0.235085	0.303841
Protein SON	SON	S	KTKSHDDGNIDLESDSFLKFDSEPSAVALEL	S(-200)HDDGNIDLES(-30)DS(30)FLK	-0.235075	0.438905
Glutathione synthetase	GSS	S	KIEPEPFENCLLRPGSPARVVQCISELGIFG	IEPEPFENCLLRPGS(52)PAR	-0.235008	0.832744
Serine/threonine-protein kinase MRCK gamma	CDC42BPG	S	PQRPHSFSEALRRPASMGSEGLGGDADPMKR	RPAS(21)MGS(-21)EGLGGDADPMK	-0.234974	0.390237
Cyclin-L2	CCNL2	S	LLPGGTQVLDGTSGFSPAPKLVESPKEGKGS	GLLPGGT(-150)QVLDGT(-56)S(-46)GFS(46)PAPK	-0.234792	0.494291
Zinc finger protein 579	ZNF579	S	ERAAALQALQAQAPTSPPPPPPPLKAEQEEE	AAALQALQAQAPT(-15)S(15)PPPPPPPLK	-0.234749	0.322321
	RWDD1	T	KEKEAEEAEKQLFHGTPVTIENFLNWKAKFD	QLFHGT(45)PVT(45)IENFLNWKAKFDAELL	-0.234684	0.668207
	RWDD1	T	EAEEAEKQLFHGTPVTIENFLNWKAKFDAEL	QLFHGT(45)PVT(45)IENFLNWKAKFDAELL	-0.234684	0.668207
Breast cancer type 1 susceptibility protein	BRCA1	S	ELIKVVDVEEQQLEESGPHDLTETSYLPRQD	VVDVEEQQLEES(47)GPHDLT(-47)ET(-59)S(-66)Y(-170)LPR	-0.234665	0.664355
TBC1 domain family member 5	TBC1D5	S	SPSVESLPGGREFTGSPPSSATKKDSFFSNI	EFT(-47)GS(37)PPS(-37)S(-44)AT(-56)KK	-0.234391	0.750284
Serine/threonine-protein kinase N3	PKN3	S	ERIFSKRRGQDFLRASQMNLGMAAWGRLVMN	GQDFLRAS(200)QMNLGMAAWGR	-0.234355	0.38455
Heat shock protein HSP 90-beta	HSP90AB1	S	YEAFSKNLKLGIHEDSTNRRRLSELLRYHTS	LGIHEDS(6.9)T(-6.9)NRR	-0.234205	0.730604
Dedicator of cytokinesis protein 4	DOCK4	S	PARHTTSVSPSPAGRSPLKGSVQSFTPSPVE	HT(-130)T(-100)S(-87)VS(-68)PS(-50)PAGRS(50)PLK	-0.234052	0.757417
Protein phosphatase 1 regulatory subunit 12A	PPP1R12A	S	DESPATWRLGLRKTGSYGALAEITASKEGQK	T(-54)GS(54)Y(-160)GALAEIT(-180)AS(-200)K	-0.233823	0.801715
Vinexin	SORBS3	S	SHSRGPSHPLDLGTSSPNTSQIHWTPYRAMY	GPS(-55)HPLDLGT(-33)S(-19)S(19)PNT(-36)S(-46)QIHWT(-68)PY(-87)R	-0.233645	1.41037
Rho GTPase-activating protein 33	ARHGAP33	S	PSGSRPDTVTLRSAKSEESLSSQASGAGLQR	S(-15)AKS(11)EES(-11)LS(-58)S(-74)QAS(-100)GAGLQR	-0.233612	0.630456
Tyrosine-protein phosphatase non-receptor type 2;Tyrosine-protein phosphatase non-receptor type;Protein-tyrosine-phosphatase	PTPN2	S	WKELSKEDLSPAFDHSPNKIMTEKYNGNRIG	EDLS(-130)PAFDHS(130)PNK	-0.233602	0.530407
Neuron navigator 1	NAV1	S	LPMSLSAKGQLTNIVSPTAATTPRITRSNSI	GQLT(-81)NIVS(18)PT(-18)AAT(-37)T(-42)PR	-0.233593	1.51213
Piezo-type mechanosensitive ion channel component 1	PIEZO1	S	REAGASLYQGLMRTASELLLDRRLRIPELEE	T(-45)AS(45)ELLLDRR	-0.233585	0.733163
U3 small nucleolar ribonucleoprotein protein MPP10	MPHOSPH10	S	AENSSKSDLRKSPVFSDEDSDLDFDISKLEQ	S(-33)DLRKS(33)PVFS(79)DEDS(57)DLDFDIS(-57)K	-0.233486	0.314156
U3 small nucleolar ribonucleoprotein protein MPP10	MPHOSPH10	S	SKSDLRKSPVFSDEDSDLDFDISKLEQQSKV	S(-41)PVFS(41)DEDS(71)DLDFDIS(-71)KLEQQS(-100)K	-0.233486	0.314156
Phosphatidylinositol 4-phosphate 5-kinase type-1 gamma	PIP5K1C	S	GALLAVKPLGPTAAFSASQIPSEREEAQYDL	PLGPT(-35)AAFS(17)AS(-17)QIPS(-24)EREEAQY(-43)DLR	-0.233445	1.85157
BEN domain-containing protein 3	BEND3	S	SSSLPDDISVVKVEDSFEGERPGRRSKKIWL	VEDS(51)FEGERPGRR	-0.233359	0.286699
Structural maintenance of chromosomes protein 4	SMC4	S	ASSDAEPEPPSGRTESPATAAETASEELDNR	T(-19)ES(15)PAT(-15)AAET(-120)AS(-160)EELDNR	-0.233294	0.346595
Netrin receptor UNC5B	UNC5B	S	SDFARDTHFLHLRSASLGSQQLLGLPRDPGS	S(-22)AS(22)LGS(-40)QQLLGLPR	-0.233278	0.449124
Regulation of nuclear pre-mRNA domain-containing protein 2	RPRD2	S	TGVSPASRPSPGTPTSPSNLTSGLKTPAPAT	NT(-150)GVS(-110)PAS(-81)RPS(-60)PGT(-38)PT(-12)S(12)PS(-17)NLT(-32)S(-37)GLK	-0.233229	0.507368
Hsc70-interacting protein;Putative protein FAM10A4	ST13;ST13P4	S	KVEEDLKADEPSSEESDLEIDKEGVIEPDTD	KVEEDLKADEPS(50)S(50)EES(50)DLEIDK	-0.233169	0.35065
Folliculin-interacting protein 1	FNIP1	S	RAFSEQGPLRLIRSASFFAVHSNPMDMPGRE	S(-41)AS(41)FFAVHS(-73)NPMDMPGR	-0.233142	0.189673
Kinesin light chain 4	KLC4	S	GTEPRPSSSNMKRAASLNYLNQPSAAPLQVS	RAAS(59)LNY(-59)LNQPS(-110)AAPLQVS(-140)R	-0.232673	0.756033
ATP-dependent RNA helicase DHX29	DHX29	S	KSRPKFQSPQIQATISPPLQPKTKTYEEDPK	FQS(-170)PQIQAT(-46)IS(46)PPLQPK	-0.23267	0.610559
Protocadherin-11 X-linked;Protocadherin-11 Y-linked	PCDH11X;PCDH11Y	S	GKYNWVTTPTTFKPDSPDLARHYKSASPQPA	Y(-190)NWVT(-120)T(-110)PT(-84)T(-68)FKPDS(68)PDLAR	-0.232211	0.602974
Protein FAM117A	FAM117A	S	PPASPRPPPRKDPEASKASPLPFEPWQRTPP	DPEAS(5.5)KAS(-5.5)PLPFEPWQR	-0.231888	0.435705
Unconventional myosin-XVIIIa	MYO18A	S	GPSKAASDDGSLKSSSPTSYWKSLAPDRSDD	S(-73)S(-56)S(56)PT(-59)S(-68)Y(-100)WK	-0.231521	0.79067
Ragulator complex protein LAMTOR1	LAMTOR1	S	SDQDREERKLLLDPSSPPTKALNGAEPNYHS	LLLDPS(-27)S(25)PPT(-25)K	-0.231498	1.18373
Transcription elongation factor SPT5	SUPT5H	T	TPMYGSQTPLQDGSRTPHYGSQTPLHDGSRT	T(-200)PMY(-170)GS(-130)QT(-95)PLQDGS(-14)RT(14)PHY(-63)GS(-42)QT(-55)PLHDGS(-86)R	-0.231311	0.816574
E3 ubiquitin-protein ligase RING1	RING1	S	RTPQEAIMDGTEIAVSPRSLHSELMCPICLD	T(-87)PQEAIMDGT(-68)EIAVS(68)PR	-0.231048	0.94187
AT-rich interactive domain-containing protein 1A	ARID1A	T	PCPPAPRKHVTTAEGTPGTTDQEGPPPDGPP	HVT(-43)T(-37)AEGT(37)PGT(-43)T(-70)DQEGPPPDGPPEK	-0.230992	0.681181
Striatin-interacting protein 1	STRIP1	S	PGGKAREFNRNQRKDSEGYSESPDLEFEYAD	NQRKDS(32)EGY(-46)S(-32)ES(-69)PDLEFEY(-150)ADT(-150)DK	-0.230595	0.774575
Cyclin-dependent kinase 16	CDK16	S	____MDRMKKIKRQLSMTLRGGRGIDKTNGA	RQLS(39)MT(-39)LR	-0.230126	0.45294
Disks large homolog 1	DLG1	S	PQITNEVIGPELVHVSEKNLSEIENVHGFVS	Y(-170)RY(-170)QDEDT(-160)PPQEHIS(-160)PQIT(-140)NEVIGPELVHVS(140)EK	-0.230023	0.360087
E3 ubiquitin-protein ligase UBR4	UBR4	T	GWASGSQDSNSRRATTPLYHGFKEVEENWSK	RAT(-15)T(15)PLY(-61)HGFK	-0.229861	0.358187
SH3 and PX domain-containing protein 2A	SH3PXD2A	S	KEAEEGPTGASESQDSPRKLKYEEPEYDIPA	EAEEGPT(-120)GAS(-68)ES(-27)QDS(27)PRK	-0.229858	0.427868
Plakophilin-4	PKP4	S	QTRVASPSQGQVGSSSPKRSGMTAVPQHLGP	VAS(-200)PS(-150)QGQVGS(-19)S(-19)S(19)PK	-0.229802	0.450108
Nuclear receptor corepressor 2	NCOR2	S	QELELRSLGYHGSSYSPEGVEPVSPVSSPSL	S(-30)LGY(-53)HGS(-15)S(-14)Y(-38)S(14)PEGVEPVS(20)PVS(-20)S(-26)PS(-34)LT(-42)HDK	-0.229734	0.296072
Non-POU domain-containing octamer-binding protein	NONO	T	FGQAATMEGIGAIGGTPPAFNRAAPGAEFAP	FGQAAT(-170)MEGIGAIGGT(170)PPAFNR	-0.229661	0.212172
Serine/threonine-protein kinase WNK3	WNK3	S	PGLEPTTLQPTTVLESDGERPPKLEFADNRI	T(-160)VIPT(-160)QT(-150)PGLEPT(-110)T(-110)LQPT(-58)T(-46)VLES(46)DGERPPKLEFADNR	-0.229651	0.504558
Scavenger receptor class F member 2	SCARF2	S	PARARGEIGGLSLSPSPERRKPPPPDPATKP	ARGEIGGLS(-14)LS(14)PS(42)PER	-0.229492	0.478026
Transcription factor SOX-11	SOX11	S	KKPKMDPSAKPSASQSPEKSAAGGGGGSAGG	MDPS(-110)AKPS(-43)AS(-25)QS(25)PEK	-0.229458	0.947897
Beta-catenin-like protein 1	CTNNBL1	S	RHIIKEYAENIGDGRSPEFRENEQKRILGLL	EY(-160)AENIGDGRS(160)PEFRENEQK	-0.229274	0.837725
Pleckstrin homology domain-containing family A member 5	PLEKHA5	S	RPINLSSSENKIVNVSLADLRGGNRPNTGPL	IVNVS(110)LADLR	-0.229251	0.323967
1-phosphatidylinositol 4,5-bisphosphate phosphodiesterase eta-1	PLCH1	S	NSLAEDKDGRRKGKASIKDPHFLNFNKKLSS	GKAS(140)IKDPHFLNFNK	-0.229216	0.69905
Kinesin-like protein KIF21B	KIF21B	T	SYDRGQPIRSTDVGFTPPSSPPTRPRNDRNV	S(-57)T(-57)DVGFT(26)PPS(1.7)S(-1.7)PPT(-9.5)RPR	-0.229127	0.434472
Adenylosuccinate lyase	ADSL	S	_______MAAGGDHGSPDSYRSPLASRYASP	AAGGDHGS(62)PDS(-62)Y(-120)RS(-81)PLAS(-96)R	-0.229126	0.48542
PEST proteolytic signal-containing nuclear protein	PCNP	T	MPPEAKMRMKNIGRDTPTSAGPNSFNKGKHG	NIGRDT(32)PT(-32)S(-37)AGPNS(-82)FNK	-0.229066	0.45975
Rhophilin-2	RHPN2	S	HNKSATYSVGMQKTYSMICLAIDDDDKTDKT	T(-40)Y(-72)S(40)MICLAIDDDDKT(-100)DK	-0.228988	0.573989
A-kinase anchor protein 1, mitochondrial	AKAP1	S	PPPKTYVSCLKSLLSSPTKDSKPNISAHHIS	S(-95)LLS(-35)S(22)PT(-22)K	-0.228983	1.45426
Ataxin-2-like protein	ATXN2L	S	ELRKFGAQFKLQPSSSPENSLDPFPPRILKE	LQPS(-77)S(-30)S(30)PENS(-58)LDPFPPR	-0.228919	1.72853
Calmodulin-regulated spectrin-associated protein 3	CAMSAP3	S	TPPHDVDSLPHLRKFSPSQVPVQTRSSILLA	KFS(49)PS(-49)QVPVQT(-92)R	-0.228755	0.877799
BRCA1-associated RING domain protein 1	BARD1	S	KQTVPSENIPLPECSSPPSCKRKVGGTSGRK	QT(-64)VPS(-61)ENIPLPECS(-9.3)S(9.3)PPS(-13)CK	-0.228748	0.504129
Protein PRRC2C	PRRC2C	S	DFIRESSEAQVQKFLSRSVEDVRPHHTDANN	FLS(5.7)RS(-5.7)VEDVRPHHT(-23)DANNQS(-43)ACFEAPDQK	-0.22874	0.114555
RNA-binding protein 14	RBM14	S	DYRRLPDAHSDYARYSGSYNDYLRAAQMHSG	RLPDAHS(-38)DY(-79)ARY(-79)S(32)GS(-32)Y(-94)NDY(-99)LR	-0.228677	0.409129
Ubiquitin-like modifier-activating enzyme 5	UBA5	S	IELVSEVSEEELKNFSGPVPDLPEGITVAYT	NFS(58)GPVPDLPEGIT(-58)VAY(-60)T(-60)IPK	-0.228649	0.447107
182 kDa tankyrase-1-binding protein	TNKS1BP1	S	TLPPKPEKSSGSEGSSPNWLQALKLKKKKV_	S(-86)S(-86)GS(-66)EGS(-22)S(22)PNWLQALK	-0.228532	0.414513
Vigilin	HDLBP	S	RSGLVPQQIKVATLNSEEESDPPTYKDAFPP	VAT(-140)LNS(140)EEES(-150)DPPT(-230)Y(-300)K	-0.228354	1.33164
Transcription factor E2-alpha	TCF3	S	AGTSQWPRAGAPGALSPSYDGGLHGLQSKIE	AGAPGALS(29)PS(-29)Y(-130)DGGLHGLQS(-150)K	-0.228273	0.581295
E3 SUMO-protein ligase RanBP2	RANBP2	S	GSLRNADSEIKHSTPSPTRYSLSPSKSYKYS	HS(-20)T(20)PS(31)PT(-31)RY(-63)S(-38)LS(-54)PS(-72)K	-0.228257	0.8441
E3 ubiquitin-protein ligase Topors	TOPORS	S	KAGTSKLQQTVPADASPDSKCPICLDRFDNV	LQQT(-87)VPADAS(20)PDS(-20)K	-0.228213	0.595442
Beta-parvin	PARVB	S	_________MSSAPRSPTPRPRRMKKDESFL	S(-61)S(-46)APRS(25)PT(-25)PRPR	-0.228213	0.785696
Kinesin light chain 2	KLC2	S	QPGGTGLSDSRTLSSSSMDLSRRSSLVG___	T(-120)LS(-47)S(-26)S(26)S(-29)MDLS(-85)RR	-0.2282	0.225815
Ankyrin repeat and SAM domain-containing protein 1A	ANKS1A	S	SKPKAELKLSRSLSKSDSDLLTCSPTEDATM	S(-23)LS(-16)KS(16)DS(-19)DLLT(-98)CS(-140)PT(-170)EDAT(-180)MGS(-190)R	-0.228157	0.334413
Sodium-dependent phosphate transporter 1	SLC20A1	S	KLGDLEEAPERERLPSVDLKEETSIDSTVNG	LGDLEEAPERERLPS(60)VDLK	-0.228067	0.67085
Zinc finger CCCH domain-containing protein 14	ZC3H14	S	PDCPFTHVSRRIPVLSPKPAVAPPAPPSSSQ	RIPVLS(97)PKPAVAPPAPPS(-97)S(-97)S(-97)QLCR	-0.228028	0.651681
Liprin-beta-2	PPFIBP2	S	PKGIKKFWGKIRRTQSGNFYTDTLGMAEFRR	T(-44)QS(44)GNFY(-120)T(-110)DT(-140)LGMAEFRR	-0.227935	0.259622
GTP-binding protein 1	GTPBP1	S	KAVGTITKLLQTTNNSPMNSKPQQIKMQSTK	LLQT(-99)T(-57)NNS(50)PMNS(-50)KPQQIK	-0.227918	1.03227
Pogo transposable element with ZNF domain	POGZ	S	AKLVNTLNTIPSLGQSPGPVVVSNNSSAHGS	LVNT(-140)LNT(-120)IPS(-74)LGQS(74)PGPVVVS(-79)NNS(-97)S(-95)AHGS(-110)QR	-0.227889	0.828033
Nucleoprotein TPR	TPR	S	QPSSASERQAPRAPQSPRRPPHPLPPRLTIH	APQS(41)PRRPPHPLPPR	-0.227802	0.137108
Histone-lysine N-methyltransferase SUV39H1	SUV39H1	S	STRMDSNFGLAGLPGSPKKRVRIECKCGTES	MDS(-130)NFGLAGLPGS(130)PKK	-0.227346	0.847359
Probable 18S rRNA (guanine-N(7))-methyltransferase	WBSCR22	S	PRESVFTNERFPLRMSRRGMVRKSRAWVLEK	ES(-120)VFT(-53)NERFPLRMS(53)R	-0.22734	0.483427
DCN1-like protein 5;DCN1-like protein	DCUN1D5	S	_______MPVKKKRKSPGVAAAVAEDGGLKK	S(91)PGVAAAVAEDGGLKK	-0.227332	0.385444
Matrin-3	MATR3	S	GIDLLKKDKSRKRSYSPDGKESPSDKKSKTD	RS(-58)Y(-78)S(58)PDGKES(11)PS(-11)DK	-0.227306	0.416261
Spartin	SPG20	S	KLRERIQPEEKPVEVSPAVTKGLYIAKQATG	IQPEEKPVEVS(14)PAVT(-14)K	-0.227265	0.429319
Smoothelin	SMTN	S	VNKLLSGPKETPAAQSPTRGPSDTKRADVAG	ET(-140)PAAQS(42)PT(-42)RGPS(-110)DT(-140)K	-0.227257	0.689404
Kinesin-like protein KIF23;Kinesin-like protein	KIF23	S	DQNAPPIRLRHRRSRSAGDRWVDHKPASNMQ	S(54)AGDRWVDHK	-0.227127	0.866193
Aftiphilin	AFTPH	S	HLCMDSVKTSDDEVGSPKEESRKFTNFQSPN	T(-130)S(-120)DDEVGS(30)PKEES(-30)RK	-0.226996	0.586647
Kinesin-like protein KIF21B	KIF21B	S	CLGPPLDISTKNITKSLASLVEIKEDGVGFS	S(48)LAS(-48)LVEIK	-0.226949	0.619265
Lamin-B1	LMNB1	S	YEQLLDVKLALDMEISAYRKLLEGEEERLKL	LALDMEIS(87)AY(-87)RK	-0.226836	0.291575
VWFA and cache domain-containing protein 1	CACHD1	S	RRSHQHMSPLAAQEMSVRMSNLENDRDERDD	S(-95)HQHMS(-92)PLAAQEMS(92)VR	-0.226835	0.682695
	DYNC1I2	S	SMGLTPESPIVPPPMSPSSKSVSTPSEAGSQ	RREAEALLQS(-160)MGLT(-120)PES(-93)PIVPPPMS(29)PS(-29)S(-35)K	-0.226467	0.200313
SWI/SNF-related matrix-associated actin-dependent regulator of chromatin subfamily A containing DEAD/H box 1	SMARCAD1	S	TMARRNDDISELEDLSELEDLKDAKLQTLKE	RNDDIS(57)ELEDLS(57)ELEDLK	-0.226451	0.544738
	SORBS2	S	___MSVTLTSVKRVQSSPNLLAAGRDSQSPD	RVQS(10)S(-10)PNLLAAGR	-0.2264	0.404722
Lamin-B2	LMNB2	S	SAAREELKEARMRLESLSYQLSGLQKQASAA	MRLES(32)LS(-32)Y(-82)QLS(-120)GLQK	-0.226376	0.262009
A-kinase anchor protein 12	AKAP12	S	QAGSPTEGEGVSTWESFKRLVTPRKKSKSKL	DKET(-130)GT(-130)DGILAGS(-130)QEHDPGQGS(-120)S(-120)S(-120)PEQAGS(-91)PT(-73)EGEGVS(-33)T(-30)WES(30)FK	-0.22626	0.278411
Mis18-binding protein 1	MIS18BP1	T	QKKSPISKSMGTLENTFEGHKSKNKEDCDER	S(-150)MGT(-95)LENT(95)FEGHK	-0.22613	0.500492
Nuclear fragile X mental retardation-interacting protein 2	NUFIP2	S	SAKEQRYQRGLERNDSWGSFDLRAAIVYHTK	NDS(120)WGS(-120)FDLR	-0.226119	0.336801
E3 ubiquitin-protein ligase HERC2;Putative HERC2-like protein 3	HERC2;HERC2P3	S	KPESTDDEEKIGNEESDLEEACILPHSPINV	IGNEES(68)DLEEACILPHS(68)PINVDK	-0.226062	0.38238
Deubiquitinating protein VCIP135	VCPIP1	T	VSPSTIRDGPSSAPATPTKAPYSPTTSKEKK	T(-69)VS(-53)PS(-28)T(-21)IRDGPS(-21)S(-22)APAT(6.9)PT(-6.9)K	-0.226029	0.256545
Inosine-5'-monophosphate dehydrogenase 2	IMPDH2	S	FFSDGIRLKKYRGMGSLDAMDKHLSSQNRYF	GMGS(55)LDAMDK	-0.225982	0.237946
Ubiquitin-associated protein 2-like	UBAP2L	S	SAPQMSPGSSDNQSSSPQPAQQKLKQQKKKA	S(-34)T(-33)S(-26)APQMS(26)PGS(-43)S(-45)DNQS(-52)S(-18)S(18)PQPAQQK	-0.225966	0.493931
Protein DEK	DEK	S	EDEDDEEEEEEEKEKSLIVEGKREKKKVERL	S(140)LIVEGKR	-0.225928	0.912449
Plakophilin-4	PKP4	S	ASQHSQLGQDLRSAVSPDLHITPIYEGRTYY	S(-42)AVS(42)PDLHIT(-51)PIY(-91)EGR	-0.225848	0.565054
Numb-like protein	NUMBL	S	FPALSQKNSPFKRQLSLRLNELPSTLQRRTD	RQLS(170)LRLNELPS(-170)T(-170)LQR	-0.225836	0.289766
CREB-regulated transcription coactivator 1	CRTC1	S	QYLQLGPSRGQYYGGSLPNVNQIGSGTMDLP	GQY(-90)Y(-86)GGS(86)LPNVNQIGS(-99)GT(-98)MDLPFQT(-140)PFQS(-160)S(-160)GLDT(-170)S(-170)R	-0.225478	0.636669
Solute carrier organic anion transporter family member 4C1	SLCO4C1	S	_MKSAKGIENLAFVPSSPDILRRLSASPSQI	GIENLAFVPS(7.4)S(-7.4)PDILR	-0.22545	0.725734
DNA excision repair protein ERCC-6-like	ERCC6L	S	VVVKAKIRSKARRIVSDGEDEDDSFKDTSSI	RIVS(94)DGEDEDDS(-94)FK	-0.22544	0.371804
Apoptotic chromatin condensation inducer in the nucleus	ACIN1	S	TSSSSVQARRLSQPESAEKHVTQRLQPERGS	RLS(-35)QPES(35)AEK	-0.225381	0.577797
Heterogeneous nuclear ribonucleoprotein U	HNRNPU	S	____________MSSSPVNVKKLKVSELKEE	S(-51)S(-31)S(31)PVNVK	-0.225353	0.30342
Wee1-like protein kinase	WEE1	S	GSSFSPVRCGGPGDASPRGCGARRAGEGRRS	CGGPGDAS(48)PRGCGAR	-0.225249	0.194839
Protein NDRG4	NDRG4	S	MPSASMTRLARSRTASLTSASSVDGSRPQAC	T(-13)AS(13)LT(-19)S(-50)AS(-91)S(-99)VDGS(-110)RPQACT(-110)HS(-110)ES(-110)S(-110)EGLGQVNHT(-130)MEVS(-140)C	-0.22505	0.393446
Endoribonuclease Dicer	DICER1	S	NHDQMSVNCRTLLSESPGKLHVEVSADLTAI	T(-44)LLS(-16)ES(16)PGK	-0.224939	0.607865
Rap1 GTPase-activating protein 2	RAP1GAP2	S	GFLESFKRAIRVRSHSMETMVGGQKKSHSGG	S(-24)HS(24)MET(-27)MVGGQK	-0.22459	0.787867
Protein scribble homolog	SCRIB	S	TAKAERRHQERLRVQSPEPPAPERALSPAEL	VQS(59)PEPPAPER	-0.22456	0.945258
Partitioning defective 3 homolog	PARD3	S	RISHSLYSGIEGLDESPSRNAALSRIMGESG;RISHSLYSGIEGLDESPSRNAALSRIMGKYQ	IS(-200)HS(-180)LY(-190)S(-130)GIEGLDES(31)PS(-31)RNAALS(-45)R	-0.224534	0.369747
Protein Wiz	WIZ	S	PTPKNPEDKSPQLSLSPRPASPKAQWPQSED	S(-73)PQLS(-30)LS(30)PRPAS(44)PK	-0.224509	0.0639532
Keratinocyte-associated protein 2	KRTCAP2	T	NKISSTLYQAAAPVLTPAKVTGKSKKRN___	IS(-120)S(-120)T(-120)LY(-110)QAAAPVLT(110)PAK	-0.224505	0.188031
Eukaryotic translation initiation factor 4 gamma 1	EIF4G1	S	SVTAFFKWLREAEEESDHN____________	WLREAEEES(140)DHN	-0.224402	0.229862
Eukaryotic translation initiation factor 5B	EIF5B	S	KKGQKGKKQSFDDNDSEELEDKDSKSKKTAK	QS(-190)FDDNDS(190)EELEDKDS(-200)K	-0.224318	0.336592
Protein ECT2	ECT2	S	YLYEKANTPELKKSVSMLSLNTPNSNRKRRR	S(-41)VS(41)MLS(-45)LNT(-61)PNS(-80)NRK	-0.22427	0.487359
Pleckstrin homology domain-containing family G member 3	PLEKHG3	S	SNNNSSSWLNVKGPLSPFNSRAAAGPAHHKL	GPLS(78)PFNS(-78)R	-0.223941	0.952429
MyoD family inhibitor	MDFI	S	AHRKLQTHPSLASQGSKKSKSSSKSTTSQIP	LQT(-110)HPS(-68)LAS(-28)QGS(28)KK	-0.223899	0.761509
BEN domain-containing protein 3	BEND3	S	QRINDELEGLGLDAGSEGDPPRDDCYDSSSL	INDELEGLGLDAGS(90)EGDPPRDDCY(-140)DS(-91)S(-90)S(-97)LPDDIS(-120)VVK	-0.223874	0.342895
Protein Spindly	SPDL1	S	QLEKSVSIYTPVVSLSPHKNLPVDMQLKKEK	S(-130)VS(-100)IY(-110)T(-58)PVVS(-29)LS(29)PHK	-0.223849	1.10438
Ankyrin repeat domain-containing protein 17	ANKRD17	S	NDSSAQSVSSGVRAPSPAPSSVPLGSEKPSN	APS(49)PAPS(-49)S(-59)VPLGS(-100)EK	-0.223843	0.483194
Centrosomal protein of 170 kDa protein B	CEP170B	S	QPGLGKGRVAAQSPPSPASAEALLPALPLRN	GRVAAQS(-21)PPS(21)PAS(-27)AEALLPALPLR	-0.223554	0.321552
Hypermethylated in cancer 2 protein	HIC2	S	RKGAHAPQELPQAKGSDDELFLGGSNQDSVQ	GAHAPQELPQAKGS(170)DDELFLGGS(-170)NQDS(-210)VQGLGR	-0.223527	0.603961
Lysine-rich nucleolar protein 1	KNOP1	S	WFCEAREARDVGDTCSVGKKDEEQAALGQKR	DVGDT(-31)CS(31)VGKKDEEQAALGQK	-0.223498	0.542447
Breakpoint cluster region protein	BCR	S	DSPSSSPHLSSKGRGSRDALVSGALESTKAS	GRGS(60)RDALVS(-60)GALES(-110)T(-110)K	-0.223085	0.286536
Heat shock protein HSP 90-beta	HSP90AB1	T	EAFSKNLKLGIHEDSTNRRRLSELLRYHTSQ	LGIHEDS(-2.4)T(2.4)NRR	-0.222989	0.541187
Pleckstrin homology domain-containing family A member 5	PLEKHA5	S	TVKYKNEGPDYRLYKSEPELTTVAEVDESNG	LY(-92)KS(58)EPELT(-58)T(-81)VAEVDES(-190)NGEEK	-0.222907	0.398959
Sal-like protein 3;Zinc finger protein 143;Zinc finger protein 774;Sal-like protein 1;Zinc finger protein 777	SALL3;ZNF143;ZNF774;SALL1;ZNF777	T	SFKTSGDLQKHIRTHTGERPFKCPFEGCGRS;SFSRPSHLLRHQRTHTGERPFKCPECEKSFS;VLSCQSALKMHYRTHTGERPFKCKICGRAFT	T(-26)HT(26)GERPFK	-0.222747	0.455086
Dystonin	DST	S	LQTMTYRAMVDSQQKSPVKRRRMQSSADLII	AMVDS(-160)QQKS(160)PVK	-0.222722	0.452705
Son of sevenless homolog 1	SOS1	S	PPQTPSPHGTRRHLPSPPLTQEVDLHSIAGP	HLPS(53)PPLT(-53)QEVDLHS(-91)IAGPPVPPR	-0.222559	0.631256
Kinase suppressor of Ras 1	KSR1	S	LEAHEAEAEEPEAGKSEAEDDEDEVDDLPSS	ADVLEAHEAEAEEPEAGKS(180)EAEDDEDEVDDLPS(-180)S(-180)R	-0.22242	0.520319
Protein dopey-2	DOPEY2	S	PPLKSEDSGIGLSASSPELSEHLRVPRVSLE	S(-89)EDS(-72)GIGLS(-32)AS(-14)S(13)PELS(-13)EHLR	-0.222399	0.109307
USP6 N-terminal-like protein	USP6NL	S	LAPFQDHGLPAVSVDSPVRYKASPAAEDASP	Y(-94)S(-93)AFQLAPFQDHGLPAVS(-28)VDS(28)PVRY(-36)K	-0.222317	0.382568
Serine/threonine-protein kinase Nek9	NEK9	S	LRKELENAEFIPMPDSPSPLSAAFSESEKDT	ELENAEFIPMPDS(16)PS(-16)PLS(-25)AAFS(-42)ES(-46)EK	-0.222214	0.461333
Ankyrin repeat domain-containing protein 17	ANKRD17	S	GPFPVRPLSPARATNSPKPHMVPRHSNQNSS	AT(-44)NS(44)PKPHMVPR	-0.221719	0.461922
Phosphatidate cytidylyltransferase 2	CDS2	S	DKESESEAKVDGETASDSESRAESAPLPVSA	VDGET(-36)AS(28)DS(-28)ES(-45)RAES(-62)APLPVS(-160)ADDT(-180)PEVLNR	-0.221719	0.229136
Kinesin-like protein KIF13B	KIF13B	S	LIPSYSLGSNKGRWESQQDVSQTTVSRGIAP	GRWES(88)QQDVS(-88)QT(-110)T(-120)VS(-130)R	-0.221671	0.600202
Pleckstrin homology-like domain family B member 2	PHLDB2	S	EDVQKINKELEKLQLSDEESVFEEALMSPDT	LQLS(100)DEES(-100)VFEEALMS(-250)PDT(-280)R	-0.22161	0.848746
Protein FAM53B	FAM53B	S	VQRYSNGFSTMQRSSSFSLPSRANVLSSPCD	S(-57)S(-41)S(41)FS(-55)LPS(-75)R	-0.221601	0.339561
Nucleosome assembly protein 1-like 1	NAP1L1	T	QILAALQERLDGLVETPTGYIESLPRVVKRR	LDGLVET(55)PT(-55)GY(-160)IES(-120)LPR	-0.221498	0.330553
Condensin complex subunit 2	NCAPH	S	QRRRSRVFDLQFSTDSPRLLASPSSRSIDIS	VFDLQFS(-16)T(-13)DS(13)PR	-0.221322	0.439458
Tumor suppressor p53-binding protein 1	TP53BP1	T	TLPKEGDIIPPLTGATPPLIGHLKLEPKRHS	EGDIIPPLT(-32)GAT(32)PPLIGHLK	-0.221184	0.619062
Ephrin-B2	EFNB2	S	LVVLLLKYRRRHRKHSPQHTTTLSLSTLATP	KHS(28)PQHT(-28)T(-40)T(-60)LS(-84)LS(-120)T(-110)LAT(-130)PK	-0.221168	0.677627
ARF GTPase-activating protein GIT1	GIT1	S	SRHTSKLSRHGSGADSDYENTQSGDPLLGLE	HGS(22)GADS(17)DY(-17)ENT(-39)QS(-64)GDPLLGLEGK	-0.221095	0.0782813
Proline-rich protein 36	PRR36	S	RKSVSSASEHSTTEPSPAARRRPSAGGGLQR	S(-150)VS(-130)S(-120)AS(-100)EHS(-64)T(-59)T(-42)EPS(42)PAAR	-0.22095	0.468973
Sorbin and SH3 domain-containing protein 1	SORBS1	S	KSEMSYIDGEKVVKRSATLPLPARSSSLKSS	RS(3.4)AT(-3.4)LPLPAR	-0.220938	0.5768
NSFL1 cofactor p47	NSFL1C	S	GAKEHGAVAVERVTKSPGETSKPRPFAGGGY	S(67)PGET(-67)S(-85)KPRPFAGGGY(-120)R	-0.220921	0.496293
DNA endonuclease RBBP8	RBBP8	S	PCSQECIILQPLNKCSPDNKPSLQIKEE___	DS(-56)PGEPCS(-35)QECIILQPLNKCS(12)PDNKPS(-12)LQIK	-0.220786	0.290779
SWI/SNF-related matrix-associated actin-dependent regulator of chromatin subfamily B member 1	SMARCB1	S	TEPPTYLREQKAKRNSQWVPTLPNSSHHLDA	RNS(44)QWVPT(-44)LPNS(-71)S(-71)HHLDAVPCS(-110)T(-110)T(-110)INR	-0.220738	0.196775
C-Jun-amino-terminal kinase-interacting protein 4	SPAG9	T	EPPVNLKYNAPTSHVTPSVKKRSSTLSQLPG	Y(-72)NAPT(-32)S(-18)HVT(6.4)PS(-6.4)VK	-0.220692	0.660973
Probable JmjC domain-containing histone demethylation protein 2C	JMJD1C	S	FHPIPTRSSTLETTKSPLIIDKNEHFTVYRD	S(-100)S(-96)T(-71)LET(-24)T(-20)KS(20)PLIIDK	-0.220447	0.540846
AT-rich interactive domain-containing protein 2	ARID2	S	IPNHKTSNHVGNGEISPMEPQGTLDITQQDT	T(-30)S(-30)NHVGNGEIS(30)PMEPQGT(-56)LDIT(-77)QQDT(-89)AK	-0.220289	0.654399
Serine/arginine repetitive matrix protein 2	SRRM2	S	DVKPSASPQERSESDSSPDSKAKTRTPLRQR	S(-160)GS(-160)S(-160)QELDVKPS(-51)AS(-32)PQERS(-12)ES(-22)DS(3.4)S(-3.4)PDS(-41)K	-0.220231	0.259646
Transcription factor 20	TCF20	S	LPSPDSRNCPAVTLTSPAKTKILPPRKGRGL	NCPAVT(-40)LT(-18)S(18)PAK	-0.220148	0.527136
ATP-binding cassette sub-family F member 1	ABCF1	T	EEKELMERLKKLSVPTSDEEDEVPAPKPRGG	KLS(110)VPT(110)S(110)DEEDEVPAPKPR	-0.22014	0.959702
5'-AMP-activated protein kinase subunit beta-1	PRKAB1	S	SGGTKDGDRPKILMDSPEDADLFHSEEIKAP	ILMDS(78)PEDADLFHS(-78)EEIK	-0.220106	0.434307
Oxysterol-binding protein-related protein 8;Oxysterol-binding protein	OSBPL8	S	__MEGGLADGEPDRTSLLGDSKDVLGPSTVV	MEGGLADGEPDRT(-25)S(23)LLGDS(-23)K	-0.220009	0.285027
Catenin beta-1	CTNNB1	S	YLDSGIHSGATTTAPSLSGKGNPEEEDVDTS	AAVS(-250)HWQQQS(-180)Y(-230)LDS(-130)GIHS(-89)GAT(-71)T(-73)T(-52)APS(29)LS(-29)GK	-0.219653	0.478645
Golgi reassembly-stacking protein 2	GORASP2	T	GKKISLPGQMAGTPITPLKDGFTEVQLSSVN	IS(-160)LPGQMAGT(-32)PIT(32)PLK	-0.219464	0.299477
Transcription factor Ovo-like 2	OVOL2	S	LQGKLTSAHQENTSLSEEEERK_________	LT(-170)S(-150)AHQENT(-68)S(-56)LS(56)EEEERK	-0.219361	0.836711
Histone H1x	H1FX	S	GMAKKVTKAGGSAALSPSKKRKNSKKKNQPG	AGGS(-55)AALS(8.5)PS(-8.5)KK	-0.219208	0.249315
Protein NDRG2	NDRG2	S	GMGYMASSCMTRLSRSRTASLTSAASVDGNR	S(4.8)RT(-3.2)AS(3.2)LT(-7.2)S(-6.8)AAS(-32)VDGNR	-0.219175	0.338524
Kinectin	KTN1	T	IPGKKVEPVPVTKQPTPPSEAAASKKKPGQK	QPT(67)PPS(-67)EAAAS(-88)K	-0.219117	0.859129
Exocyst complex component 1	EXOC1	S	RSQSSSLLDMGNMSASDLDVADRTKFDKIFE	RS(-100)QS(-100)S(-100)S(-100)LLDMGNMS(-23)AS(23)DLDVADRT(-46)K	-0.218982	0.637781
Sorbin and SH3 domain-containing protein 1	SORBS1	S	LSGLKRPSSSASTKDSESPRHFIPADYLEST	DS(0.86)ES(-0.86)PRHFIPADY(-81)LES(-97)T(-100)EEFIR	-0.218954	0.829442
Retinoic acid-induced protein 1	RAI1	T	AAVPQKKGVKNLVSRTPEQHKSQHCSPEGSG	NLVS(-8.7)RT(8.7)PEQHK	-0.218902	0.233195
Protein-methionine sulfoxide oxidase MICAL1	MICAL1	S	AYLSHFHSAFKSMAHSPGPVSQASPGTSSAV	S(-40)MAHS(40)PGPVS(-45)QAS(-83)PGT(-110)S(-130)S(-130)AVLFLS(-200)K	-0.218745	0.662241
S-phase kinase-associated protein 2	SKP2	S	GHPESPPRKRLKSKGSDKDFVIVRRPKLNRE	S(-50)KGS(50)DKDFVIVR	-0.21865	0.641005
Serine/arginine repetitive matrix protein 2	SRRM2	T	QSHSSSSPHPKVKSGTPPRQGSITSPQANEQ	S(-38)GT(38)PPRQGS(-67)IT(-100)S(-130)PQANEQS(-170)VT(-170)PQRR	-0.218509	0.479888
Tight junction protein ZO-2	TJP2	T	SYEYKSNPSAVAGNETPGASTKGYPPPVAAK	S(-260)NPS(-200)AVAGNET(50)PGAS(-50)T(-61)K	-0.218504	0.257499
E3 SUMO-protein ligase RanBP2	RANBP2	T	ASFPTEESSINYTFKTPEKAKEKKKPEDSPS	NLFAS(-210)FPT(-160)EES(-110)S(-100)INY(-120)T(-55)FKT(55)PEK	-0.218036	1.01085
Nuclear factor NF-kappa-B p105 subunit;Nuclear factor NF-kappa-B p50 subunit	NFKB1	S	SSPVKTTSQAHSLPLSPASTRQQIDELRDSD	T(-90)T(-80)S(-40)QAHS(-36)LPLS(36)PAS(-36)T(-36)R	-0.217959	0.529036
Nuclear pore complex protein Nup155	NUP155	S	____________MPSSLLGAAMPASTSAAAL	PS(-19)S(19)LLGAAMPAS(-160)T(-160)S(-170)AAALQEALENAGR	-0.217904	0.537058
Histone-lysine N-methyltransferase 2D	KMT2D	T	ALFAVGVGRPSFGLGTPKAKGDGGSERKELP	ALFAVGVGRPS(-30)FGLGT(30)PK	-0.217895	1.42549
Protein Mis18-beta	OIP5	S	LKSLMKILSEVTPDQSKPEN___________	ILS(-180)EVT(-100)PDQS(100)KPEN	-0.217821	1.29644
G protein-regulated inducer of neurite outgrowth 1	GPRIN1	S	PGQAERVSVGKAGTVSPGKEDPVSSRREDPI	AGT(-41)VS(41)PGKEDPVS(-88)S(-95)R	-0.21772	0.369545
Stathmin	STMN1	S	MASSDIQVKELEKRASGQAFELILSPRSKES	RAS(67)GQAFELILS(67)PR	-0.217583	1.06897
Tight junction protein ZO-2	TJP2	S	VVKRPRKVQVAALQASPPLDQDDRAFEVMDE	VQVAALQAS(88)PPLDQDDRAFEVMDEFDGR	-0.217461	0.531769
Thiopurine S-methyltransferase	TPMT	S	__MDGTRTSLDIEEYSDTEVQKNQVLTLEEW	T(-100)S(-100)LDIEEY(-41)S(17)DT(-17)EVQK	-0.217426	0.59451
Protein NDRG2	NDRG2	T	GYMASSCMTRLSRSRTASLTSAASVDGNRSR	S(-41)RT(41)AS(8.5)LT(-8.5)S(-11)AAS(-61)VDGNR	-0.217405	0.4212
Tumor suppressor p53-binding protein 1	TP53BP1	T	NRLREQYGLGPYEAVTPLTKAADISLDNLVE	LREQY(-130)GLGPY(-89)EAVT(21)PLT(-21)K	-0.217281	0.470448
Protein phosphatase inhibitor 2;Protein phosphatase inhibitor 2-like protein 3	PPP1R2;PPP1R2P3	S	AAEGLEPKYRIQEQESSGEEDSDLSPEEREK	Y(-44)RIQEQES(44)S(50)GEEDS(-61)DLS(-110)PEEREK	-0.217276	0.2799
GRAM domain-containing protein 1A	GRAMD1A	S	VIALSDITSSGAADRSQEPSPVGSRRGHVTP	EVGDVIALS(-66)DIT(-48)S(-34)S(-26)GAADRS(26)QEPS(15)PVGS(-15)R	-0.217175	0.376722
Cingulin	CGN	S	RRTRMLPPEQRKRSKSLDSRLPRDTFEERER	S(72)LDS(-72)RLPR	-0.217027	0.226699
TBC1 domain family member 10A	TBC1D10A	S	AILDAEPGPRPALQPSPSIRLPLDAPLPGSK	AILDAEPGPRPALQPS(6.7)PS(-6.7)IRLPLDAPLPGS(-32)K	-0.216997	0.410483
Serine/threonine-protein kinase ULK1	ULK1	S	LPDFLQRNPLPPILGSPTKAVPSFDFPKTPS	NPLPPILGS(13)PT(-13)K	-0.216974	0.870322
Pre-mRNA-processing factor 40 homolog A	PRPF40A	S	SHPPSQGPGDGERRLSGSSLCSGSWVSADGF	RLS(11)GS(-11)S(-16)LCS(-68)GS(-90)WVS(-140)ADGFLR	-0.216735	0.240173
Cyclin-dependent kinase 13	CDK13	T	PAGILATGEKQTDPSTPQQESSKPLGGIQPS	QT(-84)DPS(-34)T(34)PQQES(-38)S(-42)KPLGGIQPS(-68)S(-72)QT(-69)IQPK	-0.216721	0.523593
Nuclear receptor-binding protein	NRBP1	S	______________MSEGESQTVLSSGSDPK	S(87)EGES(-87)QT(-140)VLS(-180)S(-190)GS(-190)DPK	-0.216699	0.397932
Junctophilin-1	JPH1	S	GKKKGGLFRRGSLLGSMKLRKSESKSSISSK	RGS(54)LLGS(54)MK	-0.216561	1.54549
TRIO and F-actin-binding protein	TRIOBP	T	PLTQASPQRARTPARTPDRLAKQEELERDLA	T(-39)PART(39)PDRLAK	-0.216406	0.632365
Uncharacterized protein KIAA1109	KIAA1109	S	SPNTQDKSVGQSPLRSPLKRQASVCSTRLGS	S(-72)VGQS(-31)PLRS(31)PLK	-0.216306	0.32066
E3 SUMO-protein ligase RanBP2	RANBP2	S	LPPTFFCYKNRPDYVSEEEEDDEDFETAVKK	NRPDY(-160)VS(160)EEEEDDEDFET(-210)AVKK	-0.216212	0.378249
PRKC apoptosis WT1 regulator protein	PAWR	S	GKGQIEKRKLREKRRSTGVVNIPAAECLDEY	RRS(0)T(0)GVVNIPAAECLDEY(-97)EDDEAGQK	-0.216211	0.48199
PRKC apoptosis WT1 regulator protein	PAWR	T	KGQIEKRKLREKRRSTGVVNIPAAECLDEYE	RRS(0)T(0)GVVNIPAAECLDEY(-97)EDDEAGQK	-0.216211	0.48199
Zinc finger C3H1 domain-containing protein	ZFC3H1	S	VDDEILSGSSRERRRSFLESNYFTKPNLKHT	RRS(79)FLES(-79)NY(-130)FT(-130)K	-0.216205	0.193615
Microtubule-associated protein 1B;MAP1B heavy chain;MAP1 light chain LC1	MAP1B	S	LDIKDSISAVSSEKVSPSKSPSLSPSPPSPL	DS(-92)IS(-61)AVS(-27)S(-13)EKVS(13)PS(-13)K	-0.216145	0.142141
Ankyrin repeat and LEM domain-containing protein 2	ANKLE2	S	ICDYFPSPSKTSLPLSPVKTAPLFSNDRLKD	T(-110)S(-87)LPLS(87)PVK	-0.216081	0.836395
Uncharacterized protein C1orf226	C1orf226	S	PLGSGEPGGPGLWVGSSQHLKNLGKAMGAKV	PVAPGS(-120)APLGS(-100)GEPGGPGLWVGS(7.6)S(-7.6)QHLK	-0.216027	0.346156
Sister chromatid cohesion protein PDS5 homolog B	PDS5B	T	STQSTPQKGRGRPSKTPSPSQPKKNVRVGRS	GRPS(-16)KT(16)PS(7)PS(-7)QPK	-0.216017	0.464396
	CIC	T	RSRHLSASTPKAGVLTPPDLGPHPPPPAPRE	AGVLT(74)PPDLGPHPPPPAPR	-0.215903	0.360028
G2 and S phase-expressed protein 1	GTSE1	S	SIPGAAEKPKKEIPASPSRTKIPAEKESHRD	KEIPAS(15)PS(-15)R	-0.215744	0.264009
DNA (cytosine-5)-methyltransferase 3B	DNMT3B	S	SLRRRATASAGTPWPSPPSSYLTIDLTDDTE	AT(-64)AS(-64)AGT(-59)PWPS(42)PPS(-42)S(-50)Y(-57)LT(-77)IDLT(-99)DDT(-110)EDT(-140)HGT(-160)PQS(-170)S(-170)S(-170)T(-170)PY(-200)AR	-0.215661	0.354401
Histone-lysine N-methyltransferase, H3 lysine-36 and H4 lysine-20 specific	NSD1	S	LGTADPRLDKSIGAASPRPQSLEKTSVPTGL	S(-110)IGAAS(72)PRPQS(-72)LEK	-0.215558	0.504471
Zinc finger protein 609	ZNF609	S	GGASGGERSVDRPRTSPSQRLMSTHHHHHHL	S(-70)VDRPRT(-15)S(15)PS(-27)QR	-0.215366	0.296617
Spindle and kinetochore-associated protein 3	SKA3	S	DPPVASSCISEKSPRSPQLSDFGLERYIVSQ	S(-50)PRS(50)PQLS(-72)DFGLER	-0.215362	0.532194
Protein PRRC2C	PRRC2C	T	IDIKPGTPPIAGRSTTPTSSPFRATSTSPNS	S(-71)T(-56)T(56)PT(-58)S(-76)S(-91)PFR	-0.215321	0.858271
Probable histidine--tRNA ligase, mitochondrial	HARS2	S	KPNFIIKTPKGTRDLSPQHMVVREKILDLVI	DLS(100)PQHMVVR	-0.215202	0.450943
Abl interactor 2	ABI2	S	MNRPASRHTPPTIGGSLPYRRPPSITSQTSL	HT(-59)PPT(-37)IGGS(37)LPY(-53)R	-0.215155	0.567243
Elongation factor 1-delta	EEF1D	T	VSPMRQVEPPAKKPATPAEDDEDDDIDLFGS	KPAT(130)PAEDDEDDDIDLFGS(130)DNEEEDK	-0.21514	0.407403
KN motif and ankyrin repeat domain-containing protein 1	KANK1	S	TMQMTPGEFRRPRLASFGGMGTTSSLPSFVG	LAS(91)FGGMGT(-91)T(-91)S(-96)S(-95)LPS(-140)FVGS(-160)GNHNPAK	-0.215027	0.538242
Myotubularin-related protein 2	MTMR2	S	QREISNRSTSSSERASSPAQCVTPVQTVV__	AS(1.7)S(-1.7)PAQCVT(-50)PVQT(-100)VV	-0.214904	0.301792
Band 4.1-like protein 4A	EPB41L4A	S	MENGENEGTIKIIAPSPVKSFKKAKNENSPD	IIAPS(110)PVK	-0.21482	0.567587
Ensconsin	MAP7	S	SQKPKQKHNRWSWGGSLHGSPSIHSADPDRR	WS(-74)WGGS(44)LHGS(-44)PS(-58)IHS(-88)ADPDRR	-0.214807	0.519398
FH2 domain-containing protein 1	FHDC1	S	YSEPVSLGSAQSPPLSPLALGIKEHELVTGL	RY(-82)S(-80)EPVS(-65)LGS(-41)AQS(41)PPLS(64)PLALGIK	-0.214594	0.434132
Uracil-DNA glycosylase	UNG	S	__MIGQKTLYSFFSPSPARKRHAPSPEPAVQ	T(-130)LY(-110)S(-84)FFS(-32)PS(32)PARK	-0.214484	1.13938
Scaffold attachment factor B2;Scaffold attachment factor B1	SAFB2;SAFB	S	DILGETCKSEPVKEESSELEQPFAQDTSSVG	S(-31)EPVKEES(21)S(-21)ELEQPFAQDT(-89)S(-100)S(-110)VGPDR	-0.214465	0.311169
Histone acetyltransferase KAT7	KAT7	T	STRRVTRSQQQPTPVTPKKYPLRQTRSSGSE	S(-130)QQQPT(-38)PVT(38)PK	-0.214435	0.639169
Tether containing UBX domain for GLUT4	ASPSCR1	S	RPLTSSSAKLPKSLSSPGGPSKPKKSKSGQD	S(-63)LS(-29)S(29)PGGPS(-39)KPK	-0.214363	0.349961
La-related protein 1B	LARP1B	S	KENRETKLNGPGENVSEDEAQSSNQRKRANK	LNGPGENVS(98)EDEAQS(-98)S(-100)NQRK	-0.214325	0.850914
Nuclear RNA export factor 1	NXF1	S	_______MADEGKSYSEHDDERVNFPQRKKK	S(-49)Y(-49)S(49)EHDDERVNFPQRK	-0.214076	0.5195
SRC kinase signaling inhibitor 1	SRCIN1	S	SRLSYAGGRPPSYAGSPVHHAAERLGGAPAA	LS(-130)Y(-130)AGGRPPS(-37)Y(-97)AGS(37)PVHHAAER	-0.214021	0.538764
AT-rich interactive domain-containing protein 4B	ARID4B	S	NKVHADLVISKPVSKSPERLRKDIEVLSEDT	PVS(-38)KS(38)PERLR	-0.21396	0.647216
Niban-like protein 1	FAM129B	S	PAGESPQPKAAPEASSPPASPLQHLLPGKAV	AAPEAS(-19)S(19)PPAS(31)PLQHLLPGK	-0.213953	1.00919
Rho guanine nucleotide exchange factor 39	ARHGEF39	S	KQKNDQHLRRVQALLSGRQAKGLTSGRWFLR	VQALLS(53)GRQAK	-0.21393	1.19322
Ubiquitin carboxyl-terminal hydrolase 16	USP16	S	NDKNLKKTVEDEDQDSEEEKDNDSYIKERSD	KT(-160)VEDEDQDS(150)EEEKDNDS(-150)Y(-230)IK	-0.213819	0.864319
Roquin-1	RC3H1	S	LKPGKIDHLSSSAPGSPPDLLESVPKSISAL	IDHLS(-69)S(-69)S(-61)APGS(61)PPDLLES(-65)VPK	-0.213696	0.460925
Tyrosine-protein kinase BAZ1B	BAZ1B	S	KRKKFPDRLAEDEGDSEPEAVGQSRGRRQKK	LAEDEGDS(150)EPEAVGQS(-150)R	-0.213591	0.48734
Serine/threonine-protein kinase WNK3	WNK3	S	LLKEREILTAGKQPSSDSEFSASLAGSGKSV	EREILT(-98)AGKQPS(-16)S(16)DS(-20)EFS(-50)AS(-58)LAGS(-87)GK	-0.213437	0.428301
General transcription factor 3C polypeptide 1	GTF3C1	S	VRCPRVRKNSSTDQGSDEEGSLQKEQESAMD	VRKNS(9.5)S(-9.5)T(-34)DQGS(120)DEEGS(-120)LQK	-0.213375	2.09983
Vasculin	GPBP1	S	IIRSSTFPQTDVLSSSLEAEHRLLKEMGWQE	S(-130)S(-130)T(-130)FPQT(-90)DVLS(-38)S(-14)S(14)LEAEHR	-0.213342	0.568708
Fructose-bisphosphate aldolase A;Fructose-bisphosphate aldolase	ALDOA	S	HRIVAPGKGILAADESTGSIAKRLQSIGTEN	GILAADES(13)T(-13)GS(-15)IAK	-0.213319	1.71678
Antigen KI-67	MKI67	S	QKHKNKDLYTTGRRESVNLGKSEGFKAGDKT	RES(89)VNLGK	-0.213318	1.23671
Tuberin	TSC2	S	AEELVGRGIPIERVVSSEGGRPSVDLSFQPS	VVS(20)S(-20)EGGRPS(-75)VDLS(-120)FQPS(-180)QPLS(-190)K	-0.213316	0.402244
Nuclear envelope pore membrane protein POM 121	POM121	S	SQSSDDHLNKRSRSSSMSSLTGAYASGIPSS	S(-11)S(-9.5)S(9.5)MS(-13)S(13)LT(-18)GAY(-61)AS(-59)GIPS(-96)S(-100)S(-110)R	-0.213315	0.454163
TBC1 domain family member 10B	TBC1D10B	S	AAGGAPSPPPPVRRASAGPAPGPVVTAEGLH	RAS(130)AGPAPGPVVT(-130)AEGLHPS(-200)LPS(-230)PT(-240)GNS(-250)T(-260)PLGS(-270)S(-270)K	-0.213273	0.520989
Kinesin-like protein KIF11	KIF11	T	CFLEQDLKLDIPTGTTPQRKSYLYPSTLVRT	LDIPT(-24)GT(-9.1)T(9.1)PQRK	-0.21312	0.311265
Splicing factor 3B subunit 1	SF3B1	T	YVPIRTPARKLTATPTPLGGMTGFHMQTEDR	KLT(-39)AT(39)PT(96)PLGGMT(-96)GFHMQT(-170)EDR	-0.21297	0.645025
Negative elongation factor E	NELFE	S	AATGKSVWGSLAVQNSPKGCHRDKRTQIVYS	S(-210)VWGS(-110)LAVQNS(110)PK	-0.212916	0.655041
		S	EKLNVSDENTASCPLSPIKMCLNRPIEWNLN	LNVS(-140)DENT(-79)AS(-47)CPLS(47)PIK	-0.212908	0.575092
Leucine zipper protein 1	LUZP1	S	NTTITPEPEPKPQPNSREKAKTRGAPRTSLF	LVNT(-150)T(-130)IT(-97)PEPEPKPQPNS(97)REK	-0.212858	1.17984
Sharpin	SHARPIN	S	ASTLKGPPPEADLPRSPGNLTEREELAGSLA	GPPPEADLPRS(25)PGNLT(-26)EREELAGS(-25)LAR	-0.212781	0.807878
SNW domain-containing protein 1	SNW1	S	KIPRGPPSPPAPVMHSPSRKMTVKEQQEWKI	GPPS(84)PPAPVMHS(23)PS(-23)RK	-0.212611	0.28687
Plexin-A1;Plexin-A3	PLXNA1;PLXNA3	S	LSRYESMLRTASSPDSLRSRTPMITPDLESG	T(-120)AS(-79)S(-54)PDS(23)LRS(-23)R	-0.212562	0.57865
Dual specificity protein kinase TTK	TTK	S	TEEMKYVLGQLVGLNSPNSILKAAKTLYEHY	Y(-170)VLGQLVGLNS(19)PNS(-19)ILK	-0.212389	0.71903
Epidermal growth factor receptor;Receptor protein-tyrosine kinase	EGFR	T	TLRRLLQERELVEPLTPSGEAPNQALLRILK	ELVEPLT(36)PS(-36)GEAPNQALLR	-0.212312	0.272475
YLP motif-containing protein 1	YLPM1	S	RGPASQFYITPSTSLSPRQSGPQWKGPKPAF	GPAS(-120)QFY(-120)IT(-83)PS(-52)T(-42)S(-23)LS(23)PR	-0.212229	0.549783
Histone deacetylase;Histone deacetylase 7	HDAC7	S	PLAQGGHRPLSRAQSSPAAPASLSAPEPASQ	AQS(-2.2)S(2.2)PAAPAS(-76)LS(-120)APEPAS(-140)QAR	-0.212227	0.385187
Tensin-3	TNS3	S	RGVGSGPHPPDTQQPSPSKAFKPRFPGDQVV	GVGS(-130)GPHPPDT(-62)QQPS(23)PS(-23)K	-0.212157	0.541254
PH domain leucine-rich repeat-containing protein phosphatase 1	PHLPP1	S	PGHPAQPLPLPQTASSPQPQQKAPRAIDSPG	RPGHPAQPLPLPQT(-28)AS(-12)S(12)PQPQQK	-0.212147	0.281114
Nucleophosmin	NPM1	S	KGPSSVEDIKAKMQASIEKGGSLPKVEAKFI	MQAS(120)IEK	-0.21213	0.365734
CASP8-associated protein 2	CASP8AP2	S	KDLKLSFMKKLNLTLSPAKKQPVSQDNQHKI	LNLT(-49)LS(49)PAK	-0.211972	0.378259
Sal-like protein 2	SALL2	S	GGEKAISVRGDSEEASGAEEEVGTVAAAATA	AIS(130)VRGDS(110)EEAS(95)GAEEEVGT(-95)VAAAAT(-120)AGK	-0.211969	0.642422
Contactin-associated protein-like 2	CNTNAP2	S	RHKGTYHTNEAKGAESAESADAAIMNNDPNF	GAES(150)AES(130)ADAAIMNNDPNFT(-130)ET(-140)IDES(-150)KK	-0.2118	0.566916
B-cell CLL/lymphoma 9-like protein	BCL9L	S	NKTRLPHPRRREAPGSPPLSPRGHCPPAPAK	EAPGS(40)PPLS(-40)PR	-0.211739	0.32977
Zinc finger FYVE domain-containing protein 16	ZFYVE16	S	CDLISDMGNLVHATNSEEDIKKLLPDDFKSN	PICDLIS(-160)DMGNLVHAT(-26)NS(26)EEDIKK	-0.211685	0.432749
Histone deacetylase complex subunit SAP30L	SAP30L	S	VRNKRKRKTSDDGGDSPEHDTDIPEVDLFQL	RKT(-0.77)S(0.77)DDGGDS(63)PEHDT(-63)DIPEVDLFQLQVNT(-190)LR	-0.211645	0.293279
Nucleoporin NDC1	NDC1	S	SVPPLVKTSLFSSKLSTPDVVSPFGTPFGSS	T(-41)S(-41)LFS(-23)S(-15)KLS(6.2)T(-6.2)PDVVS(-47)PFGT(-100)PFGS(-120)S(-120)VMNR	-0.2116	0.420696
UPF0606 protein KIAA1549	KIAA1549	S	DTVANIQQRQKLQIPSVKGFDFAKQHLGQHN	LQIPS(96)VK	-0.211585	0.409949
Uncharacterized protein KIAA1522	KIAA1522	S	ALGPSAPQKPLRRALSGRASPVPAPSSGLHA	ALS(62)GRAS(44)PVPAPS(-44)S(-50)GLHAAVR	-0.211564	1.15677
Nuclear pore complex protein Nup155	NUP155	S	_____________MPSSLLGAAMPASTSAAA	PS(1.5)S(-1.5)LLGAAMPAS(-100)T(-110)S(-120)AAALQEALENAGR	-0.211532	0.257808
Thyroid hormone receptor-associated protein 3	THRAP3	S	QTNTDKEKIKEKGSFSDTGLGDGKMKSDSFA	GS(-59)FS(56)DT(-56)GLGDGK	-0.211529	0.397644
TBC1 domain family member 16	TBC1D16	S	ALAESRGSVFLESDSSPPSSSDAGLRFPDSN	GS(-160)VFLES(-55)DS(-29)S(29)PPS(-38)S(-45)S(-52)DAGLRFPDS(-98)NGLLQT(-91)PR	-0.211384	0.694044
Treslin	TICRR	S	SPSKRSLKRGLPRSHSVSAVDGLEDKLDNFK	S(-18)HS(18)VS(-26)AVDGLEDKLDNFKK	-0.211332	0.791091
Rho guanine nucleotide exchange factor 16	ARHGEF16	S	DAGGNPASGLPMVRGSPRVRDDAAFQPQVPA	LDAGGNPAS(-26)GLPMVRGS(26)PR	-0.211236	0.606557
IQ motif and SEC7 domain-containing protein 2	IQSEC2	S	QNLRETQFHHRELRESQFHQAARDVGYPNRE	ELRES(50)QFHQAAR	-0.210957	0.231254
Cell division cycle 5-like protein	CDC5L	T	ILQEAQNLMALTNVDTPLKGGLNTPLHESDF	ILQEAQNLMALT(-44)NVDT(44)PLK	-0.210844	0.275236
Zinc finger MYM-type protein 3	ZMYM3	S	NLDTQSGPESLLNSQSPESKPQTPSQTKVEN	FY(-220)S(-210)QQNQPNLDT(-130)QS(-110)GPES(-74)LLNS(-16)QS(16)PES(-17)KPQT(-19)PS(-25)QT(-25)K	-0.210831	1.27728
Protein EMSY	EMSY	S	GVSTSAIKMASTRLPSPKSLVSAPTQILAQF	MAS(-20)T(-17)RLPS(17)PK	-0.21082	0.271281
Plexin domain-containing protein 2	PLXDC2	S	ERRPSRWPAMKFRRGSGHPAYAEVEPVGEKE	FRRGS(55)GHPAY(-55)AEVEPVGEK	-0.21078	0.292079
Ataxin-2-like protein	ATXN2L	T	PPPTQQAVARRPPGGTSPPNGGLPGPLATSA	RPPGGT(5)S(-5)PPNGGLPGPLAT(-35)S(-35)AAPPGPPAAAS(-50)PCLGPVAAAGS(-53)GLRR	-0.21073	0.82058
Ubiquitin fusion degradation protein 1 homolog	UFD1L	S	DEAGGRFVAFSGEGQSLRKKGRKP_______	FVAFS(-56)GEGQS(56)LRK	-0.210653	0.593905
Protein scribble homolog	SCRIB	S	HRNSLESISSIDRELSPEGPGKEKELPGQTL	NS(-100)LES(-56)IS(-39)S(-23)IDRELS(23)PEGPGK	-0.210637	0.593867
Protein numb homolog	NUMB	S	AASPGLFQAGHRRTPSEADRWLEEVSKSVRA	RT(-21)PS(21)EADRWLEEVS(-160)K	-0.21039	0.578969
A-kinase anchor protein 12	AKAP12	T	AKTEPFTQGKVVGQTTPESFEKAPQVTESIE	VVGQT(-29)T(29)PES(-30)FEK	-0.210043	0.488878
Coiled-coil and C2 domain-containing protein 1A	CC2D1A	S	EGPEDEEDEVPKKQNSPVAPTAQPKAPPSRT	KQNS(130)PVAPT(-130)AQPK	-0.209949	0.607264
Zinc finger protein 830	ZNF830	S	LTIKELQKKEEENADSDDEGELQDLLSQDWR	KEEENADS(180)DDEGELQDLLS(-180)QDWR	-0.209848	0.293482
Zinc finger CCCH domain-containing protein 15	ZC3H15	S	TGITVASLERFSTYTSDKDENKLSEASGGRA	FS(-100)T(-59)Y(-92)T(-28)S(28)DKDENK	-0.20983	0.374668
Pleckstrin homology domain-containing family A member 7	PLEKHA7	S	KPPDQRRSVDISLGDSPRRARGHAVKNSSHV	RS(-120)VDIS(-90)LGDS(90)PRR	-0.209762	0.485255
Transcription termination factor 1	TTF1	S	KQVFPFRDIFYYEDDSEGEDIEKESEGQAPC	QVFPFRDIFY(-110)Y(-85)EDDS(85)EGEDIEK	-0.209682	0.272103
A-kinase anchor protein 12	AKAP12	S	LAEVQQDGEAEEGATSDGEKKREGVTPWASF	GLAEVQQDGEAEEGAT(-14)S(14)DGEKK	-0.209551	0.611489
Myotubularin-related protein 6	MTMR6	S	TLLPVNDALRTIEGSSPADNRYSEYAEEFSK	T(-46)IEGS(-9)S(9)PADNRY(-30)S(-11)EY(-34)AEEFS(-29)K	-0.209395	0.39577
Undifferentiated embryonic cell transcription factor 1	UTF1	T	PVPNAHAPAPSEPDATPLPTARDRDADPTWT	ARRPVPNAHAPAPS(-79)EPDAT(66)PLPT(-66)AR	-0.209373	0.339642
Voltage-dependent anion-selective channel protein 2	VDAC2	S	DQICQGLKLTFDTTFSPNTGKKSGKIKSSYK	LT(-170)FDT(-80)T(-53)FS(32)PNT(-32)GKK	-0.209208	0.914837
Protein Mis18-beta;Protein yippee-like	OIP5	S	SFTTSMEWDTQVVKGSSPLGPAGLGAEEPAA	GS(0)S(0)PLGPAGLGAEEPAAGPQLPS(-240)WLQPER	-0.209191	0.325763
Protein Mis18-beta;Protein yippee-like	OIP5	S	FTTSMEWDTQVVKGSSPLGPAGLGAEEPAAG	GS(0)S(0)PLGPAGLGAEEPAAGPQLPS(-240)WLQPER	-0.209191	0.325763
Protein phosphatase 1 regulatory subunit 12A	PPP1R12A	S	QKKQNLLHSEKRDKKSPLIESTANMDNNQSQ	KS(36)PLIES(-36)T(-44)ANMDNNQS(-110)QK	-0.209116	0.323129
Histone acetyltransferase KAT7	KAT7	S	VTPKKYPLRQTRSSGSETEQVVDFSDRETKN	S(-45)S(-31)GS(31)ET(-49)EQVVDFS(-120)DRET(-130)K	-0.20907	0.604956
Centrosomal protein of 131 kDa	CEP131	S	__MKGTRAIGSVPERSPAGVDLSLTGLPPPV	AIGS(-33)VPERS(29)PAGVDLS(-29)LT(-53)GLPPPVS(-76)R	-0.208947	0.735893
Neurofibromin;Neurofibromin truncated	NF1	T	DTKAPKRQEMESGITTPPKMRRVAETDYEME	RQEMES(-56)GIT(-26)T(26)PPK	-0.208859	0.541473
Zinc finger MYM-type protein 4	ZMYM4	S	VFKSIRKDFSLVRENSKETFSGKEKNRDLTY	DFS(-64)LVRENS(26)KET(-26)FS(-38)GK	-0.208791	0.311657
Neuroblast differentiation-associated protein AHNAK	AHNAK	S	GKHGKLKFGTFGGLGSKSKGHYEVTGSDDET	FGT(-78)FGGLGS(78)K	-0.208644	1.16795
U1 small nuclear ribonucleoprotein 70 kDa	SNRNP70	S	RKEELRGGGGDMAEPSEAGDAPPDDGPPGEL	KEELRGGGGDMAEPS(220)EAGDAPPDDGPPGELGPDGPDGPEEK	-0.208581	0.374225
Rho GTPase-activating protein 29	ARHGAP29	S	IHTSESESKIFERATSFEESERKQNALGKCD	AT(-37)S(37)FEES(-41)ERK	-0.208409	0.344481
Mortality factor 4-like protein 2	MORF4L2	S	PGRWGGRSAENPPSGSVRKTRKNKQKTPGNG	S(-59)AENPPS(-10)GS(10)VRK	-0.208355	0.327366
Tumor suppressor p53-binding protein 1	TP53BP1	S	LSDVDANTAIKHEEQSNEDIPIAEQSSKDIP	LS(-210)DVDANT(-110)AIKHEEQS(98)NEDIPIAEQS(-98)S(-110)K	-0.208312	0.354868
ETS domain-containing transcription factor ERF	ERF	S	EGPGEAGGPLTPRRVSSDLQHATAQLSLEHR	RVS(11)S(-11)DLQHAT(-38)AQLS(-61)LEHRDS(-73)	-0.208308	0.268575
Girdin	CCDC88A	S	KLEEKIMDQYKFYDPSPPRRRGNWITLKMRK	FY(-63)DPS(63)PPR	-0.207826	1.44599
Caldesmon	CALD1	S	DKEKEEEEEEKPKRGSIGENQVEVMVEEKTT	RGS(44)IGENQVEVMVEEK	-0.20781	0.650051
Protein FAM110B	FAM110B	S	EELENLGMENFARANSDIISLNFRSASMISS	ANS(120)DIIS(-120)LNFR	-0.207581	0.766136
Microtubule-associated protein 1B;MAP1B heavy chain;MAP1 light chain LC1	MAP1B	S	TYKHMDPPPAPVQDRSPSPRHPDVSMVDPEA	HMDPPPAPVQDRS(110)PS(110)PR	-0.20751	1.19139
Helicase SKI2W	SKIV2L	S	TVSASPCSAPLARASSLEDLVLKEASTAVST	AS(-50)S(50)LEDLVLK	-0.207422	0.408966
	ABLIM1	S	SPVYSRHSYTPTTSRSPQHFHRPDQGINIYR	HS(-91)Y(-110)T(-67)PT(-37)T(-22)S(-14)RS(14)PQHFHRPDQGINIY(-140)R	-0.207294	0.250272
Choline-phosphate cytidylyltransferase B	PCYT1B	S	QERSSRMLQALSPKQSPVSSPTRSRSPSRSP	MLQALS(-27)PKQS(15)PVS(-15)S(-21)PT(-21)R	-0.207254	0.164226
SH3 domain-binding protein 4	SH3BP4	S	SFFTGLKSPAPEQFQSREDFRTAWLNHRKLA	S(-110)PAPEQFQS(110)REDFR	-0.207244	0.498552
Zinc finger CCCH domain-containing protein 11A	ZC3H11A	S	QLSVQQNKLSVQSNPSPQLRSVMKVESSENV	LS(-160)VQS(-63)NPS(63)PQLR	-0.207236	0.389938
Neurofilament medium polypeptide	NEFM	S	ELVADAKVEKPEKAKSPVPKSPVEEKGKSPV	AKS(99)PVPKS(99)PVEEK	-0.207236	0.505842
Nuclear receptor-binding protein	NRBP1	T	EEVTSPVVPPSVKTPTPEPAEVETRKVVLMQ	T(-71)PT(71)PEPAEVET(-84)RK	-0.207218	1.52557
Killer cell lectin-like receptor subfamily G member 2	KLRG2	S	SPRPSTRFLKVPVPESPAFSRHADPAHQLLL	VPVPES(34)PAFS(-34)R	-0.207152	0.451056
E3 ubiquitin-protein ligase HUWE1	HUWE1	S	LMHERLFGHSSTSALSAILRSPAFTSRLSGN	LFGHS(-60)S(-54)T(-53)S(-39)ALS(39)AILR	-0.207144	0.277536
Zinc finger protein 358	ZNF358	S	PDPSSKPLPGSRSTPSPTPVESSDPKAGHDA	S(-46)T(-34)PS(22)PT(-22)PVES(-31)S(-32)DPK	-0.20712	0.648504
Band 4.1-like protein 4B	EPB41L4B	S	SNRSDFIRLGSRFRFSGRTEYQATHGSRLRR	FRFS(22)GRT(-22)EY(-67)QAT(-46)HGS(-75)R	-0.207095	0.357263
Nuclear pore complex protein Nup214	NUP214	T	LEGERQPKSPGSTPTTPTSSQAPQKLDASAA	S(-85)PGS(18)T(-18)PT(-60)T(55)PT(-55)S(-63)S(-89)QAPQK	-0.206881	0.534377
Krueppel-like factor 16	KLF16	S	APGGASPASSSSAASSPSSGRAPGAAPSAAA	GGPGAAPGGAS(-67)PAS(-43)S(-32)S(-26)S(-26)AAS(-12)S(12)PS(-21)S(-21)GRAPGAAPS(-43)AAAK	-0.206806	0.428945
Serine/threonine-protein kinase 10	STK10	S	___MAFANFRRILRLSTFEKRKSREYEHVRR	ILRLS(14)T(-14)FEK	-0.206744	1.28636
BRISC and BRCA1-A complex member 1	BABAM1	S	________MEVAEPSSPTEEEEEEEEHSAEP	MEVAEPS(-24)S(24)PT(-35)EEEEEEEEHS(-99)AEPRPR	-0.20671	0.317216
PH-interacting protein	PHIP	S	KKEKKKVNEEKDGPISPKKKKPKERKQKRLA	DGPIS(110)PKK	-0.206594	0.253815
RAF proto-oncogene serine/threonine-protein kinase;Serine/threonine-protein kinase A-Raf	RAF1;ARAF	S	IELLQHSLPKINRSASEPSLHRAAHTEDINA;IELLQRSLPKIERSASEPSLHRTQADELPAC	S(-60)AS(60)EPS(-66)LHR	-0.206578	0.442725
Protein GREB1	GREB1	S	SSAQPTALPQGEHARSPQPRGPAEEGRAPGE	AS(-99)GS(-99)ALGGES(-77)S(-77)AQPT(-52)ALPQGEHARS(52)PQPR	-0.206257	0.825003
Hematological and neurological expressed 1-like protein	HN1L	T	TNPPGGKGSGIFDESTPVQTRQHLNPPGGKT	GS(-68)GIFDES(-20)T(18)PVQT(-18)R	-0.206054	0.637866
Teashirt homolog 3	TSHZ3	S	PATRKKASLELELPSSPDSTGGTPKATISDT	AS(-150)LELELPS(-19)S(17)PDS(-26)T(-22)GGT(-17)PK	-0.205935	0.154292
Absent in melanoma 1 protein	AIM1	S	KSPRAALDGGVASAASPESKPSPGTKGQLRG	AALDGGVAS(-35)AAS(25)PES(-25)KPS(-30)PGT(-37)K	-0.205933	1.24739
Protein PRRC2A	PRRC2A	T	EPFDRHAPAMLRERGTPPVDPKLAWVGDVFT	ERGT(52)PPVDPK	-0.205892	0.416109
	CLASP1	S	TSPLTSPTNCSHGGLSPSMLDYDTENLNSEE	T(-81)S(-81)PLT(-42)S(-42)PT(-28)NCS(-16)HGGLS(16)PS(-21)MLDY(-57)DT(-69)ENLNS(-110)EEIY(-150)S(-130)S(-130)LR	-0.20567	0.393308
Ubiquitin-associated protein 1	UBAP1	S	TPTRVSSSATKQKVLSPPHIKADFNLADFEC	VLS(120)PPHIK	-0.205664	0.336928
Spectrin beta chain, non-erythrocytic 1	SPTBN1	T	VSASTQSTPASSRAQTLPTSVVTITSESSPG	AQT(56)LPT(-56)S(-60)VVT(-64)IT(-38)S(-22)ES(-5.6)S(5.6)PGKR	-0.205497	0.569595
Eukaryotic initiation factor 4A-III;Eukaryotic initiation factor 4A-III, N-terminally processed	EIF4A3	S	____MATTATMATSGSARKRLLKEEDMTKVE	AT(-140)T(-150)AT(-100)MAT(-34)S(-21)GS(21)ARK	-0.205459	0.106194
SNARE-associated protein Snapin	SNAPIN	S	ARRRAMLDSGIYPPGSPGK____________	AMLDS(-84)GIY(-69)PPGS(69)PGK	-0.205451	0.407557
Death-associated protein kinase 1	DAPK1	S	KWKQSVRLISLCQRLSRSFLSRSNMSVARSD	LIS(-78)LCQRLS(78)R	-0.205411	1.20488
DNA-directed RNA polymerase III subunit RPC4	POLR3D	T	TGARGLIGRRPAPPLTPGRLPSIRSRDLTLG	RPAPPLT(55)PGRLPS(-55)IR	-0.205284	0.960538
Dedicator of cytokinesis protein 6	DOCK6	S	RLPQLMAPTPPGLRNSLNRASFRKADL____	LPQLMAPT(-24)PPGLRNS(24)LNR	-0.205205	0.516676
Catenin alpha-1	CTNNA1;CTNNA2	S	ELDDSDFETEDFDVRSRTSVQTEDDQLIAGQ	T(-73)PEELDDS(25)DFET(-25)EDFDVRS(32)R	-0.205197	0.299821
Lysine-specific demethylase 2A	KDM2A	S	_____MRRRYEDDGISDDEIEGKRTFDLEEK	RRY(-110)EDDGIS(110)DDEIEGK	-0.205055	0.340396
Serine/threonine-protein kinase ULK1	ULK1	S	PEHSPRTSGLGCRLHSAPNLSDLHVVRPKLP	LHS(90)APNLS(-90)DLHVVRPK	-0.204971	1.08128
Alpha-endosulfine;cAMP-regulated phosphoprotein 19	ENSA;ARPP19	S	DFLRKRLQKGQKYFDSGDYNMAKAKMKNKQL;KEVLRMKSVEQKYFDSGDYNMAKAKMKNKQL	Y(-93)FDS(91)GDY(-91)NMAK	-0.204958	0.441737
Ribosome biogenesis protein BRX1 homolog	BRIX1	S	GSFGGPTLYENPHYQSPNMHRRVIRSITAAK	IFQGS(-140)FGGPT(-82)LY(-120)ENPHY(-93)QS(82)PNMHRR	-0.204877	1.36297
1-phosphatidylinositol 3-phosphate 5-kinase	PIKFYVE	S	GHSEPSWFKDIKFDDSDTEQIAEEGDDNLAN	DIKFDDS(9.9)DT(-9.9)EQIAEEGDDNLANS(-130)AS(-140)PS(-140)K	-0.204871	0.33232
Claudin-12	CLDN12	S	SMHTYSQPYSARSRLSAIEIDIPVVSHTT__	S(-24)RLS(24)AIEIDIPVVS(-140)HT(-190)T(-210)	-0.204831	0.803997
Neurofibromin;Neurofibromin truncated	NF1	S	GVCLQQRSNSGLATYSPPMGPVSERKGSMIS	S(-150)NS(-120)GLAT(-41)Y(-72)S(41)PPMGPVS(-52)ERK	-0.204729	0.359824
Pre-mRNA-processing factor 40 homolog A	PRPF40A	S	KKHKKKSKKRRHKSDSPESDAEREKDKKEKD	HKS(97)DS(97)PES(97)DAEREK	-0.204589	0.425935
COP9 signalosome complex subunit 7a	COPS7A	T	DPEQHLTELREPAPGTNQRQPSKKASKGKGL	VT(-240)T(-220)AAAAAAT(-110)S(-97)QDPEQHLT(-18)ELREPAPGT(10)NQRQPS(-10)K	-0.204574	0.251852
Stathmin;Stathmin-2	STMN2;STMN1	S	SEAPRTLASPKKKDLSLEEIQKKLEAAEERR;SVPEFPLSPPKKKDLSLEEIQKKLEAAEERR	DLS(110)LEEIQK	-0.204388	0.86067
Cyclin-dependent kinase 17	CDK17	S	FKKPPLRRPHSVIGGSLGSFMAMPRNGSRLD	RPHS(-41)VIGGS(38)LGS(-38)FMAMPR	-0.204323	0.234667
Interferon regulatory factor 2-binding protein 1	IRF2BP1	S	APSRNLAPTPRRRKASPEPEGEAAGKMTTEE	RKAS(100)PEPEGEAAGK	-0.204295	0.135013
Transcriptional enhancer factor TEF-5	TEAD3	S	QIVSASVLQNKFSPPSPLPQAVFSTSSRFWS	FS(-44)PPS(44)PLPQAVFS(-49)T(-52)S(-48)S(-48)R	-0.204132	0.444775
Protein FAM117A	FAM117A	S	LEGERASSCAHKRSASWGSTDHRKEISKLKQ	S(-26)AS(25)WGS(-25)T(-25)DHRK	-0.204122	0.570602
Insulin receptor substrate 1	IRS1	S	_____________MASPPESDGFSDVRKVGY	AS(65)PPES(-65)DGFS(-110)DVRK	-0.203895	0.873035
Matrin-3	MATR3	S	KDKSRKRSYSPDGKESPSDKKSKTDGSQKTE	RS(-15)Y(-58)S(15)PDGKES(37)PS(-37)DK	-0.203781	0.390504
AF4/FMR2 family member 4	AFF4	S	SSVEEEDSFFRQRMFSPMEEKELLSPLSEPD	MFS(130)PMEEK	-0.203769	0.410787
Partitioning defective 3 homolog	PARD3	S	TPSVLRANMPLHVRRSSDPALIGLSTSVSDS	RS(3)S(-3)DPALIGLS(-66)T(-91)S(-94)VS(-130)DS(-170)NFS(-200)S(-200)EEPS(-210)R	-0.203359	0.458561
Transcriptional coactivator YAP1	YAP1	S	LPTLEQDGGTQNPVSSPGMSQELRTMTTNSS	S(-150)QLPT(-130)LEQDGGT(-98)QNPVS(-17)S(17)PGMS(-35)QELR	-0.203227	0.361325
Serine/threonine-protein kinase WNK1	WNK1	S	APSTVPSSTSKDRPVSQPSLVGSKEEPPPAR	DRPVS(27)QPS(-27)LVGS(-48)K	-0.202991	0.427858
Bromodomain and WD repeat-containing protein 1	BRWD1	S	RNLYIIGRKRKTLQLSHKSDSVVLVSQSRQR	KT(65)LQLS(65)HK	-0.202978	0.6983
Bromodomain and WD repeat-containing protein 1	BRWD1	T	GEEERNLYIIGRKRKTLQLSHKSDSVVLVSQ	KT(65)LQLS(65)HK	-0.202978	0.6983
Iron-responsive element-binding protein 2;Histone-lysine N-methyltransferase 2A;MLL cleavage product N320;MLL cleavage product C180	IREB2;KMT2A	S	APNPGGGDLQKAGKLSPLKVQPKKLPCRGQT;FQQATKIKKLRAGKLSPLKSKFKTGKLQIGR	AGKLS(83)PLK	-0.202913	1.03475
Vinculin	VCL	S	VEKMTGLVDEAIDTKSLLDASEEAIKKDLDK	S(100)LLDAS(-100)EEAIKK	-0.202886	0.377493
Nestin	NES	S	ESLTALEKENQEPLRSPEVGDEEALRPLTKE	ENQEPLRS(190)PEVGDEEALRPLT(-190)K	-0.202697	0.592506
Stomatin-like protein 2, mitochondrial	STOML2	T	AMGVYGALTKAPVPGTPDSLSSGSSRDVQGT	APVPGT(55)PDS(-55)LS(-70)S(-78)GS(-84)S(-84)R	-0.202467	0.346193
Actin filament-associated protein 1	AFAP1	S	LGLAIEPKSGTSSPQSPVFRHRTLENSPISS	S(-72)GT(-46)S(-32)S(-34)PQS(32)PVFR	-0.202418	0.235992
Condensin complex subunit 1	NCAPD2	T	RYQPLASTASDNDFVTPEPRRTTRRHPNTQQ	Y(-110)QPLAS(-85)T(-80)AS(-72)DNDFVT(72)PEPR	-0.202312	0.628889
Neuron navigator 1	NAV1	S	GSQVTHSSLEMTCYDSDDANPRSVSSLSNRS	GS(-150)QVT(-140)HS(-130)S(-140)LEMT(-87)CY(-56)DS(56)DDANPR	-0.202125	0.176826
Y-box-binding protein 2	YBX2	S	APNRRKSRRFIPRPPSVAPPPMVAEIPSAGT	FIPRPPS(110)VAPPPMVAEIPS(-110)AGT(-120)GPGS(-120)K	-0.202096	0.442726
Signal-induced proliferation-associated 1-like protein 1	SIPA1L1	S	QALAQMKPYSSSKDSSPTLASKVDQLEGMLK	DS(-33)S(33)PT(-36)LAS(-58)KVDQLEGMLK	-0.202069	0.309866
Bcl-2-associated transcription factor 1	BCLAF1	S	SRYSPSQNSPIHHIPSRRSPAKTIAPQNAPR	Y(-43)S(-33)PS(-14)QNS(14)PIHHIPS(5.4)RRS(-5.4)PAK	-0.202054	1.08874
SWI/SNF complex subunit SMARCC1	SMARCC1	S	RRDRKASANARKRKHSPSPPPPTPTESRKKS	RKHS(85)PS(77)PPPPT(-9.9)PT(9.9)ES(-15)R	-0.202048	0.225593
Autophagy-related protein 16-1	ATG16L1	S	AGGLLDSITNIFGRRSVSSFPVPQDNVDTHP	S(34)VS(-34)S(-43)FPVPQDNVDT(-140)HPGS(-150)GK	-0.201969	0.386137
DDB1- and CUL4-associated factor 12	DCAF12	S	_MARKVVSRKRKAPASPGAGSDAQGPQFGWD	APAS(55)PGAGS(-55)DAQGPQFGWDHS(-96)LHK	-0.201828	0.491891
Semaphorin-6A	SEMA6A	S	GSPVIPTDLPLRASPSHIPSVVVLPITQQGY	AS(-1.9)PS(1.9)HIPS(-18)VVVLPIT(-110)QQGY(-140)QHEY(-150)VDQPK	-0.201636	0.360148
Uncharacterized protein KIAA1551	KIAA1551	S	DSQERDNVNSRLSKRSFSADGFEMLQNPVKD	RS(4.1)FS(-4.1)ADGFEMLQNPVK	-0.20153	0.582919
Myb/SANT-like DNA-binding domain-containing protein 2	MSANTD2	S	DGNPSLSDPSTPRGASPLGPGSAAGSGAAAS	GAS(41)PLGPGS(-41)AAGS(-50)GAAAS(-99)GGLGLGLGGR	-0.201382	0.228668
E3 ubiquitin-protein ligase PDZRN3	PDZRN3	S	NTGESCRSTPLTLEISPDNSLRRAAEGISCP	S(-110)T(-110)PLT(-53)LEIS(28)PDNS(-28)LRR	-0.201318	0.455335
Zinc finger CCCH domain-containing protein 8	ZC3H8	T	KTATDSDERIDDEIDTEVEETQEEKIKLECE	T(-85)AT(-73)DS(-68)DERIDDEIDT(58)EVEET(-58)QEEK	-0.201279	0.450819
Bcl-2-associated transcription factor 1	BCLAF1	S	EWEDQEALDYFSDKESGKQKFNDSEGDDTEE	GRAEGEWEDQEALDY(-37)FS(37)DKES(75)GK	-0.201194	0.187332
Serine/threonine-protein kinase ULK1	ULK1	S	QVGTIPERPGWSGTPSPQGAEMRGGRSPRPG	MS(-150)LGGGRPY(-150)T(-130)PS(-120)PQVGT(-52)IPERPGWS(-22)GT(-20)PS(20)PQGAEMR	-0.200924	0.502339
Keratin, type II cytoskeletal 8	KRT8	S	AVVVKKIETRDGKLVSESSDVLPK_______	LVS(34)ES(-34)S(-39)DVLPK	-0.200905	0.561021
Nucleolar RNA helicase 2	DDX21	S	___MPGKLRSDAGLESDTAMKKGETLRKQTE	LRS(-93)DAGLES(26)DT(-26)AMK	-0.200902	0.460923
Proline-rich protein 11	PRR11	S	QMDLRKLLRKVDVERSPGGTPLTNKENMETG	VDVERS(20)PGGT(-20)PLT(-37)NK	-0.200857	0.486
DNA (cytosine-5)-methyltransferase 1	DNMT1	S	ADDDEEVDDNIPEMPSPKKMHQGKKKKQNKN	EADDDEEVDDNIPEMPS(51)PKK	-0.200846	0.328545
Ribosome-binding protein 1	RRBP1	S	TESASVQGRNTDVAQSPEAPKQEAPAKKKSG	NT(-160)DVAQS(160)PEAPKQEAPAK	-0.200758	0.864004
Rho GTPase-activating protein 12	ARHGAP12	S	EQIRATTPPNQGRPDSPVYANLQELKISQSA	AT(-56)T(-50)PPNQGRPDS(36)PVY(-36)ANLQELK	-0.200481	0.550367
Nuclear receptor corepressor 2	NCOR2	S	TAPQPFSSRHSSSPLSPGGPTHLTKPTTTSS	HS(-120)S(-91)S(-64)PLS(64)PGGPT(-70)HLT(-130)KPT(-150)T(-150)T(-150)S(-140)S(-140)S(-140)ERER	-0.200438	0.588175
Splicing factor 3A subunit 1	SF3A1	S	YEKFGESEEVEMEVESDEEDDKQEKAEEPPS	FGES(-190)EEVEMEVES(190)DEEDDKQEK	-0.200392	0.370193
Sal-like protein 2	SALL2	T	LASSSSSSSSSSGAETPKQAFFHLYHPLGSQ	T(-200)LAS(-160)S(-140)S(-110)S(-81)S(-78)S(-67)S(-55)S(-44)S(-34)S(-36)GAET(34)PK	-0.200382	0.670536
Inner nuclear membrane protein Man1	LEMD3	S	LSDEELFSQLRRYGLSPGPVTESTRPVYLKK	Y(-62)GLS(58)PGPVT(-58)ES(-68)T(-68)RPVY(-96)LK	-0.200371	0.620127
Pleckstrin homology domain-containing family A member 5	PLEKHA5	T	SHRAQIMARYPEGYRTLPRNSKTRPESICSV	Y(-62)PEGY(-61)RT(61)LPR	-0.20029	0.508583
Ribonucleoside-diphosphate reductase subunit M2	RRM2	S	RVPLAPITDPQQLQLSPLKGLSLVDKENTPP	VPLAPIT(-210)DPQQLQLS(210)PLK	-0.20025	0.589501
Uracil-DNA glycosylase	UNG;DKFZp781L1143	S	KKAPAGQEEPGTPPSSPLSAEQLDRIQRNKA	KAPAGQEEPGT(65)PPS(-21)S(21)PLS(-43)AEQLDR	-0.199977	0.197277
DNA-directed RNA polymerase I subunit RPA34	CD3EAP	S	PQQSLSGSPLQPIPASPPPQIPPGLRPRFCA	ILEGPQQS(-120)LS(-100)GS(-95)PLQPIPAS(95)PPPQIPPGLRPR	-0.199938	0.416803
Thioredoxin-related transmembrane protein 1	TMX1	S	LKKVEEEQEADEEDVSEEEAESKEGTNKDFP	KVEEEQEADEEDVS(180)EEEAES(-180)K	-0.199853	0.372707
Pleckstrin homology-like domain family B member 2	PHLDB2	S	KTSASEGNPYVSSTLSVPASPRVARKMLLAS	T(-140)S(-140)AS(-130)EGNPY(-110)VS(-42)S(-25)T(-20)LS(20)VPAS(-28)PR	-0.199808	0.313601
Interferon regulatory factor 2-binding protein 1	IRF2BP1	S	VSGLGSRGLTLAPGLSPARPLFGSDFEKEKQ	GLT(-81)LAPGLS(37)PARPLFGS(-37)DFEK	-0.199747	0.929543
Protein AHNAK2	AHNAK2	S	GQIRMPKFKIPSLGWSPSKHTKTGREKATED	IPS(-54)LGWS(29)PS(-29)K	-0.19973	0.912246
Proline-rich protein 12	PRR12	T	GRLKEKKKGPERGGETPEGLATSVVHYGAGA	GGET(100)PEGLAT(-100)S(-110)VVHY(-130)GAGAK	-0.199613	0.402791
	FUBP1	S	SWTSPSSTTHWEGMPSPFKDQPDAKKVAPQN	RPLEDGDGS(-42)WT(-39)S(-36)PS(-23)S(-19)T(-19)T(-19)HWEGMPS(19)PFKDQPDAK	-0.199542	0.43495
FACT complex subunit SSRP1	SSRP1	S	SRGSSSKSSSRQLSESFKSKEFVSSDESSSG	QLS(-40)ES(40)FK	-0.199428	0.280174
Tumor suppressor p53-binding protein 1	TP53BP1	T	VSSPATPTASSSSSTTPTRKITESPRASMGV	S(-150)NVS(-120)S(-93)PAT(-74)PT(-65)AS(-43)S(-32)S(-18)S(-20)S(-22)T(-22)T(8.7)PT(-8.7)RK	-0.199317	0.278446
Uncharacterized protein KIAA1109	KIAA1109	S	KRQASVCSTRLGSTKSLTAAFYGDKQPVTVG	S(10)LT(-10)AAFY(-68)GDK	-0.199165	0.490659
Rhophilin-2;Putative rhophilin-2-like protein RHPN2P1	RHPN2;RHPN2P1	S	DDDKTDKTKKISKKLSFLSWGTNKNRQKSAS	KLS(58)FLS(-58)WGT(-90)NK	-0.199113	0.457079
Protein Wiz	WIZ	S	RTQSRPGGPPNPPGPSPKALAKMMGGAGPGS	T(-130)QS(-110)RPGGPPNPPGPS(110)PK	-0.199104	0.706602
C2 domain-containing protein 2	C2CD2	S	KLFFRRRHQQKDPGMSQSHNDLVFLEQPEGS	DPGMS(6.6)QS(-6.6)HNDLVFLEQPEGS(-84)R	-0.199056	0.448033
Serine/threonine-protein kinase WNK2	WNK2	S	RALGSPRKRPEQQDVSSPAKTVGRFSVVSTQ	KRPEQQDVS(18)S(-18)PAK	-0.198957	1.68808
Disintegrin and metalloproteinase domain-containing protein 9	ADAM9	S	ESDGKNQANPSRQPGSVPRHVSPVTPPREVP	NQANPS(-44)RQPGS(44)VPR	-0.198917	0.474453
Brefeldin A-inhibited guanine nucleotide-exchange protein 2	ARFGEF2	S	KVSTENGDAPRERGSSLSGTDDGAQEVVKDI	GS(-21)S(21)LS(-42)GT(-69)DDGAQEVVK	-0.198898	0.335536
Bcl-2-like protein 13	BCL2L13	S	LGTREPDTEVITVEKSSPATSLFVELDEEEV	S(0)S(0)PAT(-68)S(-110)LFVELDEEEVK	-0.198788	0.460694
Bcl-2-like protein 13	BCL2L13	S	GTREPDTEVITVEKSSPATSLFVELDEEEVK	S(-8.1)S(8.1)PAT(-40)S(-63)LFVELDEEEVK	-0.198788	0.460694
Poly(rC)-binding protein 2	PCBP2	S	PMTHGNTGFSGIESSSPEVKGYWAGLDASAQ;PMTHGNTGFSGIESSSPEVKGYWGLDASAQT	LHQLAMQQS(-150)HFPMT(-110)HGNT(-53)GFS(-41)GIES(-27)S(-19)S(19)PEVK	-0.198669	0.60394
Lamina-associated polypeptide 2, isoform alpha;Thymopoietin;Thymopentin	TMPO	S	SSQPEHSAMLVSTAASPSLIKETTTGYYKDI	S(-190)S(-190)S(-180)S(-190)S(-190)S(-190)QPEHS(-120)AMLVS(-61)T(-59)AAS(31)PS(-31)LIK	-0.198511	0.597136
Nuclear mitotic apparatus protein 1	NUMA1	S	MTKKLDVEEPDSANSSFYSTRSAPASQASLR	KLDVEEPDS(-41)ANS(-14)S(14)FY(-24)S(-22)T(-26)R	-0.198438	0.444039
Pleckstrin homology domain-containing family A member 6	PLEKHA6	S	QAALNKVGVVPPRTKSPTDDEVTPSAVVRRN	T(-41)KS(41)PT(-49)DDEVT(-93)PS(-97)AVVRR	-0.19841	0.597289
Plasminogen activator inhibitor 1 RNA-binding protein	SERBP1	S	YIQKQISYNYSDLDQSNVTEETPEGEEHHPV	QIS(-91)Y(-110)NY(-110)S(-66)DLDQS(61)NVT(-61)EET(-73)PEGEEHHPVADT(-100)ENK	-0.198283	0.430296
Phosphatidylinositol 3,4,5-trisphosphate 5-phosphatase 2	INPPL1	S	VLEGVPHQLLPPEPPSPARAPVPSATKNKVA	NS(-90)FNNPAY(-64)Y(-59)VLEGVPHQLLPPEPPS(59)PAR	-0.198277	0.676171
Zinc finger protein basonuclin-2	BNC2	T	_________MAHLGPTPPPHSLNYKSEDRLS	AHLGPT(89)PPPHS(-89)LNY(-150)K	-0.198244	0.599586
Methyl-CpG-binding protein 2	MECP2	S	EKSPGKLLVKMPFQTSPGGKAEGGGATTSTQ	MPFQT(-6.4)S(6.4)PGGK	-0.19802	0.948532
Signal-induced proliferation-associated 1-like protein 1	SIPA1L1	S	PRSISSDGRPLERRLSPGSDIYVTVSSMALA	RLS(29)PGS(-29)DIY(-62)VT(-62)VS(-61)S(-61)MALAR	-0.197996	0.403823
Disks large homolog 5	DLG5	T	QRKSIFDPNTFKRPQTPPKIDYLLPGPGPAH	RPQT(100)PPKIDY(-87)LLPGPGPAHS(38)PQPS(-38)K	-0.197958	0.880351
Cyclin-dependent kinase 7	CDK7	S	GVLKLADFGLAKSFGSPNRAYTHQVVTRWYR	S(-81)FGS(81)PNRAY(-130)T(-89)HQVVT(-200)R	-0.197943	0.230956
Protein FAM193A	FAM193A	S	HIKDEKSNPTPMEPTSPGEHQQNSKLVLAES	S(-110)NPT(-82)PMEPT(-25)S(25)PGEHQQNS(-29)K	-0.197929	0.335077
Uncharacterized protein FLJ45252	AAK1	S	EAVSGPMAGKPFRPQSLSKYSRHYSPEDEPS	PFRPQS(21)LS(-21)K	-0.197847	1.04611
Microtubule-associated protein	MAP4	S	SLQDVGQSAAPTFMISPETVTGTGKKCSLPA	GIS(-130)EDS(-130)HLES(-120)LQDVGQS(-70)AAPT(-34)FMIS(22)PET(-22)VT(-33)GT(-43)GK	-0.197719	0.519959
Nitric oxide synthase-interacting protein	NOSIP	T	KDKDKVLPSFWIPSLTPEAKATKLEKPSRTV	VLPS(-78)FWIPS(-17)LT(17)PEAK	-0.197713	0.582174
Kinesin-like protein KIF1A	KIF1A	S	TGVYELSLCHVADAGSPGMQRRRRRVLDTSV	VT(-310)GVY(-300)ELS(-140)LCHVADAGS(140)PGMQR	-0.197644	0.161998
Protein enabled homolog	ENAH	S	SPRKNQIVFDNRSYDSLHRPKSTPLSQPSAN	S(-68)Y(-71)DS(68)LHRPK	-0.197487	0.235133
Oxysterol-binding protein-related protein 11	OSBPL11	S	PPLKSRSFSLASSSNSPISQRRPSQNAISFF	S(-180)FS(-140)LAS(-52)S(-48)S(-45)NS(40)PIS(-40)QR	-0.197437	0.547475
AP-4 complex accessory subunit tepsin	ENTHD2	S	ILLRTRPWLQELSMGSPGPVTNKATKILRHF	T(-140)RPWLQELS(-69)MGS(62)PGPVT(-62)NK	-0.197331	0.517238
Palmitoyltransferase ZDHHC5;Palmitoyltransferase	ZDHHC5	S	KIMDNGIQGELRRTKSKGSLEITESQSADAE	S(58)KGS(39)LEIT(-39)ES(-51)QS(-57)ADAEPPPPPKPDLS(-100)R	-0.197145	0.92107
Palmitoyltransferase ZDHHC5;Palmitoyltransferase	ZDHHC5	S	DNGIQGELRRTKSKGSLEITESQSADAEPPP	S(58)KGS(39)LEIT(-39)ES(-51)QS(-57)ADAEPPPPPKPDLS(-100)R	-0.197145	0.92107
Protein Smaug homolog 2	SAMD4B	S	LGARAAFTTPDHAPLSPQSSVASSGSEQTEE	AAFT(-69)T(-61)PDHAPLS(56)PQS(-56)S(-61)VAS(-130)S(-130)GS(-150)EQT(-180)EEQGS(-200)S(-200)R	-0.197008	0.307698
Rho GTPase-activating protein 5	ARHGAP5	S	KTLFSKAKSYYRRTHSDASDDEAFTTSKTKR	RT(-23)HS(23)DAS(48)DDEAFT(-74)T(-79)S(-84)K	-0.196574	0.22473
Neurabin-1	PPP1R9A	S	STDSLDSLSSRTEAVSPTVSQLSAVFENTDS	T(-26)EAVS(7.9)PT(-7.9)VS(-28)QLS(-35)AVFENT(-100)DS(-120)PS(-120)AIIS(-130)EK	-0.196545	0.141955
DCC-interacting protein 13-alpha	APPL1	S	TAARVNQSALEAVTPSPSFQQRHESLRPAAG	VNQS(-97)ALEAVT(-21)PS(14)PS(-14)FQQR	-0.196517	0.570462
Sal-like protein 4	SALL4	S	PSALLPQAPGSVLFQSPFSTVALDTSKKGKG	LPS(-90)ALLPQAPGS(-51)VLFQS(33)PFS(-33)T(-40)VALDT(-66)S(-66)K	-0.196478	0.385692
Liprin-alpha-1	PPFIA1	S	ALRLDRLHKGALHTVSHEDIRDIRNSTGSQD	GALHT(-27)VS(27)HEDIR	-0.196453	1.37962
PAB-dependent poly(A)-specific ribonuclease subunit PAN3	PAN3	S	AGSSPLHSPKITPHTSPAPRRRSHTPNPASY	IT(-65)PHT(-15)S(15)PAPR	-0.195824	1.67871
Tight junction protein ZO-1	TJP1	S	YSSKGKPPEADGVDRSFGEKRYEPIQATPPP	GKPPEADGVDRS(52)FGEK	-0.195797	0.390145
Protein ECT2	ECT2	T	DARAGETMYLYEKANTPELKKSVSMLSLNTP	ANT(98)PELKK	-0.195729	0.223063
MORC family CW-type zinc finger protein 2	MORC2	S	KLSPATPSRKRSVAVSDEEEVEEEAERRKER	KRS(61)VAVS(61)DEEEVEEEAER	-0.195679	1.05945
Oxysterol-binding protein-related protein 10	OSBPL10	S	LSVGAPGVVTITHHKSPAAARRAKSQYSGQL	HLS(-140)VGAPGVVT(-66)IT(-50)HHKS(50)PAAAR	-0.195486	0.383298
N-alpha-acetyltransferase 15, NatA auxiliary subunit	NAA15	S	LTDENKEHEADTANMSDKELKKLRNKQRRAQ	EHEADT(-92)ANMS(92)DK	-0.195163	0.164353
Cdc42 effector protein 4	CDC42EP4	S	LGSLRDSALFVKNAMSLPQLNEKEAAEKGTS	NAMS(170)LPQLNEK	-0.195096	1.51125
p21-activated protein kinase-interacting protein 1	PAK1IP1	S	KVADMKESLPPAAEPSPVSKEQSKIGKKEPG	ES(-77)LPPAAEPS(21)PVS(-21)K	-0.195089	0.414753
MORC family CW-type zinc finger protein 2	MORC2	S	PAPLVQQLSPSLLPNSKSPREVPSPKVIKTP	T(-81)AS(-81)RPAPLVQQLS(-39)PS(-18)LLPNS(1.8)KS(-1.8)PR	-0.195027	1.12487
Transcription factor Sp2	SP2	S	TPRKLVPIKPAPLPLSPGKNSFGILSSKGNI	PAPLPLS(83)PGK	-0.194935	1.00925
	PHF6	S	AADLEESFNEHELEPSSPKSKKKSRKGRPRK	T(-67)AHNS(-41)EAADLEES(31)FNEHELEPS(3)S(-3)PK	-0.194906	0.447571
Serine/threonine-protein phosphatase 2A 56 kDa regulatory subunit delta isoform	PPP2R5D	S	MLKDIKKEKVLLRRKSELPQDVYTIKALEAH	RKS(120)ELPQDVY(-120)T(-120)IK	-0.194863	0.395712
Na(+)/H(+) exchange regulatory cofactor NHE-RF1	SLC9A3R1	S	QKENSREALAEAALESPRPALVRSASSDTSE	ENS(-160)REALAEAALES(160)PRPALVR	-0.194813	0.763373
Histone-lysine N-methyltransferase SETD2	SETD2	S	PDKQTQNKEKRKRRSSLSPPSSAYERGTKRP	RRS(-6.8)S(6.8)LS(-5.8)PPS(5.8)S(-11)AY(-21)ER	-0.19478	0.327913
Histone-lysine N-methyltransferase SETD2	SETD2	S	KQTQNKEKRKRRSSLSPPSSAYERGTKRPDD	RRS(-0.92)S(0.92)LS(28)PPS(-28)S(-32)AY(-53)ER	-0.19478	0.327913
Heterogeneous nuclear ribonucleoprotein K	HNRNPK	S	KRPAEDMEEEQAFKRSRNTDEMVELRILLQS	RS(9.3)RNT(-9.3)DEMVELR	-0.19477	0.419913
E3 ubiquitin-protein ligase UBR4	UBR4	S	TLSDVEDQKELASPVSPELRQKEVQMNFLNQ	ELAS(-30)PVS(30)PELR	-0.194764	0.335248
Lipolysis-stimulated lipoprotein receptor	LSR	S	SGVPSIYAPSTYAHLSPAKTPPPPAMIPMGP	AAT(-160)S(-150)GVPS(-120)IY(-96)APS(-51)T(-46)Y(-47)AHLS(46)PAK	-0.194489	0.497366
Pleckstrin homology domain-containing family G member 2	PLEKHG2	S	SRPEPLPGPPIRLHLSPVGIPGSARPSRLER	LHLS(87)PVGIPGS(-87)ARPS(-87)RLER	-0.194453	0.394254
Activity-dependent neuroprotector homeobox protein	ADNP	S	KPQPKVQEKADIPVKSSPQAAVPYKKDVGKT	S(0)S(0)PQAAVPY(-80)KK	-0.194423	0.462456
Activity-dependent neuroprotector homeobox protein	ADNP	S	PQPKVQEKADIPVKSSPQAAVPYKKDVGKTL	S(-6.9)S(6.9)PQAAVPY(-75)KK	-0.194423	0.462456
Neuroblast differentiation-associated protein AHNAK	AHNAK	S	EYQRIYTTKIKPRLKSEDGVEGDLGETQSRT	LKS(150)EDGVEGDLGET(-150)QS(-170)R	-0.194275	1.3846
ELM2 and SANT domain-containing protein 1	ELMSAN1	S	KTSQKFPRVPLPRRESPSEERLEPKREVKEP	RES(30)PS(-30)EERLEPK	-0.194225	0.512226
Eukaryotic translation initiation factor 4E-binding protein 1	EIF4EBP1	T	VLGDGVQLPPGDYSTTPGGTLFSTTPGGTRI	VVLGDGVQLPPGDY(-32)S(-29)T(-20)T(20)PGGT(-17)LFS(1.5)T(-1.5)T(-2)PGGT(-9.8)RIIY(-28)DRK	-0.194196	1.11355
Pantothenate kinase 1	PANK1	S	LLPELQPQPLLPQHDSPAKKCRLRRRMDSGR	LPLLPELQPQPLLPQHDS(84)PAKK	-0.194193	1.07364
Eukaryotic translation initiation factor 4E-binding protein 1	EIF4EBP1	S	TRIIYDRKFLMECRNSPVTKTPPRDLPTIPG	FLMECRNS(36)PVT(-36)K	-0.194137	0.256785
Neurogenic locus notch homolog protein 3;Notch 3 extracellular truncation;Notch 3 intracellular domain	NOTCH3	S	QERLHQDIVRLLDQPSGPRSPPGPHGLGPLL	LLDQPS(5.8)GPRS(-5.8)PPGPHGLGPLLCPPGAFLPGLK	-0.194057	0.343268
Uncharacterized protein FLJ45252	AAK1	S	PGKLGGAVPFAPPEVSPEQAKTVQGGRKNQF	LGGAVPFAPPEVS(110)PEQAK	-0.194004	0.678939
Mitochondrial import inner membrane translocase subunit TIM14	DNAJC19	S	EPKMTKREAALILGVSPTANKGKIRDAHRRI	REAALILGVS(16)PT(-16)ANK	-0.193991	0.451498
Cofilin-1	CFL1	S	EEVKDRCTLAEKLGGSAVISLEGKPL_____	LGGS(51)AVIS(-51)LEGKPL	-0.193853	0.416532
Histone-lysine N-methyltransferase 2D	KMT2D	S	LSMKIPNSYEVLFPESPARAGTEPKKGEAEG	IPNS(-79)Y(-74)EVLFPES(74)PAR	-0.193533	0.440927
cAMP-dependent protein kinase type II-beta regulatory subunit	PRKAR2B	S	GAFNAPVINRFTRRASVCAEAYNPDEEEDDA	RAS(150)VCAEAY(-150)NPDEEEDDAES(-250)R	-0.193433	0.218051
BRCA1-A complex subunit Abraxas	FAM175A	T	LMVEHTDIPEASPASTPQIIKHKALDLDDRW	S(-120)S(-120)CNY(-130)NHHLDVVDNLT(-87)LMVEHT(-58)DIPEAS(23)PAS(-12)T(12)PQIIK	-0.193236	0.262808
Nucleosome-remodeling factor subunit BPTF	BPTF	S	STTAAGTGEQRQSKLSPQMQVHQDKTLPPAQ	QS(-77)KLS(77)PQMQVHQDK	-0.193169	0.471237
Sodium-dependent phosphate transporter 2	SLC20A2	S	HPRAAYGRALSMTHGSVKSPISNGTFGFDGH	ALS(-45)MT(-17)HGS(17)VK	-0.192716	0.419432
Very-long-chain (3R)-3-hydroxyacyl-CoA dehydratase 3	HACD3	S	RPLFLAPDFDRWLDESDAEMELRAKEEERLN	WLDES(110)DAEMELR	-0.1926	0.200394
Telomere-associated protein RIF1	RIF1	S	SPSGMQTRCVWSPLASPSTSILKRGLKRSQE	CVWS(70)PLAS(17)PS(-17)T(-26)S(-34)ILK	-0.192591	0.236659
Src substrate cortactin	CTTN	T	EARRKLEEQARAKTQTPPVSPAPQPTEERLP	T(-49)QT(49)PPVS(-63)PAPQPT(-140)EERLPS(-190)S(-190)PVY(-240)EDAAS(-220)FK	-0.192508	0.554793
Ubiquitin-like modifier-activating enzyme 1	UBA1	S	SVDDSRLEELKATLPSPDKLPGFKMYPIDFE	AT(-59)LPS(59)PDKLPGFK	-0.192504	0.901919
Cleavage and polyadenylation specificity factor subunit 6	CPSF6	T	RGDYGPPGREMDTARTPLSEAEFEEIMNRNR	EMDT(-40)ART(40)PLS(-69)EAEFEEIMNR	-0.192403	0.549854
Serine/arginine repetitive matrix protein 2	SRRM2	S	RKPIDSLRDSRSLSYSPVERRRPSPQPSPRD	S(-94)LS(-58)Y(-60)S(58)PVER	-0.192389	0.525535
Heterogeneous nuclear ribonucleoprotein L-like	HNRNPLL	S	GGGGGRSFSQPEAGGSHHKVSVSPVVHVRGL	S(-110)FS(-79)QPEAGGS(79)HHK	-0.192139	0.53572
Pleckstrin homology domain-containing family A member 5	PLEKHA5	S	PDRRSVPAGLTLQSVSPQSLQGKTLSQDEGR	S(-91)VPAGLT(-58)LQS(-30)VS(29)PQS(-29)LQGK	-0.192109	0.389484
7SK snRNA methylphosphate capping enzyme	MEPCE	T	AGGSESHPVPPTAPLTPLLHGEGASQQPRHR	HRGQHHQQQQAAGGS(-62)ES(-67)HPVPPT(-23)APLT(23)PLLHGEGAS(-38)QQPR	-0.191855	0.261295
BRCA1-A complex subunit Abraxas	FAM175A	S	DNLTLMVEHTDIPEASPASTPQIIKHKALDL	S(-110)S(-110)CNY(-130)NHHLDVVDNLT(-71)LMVEHT(-49)DIPEAS(43)PAS(-43)T(-49)PQIIK	-0.191636	0.192083
Caldesmon	CALD1	S	VRNIKSMWEKGNVFSSPTAAGTPNKETAGLK	GNVFS(-25)S(18)PT(-18)AAGT(-38)PNK	-0.191269	0.6845
MICAL-like protein 1	MICALL1	S	SSSAPAGAEADGPKASPEARPQIPTKPRVPG	DVPGGGPS(-85)S(-80)S(-64)APAGAEADGPKAS(31)PEARPQIPT(-31)K	-0.191096	0.601542
Double-strand break repair protein MRE11A	MRE11A	S	NVTTKNYSEVIEVDESDVEEDIFPTTSKTDQ	NY(-150)S(-120)EVIEVDES(110)DVEEDIFPT(-110)T(-110)S(-120)K	-0.190984	0.36902
PHD finger protein 3	PHF3	S	DRPFNRGKGDRQRFYSDSHHLKRERHEKEWE	FY(-26)S(12)DS(-12)HHLK	-0.190942	0.259346
Uncharacterized protein C1orf226	C1orf226	S	ESWEDGSPPPQARTSSLDNEGPHPDLLSFE_	T(-27)S(-27)S(27)LDNEGPHPDLLS(-150)FE	-0.190871	0.219476
SPATS2-like protein	SPATS2L	T	NKGGAKNQEASLGMKTPEAPAHSEKPRRRQH	NQEAS(-79)LGMKT(47)PEAPAHS(-47)EK	-0.190771	0.529606
PDZ and LIM domain protein 5	PDLIM5	S	NMAYNKAPRPFGSVSSPKVTSIPSPSSAFTP	APRPFGS(-52)VS(-21)S(21)PK	-0.190727	0.624974
AT-rich interactive domain-containing protein 4B	ARID4B	S	EENKVHADLVISKPVSKSPERLRKDIEVLSE	PVS(1.7)KS(-1.7)PERLR	-0.190659	0.822315
PH-interacting protein	PHIP	S	LENSVKHSKALNTLSSPGQSSFSHGTRNNSA	ALNT(-52)LS(-17)S(17)PGQS(-21)S(-27)FS(-32)HGT(-38)R	-0.190553	0.702084
WD repeat-containing protein mio	MIOS	S	VPHQGRGFSQYGVSGSPTKSKVTSCPGCRKP	GFS(-150)QY(-110)GVS(-15)GS(15)PT(-18)K	-0.190382	1.13962
Cyclin-dependent kinase 16	CDK16	S	SPIFDKPLSRRLRRVSLSEIGFGKLETYIKL	RVS(32)LS(-32)EIGFGK	-0.19034	0.480747
Undifferentiated embryonic cell transcription factor 1	UTF1	S	LLLDRRQALPTYRRVSAALAQQQVRRTPAQC	RVS(69)AALAQQQVRR	-0.190284	0.340362
Vacuolar protein sorting-associated protein 13D	VPS13D	S	SFDIPTGSLRDSRAQSPVSGPNVAHLTDGAT	AQS(42)PVS(-42)GPNVAHLT(-78)DGAT(-86)LNDR	-0.190154	0.223738
Inner centromere protein	INCENP	S	VGTGRSASKLRIAQVSPGPRDSPAFPDSPWR	IAQVS(75)PGPRDS(75)PAFPDS(75)PWRER	-0.190076	0.707656
MICAL-like protein 1	MICALL1	S	IPTKPRVPGKLQELASPPAGRPTPAPRKASE	LQELAS(61)PPAGRPT(-61)PAPR	-0.189808	0.425107
Microtubule-associated protein 2	MAP2	S	VFKQAKDKVSDGVTKSPEKRSSLPRPSSILP	VS(-130)DGVT(-33)KS(33)PEK	-0.18976	0.23542
Msx2-interacting protein	SPEN	T	VAAKDKKPNKSKRSKTPVQAAAVSIVEKPVT	RS(-10)KT(10)PVQAAAVS(-120)IVEK	-0.189542	0.587913
Splicing factor, arginine/serine-rich 19	SCAF1	S	PRAPEGDDFLSLHAESDGEGALQVDLGEPAP	APEGDDFLS(-31)LHAES(31)DGEGALQVDLGEPAPAPPAADS(-130)R	-0.189493	0.161949
Chromodomain-helicase-DNA-binding protein 2	CHD2	S	NPSEEGEVKDDGLEKSPMKKKQKKKENKENK	HS(-82)DNPS(-69)EEGEVKDDGLEKS(69)PMK	-0.18935	0.27433
Sphingosine kinase 2	SPHK2	S	SELTLTPDPAPPMAHSPLHRSVSDLPLPLPQ	S(-63)ELT(-50)LT(-37)PDPAPPMAHS(37)PLHR	-0.189271	0.283608
Growth factor receptor-bound protein 7	GRB7	S	LEEAQAWRKKTNHRLSLPMPASGTSLSAAIH	T(-19)NHRLS(19)LPMPAS(-69)GT(-99)S(-100)LS(-120)AAIHR	-0.189212	0.533224
Anaphase-promoting complex subunit 2	ANAPC2	S	PVDADPGKSSSKRRSSDIISLLVSIYGSKDL	RRS(-1.8)S(1.8)DIIS(-33)LLVS(-90)IY(-110)GS(-110)K	-0.188913	0.618949
CAP-Gly domain-containing linker protein 1	CLIP1	S	TKTASESISNLSEAGSIKKGERELKIGDRVL	T(-130)AS(-110)ES(-73)IS(-57)NLS(-30)EAGS(30)IK	-0.188893	0.233326
182 kDa tankyrase-1-binding protein	TNKS1BP1	S	LGEGSRDAGRPGERGSGGLFSPSTAHVPDGA	DAGRPGERGS(50)GGLFS(-50)PS(-64)T(-64)AHVPDGALGQR	-0.188748	0.539614
MAP kinase-activated protein kinase 5	MAPKAPK5	T	LCDFGFAKIDQGDLMTPQFTPYYVAPQVLEA	IDQGDLMT(72)PQFT(-72)PY(-190)Y(-200)VAPQVLEAQRR	-0.188735	0.214667
Sal-like protein 4	SALL4	T	PNYNSPRAGGFQGSGTPEPGSETLKLQQLVE	AGGFQGS(-78)GT(78)PEPGS(-96)ET(-100)LK	-0.188683	1.00172
Ensconsin	MAP7	S	GSPSIHSADPDRRSVSTMNLSKYVDPVISKR	S(-54)VS(28)T(-28)MNLS(-89)K	-0.18863	0.276661
Palladin	PALLD	S	CTGRLMVQAVNQRGRSPRSPSGHPHVRRPRS	GRS(78)PRS(39)PS(-39)GHPHVR	-0.188613	0.698033
DNA-directed RNA polymerase II subunit RPB1	POLR2A	S	SPTYSLTSPAISPDDSDEEN___________	GS(-97)T(-97)Y(-110)S(-97)PT(-97)S(-94)PGY(-99)S(-91)PT(-87)S(-84)PT(-80)Y(-79)S(-72)LT(-49)S(-38)PAIS(-14)PDDS(14)DEEN	-0.188478	0.289524
Tumor suppressor p53-binding protein 1	TP53BP1	S	KEQNPPPARSEDMPFSPKASVAAMEAKEQLS	S(-160)EDMPFS(160)PK	-0.188478	0.275585
Forkhead box protein O1	FOXO1	S	GAGDSPGSQFSKWPASPGSHSNDDFDNWSTF	WPAS(51)PGS(-51)HS(-62)NDDFDNWS(-110)T(-100)FRPR	-0.18825	0.370975
Sin3 histone deacetylase corepressor complex component SDS3	SUDS3	S	TLNKLKSPKRPASPSSPEHLPATPAESPAQR	RPAS(13)PS(-13)S(20)PEHLPAT(-110)PAES(-140)PAQR	-0.1882	0.111189
A-kinase anchor protein 8	AKAP8	S	FQLYEEPDTKLARVDSEGDFSENDDAAGDFR	LARVDS(54)EGDFS(54)ENDDAAGDFR	-0.188183	0.18704
A-kinase anchor protein 8	AKAP8	S	EPDTKLARVDSEGDFSENDDAAGDFRSGDEE	LARVDS(54)EGDFS(54)ENDDAAGDFR	-0.188183	0.18704
Glutamate receptor ionotropic, delta-2	GRID2	S	EHLHRRVNSLCTDDDSPHKQFSTSSIDLTPL	RVNS(-110)LCT(-52)DDDS(52)PHK	-0.188108	0.489361
Semaphorin-6A	SEMA6A	T	LIKADQHHLDLTALPTPESTPTLQQKRKPSR	ADQHHLDLT(-35)ALPT(35)PES(-18)T(18)PT(-20)LQQK	-0.188034	1.32291
Transcriptional repressor p66-alpha	GATAD2A	S	WKKTPLSTGGTLAFVSPSLAVHKSSSAVDRQ	T(-180)PLS(-150)T(-140)GGT(-110)LAFVS(29)PS(-29)LAVHK	-0.188026	0.659413
Atrophin-1	ATN1	T	PYGKRAPSPGAYKTATPPGYKPGSPPSFRTG	T(-23)AT(23)PPGY(-18)KPGS(7.8)PPS(-7.8)FR	-0.187993	0.368806
Ras GTPase-activating protein nGAP	RASAL2	T	LPRVLADITKSLTNPTPIQQQLRRFTEHNSS	S(-140)LT(-92)NPT(92)PIQQQLR	-0.187974	0.593774
Neuroblast differentiation-associated protein AHNAK	AHNAK	S	VDVTGREGAKDIDISSPEFKIKIPRHELTEI	DIDIS(-20)S(20)PEFK	-0.187912	0.400384
E3 ubiquitin-protein ligase MYCBP2	MYCBP2	S	SIGKAPLKDEQEMRASPKISRKCANRHTRPK	APLKDEQEMRAS(120)PK	-0.187853	0.39689
Ankyrin repeat and SAM domain-containing protein 1A	ANKS1A	S	PSFASEWDEIEKIMSSIGEGIDFSQERQKIS	IMS(-20)S(20)IGEGIDFS(-110)QER	-0.187758	0.254595
ATR-interacting protein	ATRIP	S	SERANKLAAPSVSHVSPRKNPSVVIKPEACS	LAAPS(-88)VS(-50)HVS(50)PRK	-0.187749	0.314346
CLIP-associating protein 1	CLASP1	S	SLRGVTEAIEKFSFRSQEDLNEPIKRDGKKE	FS(-86)FRS(86)QEDLNEPIKR	-0.187738	0.859293
La-related protein 1	LARP1	T	EIDDRDVNKILIVTQTPHYMRRHPGGDRTGN	ILIVT(-87)QT(87)PHY(-94)MR	-0.187479	0.534894
Rho guanine nucleotide exchange factor 11	ARHGEF11	T	QEDMGLCSLEHLPPRTRNSGIWESPELDRNL	T(4.2)RNS(-4.2)GIWES(-57)PELDRNLAEDAS(-170)S(-170)T(-180)EAAGGY(-190)K	-0.187133	1.20815
X-linked retinitis pigmentosa GTPase regulator	RPGR	S	THIMSLNSNEKSLKLSPVQKQKDHEFSKTEE	S(-55)LKLS(55)PVQK	-0.187105	0.449796
Transcription intermediary factor 1-beta	TRIM28	S	MALAEGPGAEGPRLASPSGSTSSGLEVVAPE	LAS(11)PS(0)GS(0)T(0)S(0)S(-4.8)GLEVVAPEGT(-39)S(-39)APGGGPGT(-59)LDDS(-75)AT(-79)ICR	-0.187085	0.394351
Ras-specific guanine nucleotide-releasing factor RalGPS2	RALGPS2	S	SAASREDLVGPEVGASPQSGRKSVAAEGALL	S(-140)AAS(-130)REDLVGPEVGAS(46)PQS(-46)GRK	-0.187038	0.699812
OCIA domain-containing protein 1	OCIAD1	S	SYVKTCQEKFKKLENSPLGEALRSGQARRSS	KLENS(250)PLGEALR	-0.187004	0.459109
Histone-lysine N-methyltransferase;Histone-lysine N-methyltransferase SETD1B	SETD1B	T	PPFKAQPQDSATFAHTPPPAQATPAPGFKSA	AQPQDS(-26)AT(-13)FAHT(13)PPPAQAT(-27)PAPGFK	-0.186946	0.19984
Uridine-cytidine kinase 1	UCK1	S	_____MASAGGEDCESPAPEADRPHQRPFLI	AS(-58)AGGEDCES(30)PAPEADRPHQRPFLIGVS(-31)GGT(-30)AS(-33)GK	-0.186804	0.320181
Calmodulin-regulated spectrin-associated protein 2	CAMSAP2	S	PPEKADVPVEKYDGESDKEQFDDDQKVCCGF	Y(-170)DGES(170)DKEQFDDDQK	-0.186803	0.274706
Protein Wiz	WIZ	S	EAGRAADGGERPLAASPPGTVKAEEHQRQNI	AADGGERPLAAS(39)PPGT(-39)VK	-0.186766	0.99197
WASH complex subunit FAM21C;WASH complex subunit FAM21A	FAM21C;FAM21A	S	IAENPANPPVGGKAKSPMFPALGEASSDDDL	AKS(100)PMFPALGEAS(-100)S(-100)DDDLFQS(-130)AKPK	-0.186634	0.447796
PAX3- and PAX7-binding protein 1	PAXBP1	S	KSQRQKIAEEIGIEGSDDDALVTGEQDEELS	IAEEIGIEGS(130)DDDALVT(-130)GEQDEELS(-170)RWEQEQIRK	-0.186373	0.545811
Extended synaptotagmin-2	ESYT2	S	QGLHDLGRSSSSLLASPGHISVKEPTPSIAS	S(-83)S(-83)S(-58)S(-59)LLAS(38)PGHIS(-38)VK	-0.186343	0.267345
CTP synthase 2	CTPS2	S	QQGCKLSSSDRYSDASDDSFSEPRIAELEIS	LS(-33)S(-6.4)S(-5.3)DRY(3.6)S(-3.6)DAS(20)DDS(-20)FS(-33)EPR	-0.18632	0.324367
DNA ligase 1;DNA ligase	LIG1	S	KAALKEWNGVVSESDSPVKRPGRKAARVLGS	EWNGVVS(-50)ES(-15)DS(15)PVK	-0.186191	0.680797
Helicase SRCAP	SRCAP	S	SPPKRKRGRPPKNPPSPRPSQLPVLDRDSTS	NPPS(34)PRPS(-34)QLPVLDRDS(-100)T(-100)S(-100)VLES(-140)CGLGR	-0.186088	0.429927
Vertnin	VRTN	S	APGVAPALPALAPLSSPAKTLELLNREPGLS	HQY(-150)FAPVVGLEEVEAEGAPGVAPALPALAPLS(0)S(0)PAK	-0.18601	0.248301
Tumor suppressor p53-binding protein 1	TP53BP1	S	ASSSSSTTPTRKITESPRASMGVLSGKRKLI	IT(-44)ES(44)PRAS(-69)MGVLS(-130)GK	-0.185911	0.282787
Nuclear fragile X mental retardation-interacting protein 1	NUFIP1	S	ANADPLGVLINSDSESDKEEKPQHSVIPKEV	LEGPPEANADPLGVLINS(8.7)DS(6.1)ES(14)DKEEKPQHS(-6.1)VIPK	-0.185753	0.238597
Mediator of DNA damage checkpoint protein 1	MDC1	T	VHLERAQPFGFIDSDTDAEEERIPATPVVIP	AQPFGFIDS(78)DT(65)DAEEERIPAT(-65)PVVIPMK	-0.185752	0.447701
Transcription elongation factor A protein-like 2	TCEAL2	S	RAEGEGEPDSEREPESEGEPESETRAAGKRP	GGRAEGEGEPDS(-41)EREPES(41)EGEPES(-53)ET(-59)R	-0.185608	0.510032
PHD finger protein 23	PHF23	S	DSLFDLDGPKVASPLSPTSLTHTSRPPAALT	VAS(-69)PLS(42)PT(-42)S(-47)LT(-53)HT(-64)S(-69)RPPAALT(-95)PVPLS(-190)QGDLS(-240)HPPR	-0.185558	0.440077
Hematological and neurological expressed 1 protein;Hematological and neurological expressed 1 protein, N-terminally processed	HN1	S	LGQSEEKPVPAAPVPSPVAPAPVPSRRNPPG	PVPAAPVPS(58)PVAPAPVPS(-58)R	-0.18554	0.7353
Telomere-associated protein RIF1	RIF1	S	IDFSPYNIKYQPKVKSPQRPSDWSKKKNEPL	VKS(79)PQRPS(-79)DWS(-99)K	-0.185522	0.649711
Hematological and neurological expressed 1-like protein	HN1L	S	AARSIPAGAEPGEKGSARKAGPAKEQEPMPT	S(-82)IPAGAEPGEKGS(82)ARK	-0.18552	0.500673
Homeobox-containing protein 1	HMBOX1	S	GRENNERLSTSNGKMSPTRYHANSMGQRSYS	MS(27)PT(-27)RY(-69)HANS(-70)MGQR	-0.185418	0.683217
Neuroblast differentiation-associated protein AHNAK	AHNAK	S	ASLGSLEGEAEAEASSPKGKFSLFKSKKPRH	AS(-240)LGS(-180)LEGEAEAEAS(-20)S(20)PK	-0.185414	0.473107
Chromodomain-helicase-DNA-binding protein 4	CHD4	T	PKTPTPSTPGDTQPNTPAPVPPAEDGIKIEE	T(-80)PT(-74)PS(-69)T(-69)PGDT(-55)QPNT(55)PAPVPPAEDGIKIEENS(-110)LKEEES(-120)IEGEK	-0.185382	0.543503
Tyrosine-protein phosphatase non-receptor type 13	PTPN13	S	PPLSHQTFLNKGLSKSMGFLSIKDTQDENYF	S(68)MGFLS(-68)IK	-0.185215	1.08328
Zinc finger protein 219	ZNF219	S	MEGSRPRAPSGHLAPSPPAFDGELDLQRYSN	APS(72)GHLAPS(72)PPAFDGELDLQR	-0.184999	0.638893
Scaffold attachment factor B2	SAFB2	S	DSRDGWGGYGSDKRLSEGRGLPPPPRGGRDW	RLS(150)EGRGLPPPPR	-0.184943	0.207725
SAM and SH3 domain-containing protein 1	SASH1	S	SSVSEQDSGLDGMPGSPPPSQPDPEHLDKPK	KY(-64)S(-64)S(-65)S(-65)VS(-58)EQDS(-51)GLDGMPGS(26)PPPS(-26)QPDPEHLDKPK	-0.184862	0.223375
MAP/microtubule affinity-regulating kinase 3	MARK3	T	VPSSNTASGGMTRRNTYVCSERTTADRHSVI	RNT(65)Y(-65)VCS(-71)ER	-0.184819	0.451161
Rho guanine nucleotide exchange factor 26	ARHGEF26	S	LGHAGEESEVDNDVDSPGSLRRGLRSTSYRR	S(-160)MVEGLGGPLGHAGEES(-64)EVDNDVDS(12)PGS(-12)LRR	-0.1847	0.794306
Transforming acidic coiled-coil-containing protein 2	TACC2	S	PKMKKTPEKLDNTPASPPRSPAEPNDIPIAK	LDNT(-54)PAS(54)PPRS(85)PAEPNDIPIAK	-0.184608	0.94611
Mitogen-activated protein kinase kinase kinase kinase 5	MAP4K5	S	TIRSTNRNARAERTASEINFDKLQFEPPLRK	T(-37)AS(37)EINFDK	-0.184567	0.401679
Nuclear receptor corepressor 2	NCOR2	S	SQDRKLTSTPREIAKSPHSTVPEHHPHPISP	EIAKS(50)PHS(-50)T(-50)VPEHHPHPIS(-120)PY(-130)EHLLR	-0.184563	0.394109
Protein PRRC2A	PRRC2A	T	PSKEGPEPPEEVPPPTTPPVPKVEPKGDGIG	EGPEPPEEVPPPT(2.7)T(-2.7)PPVPK	-0.184507	0.363923
Protein PRRC2A	PRRC2A	T	SKEGPEPPEEVPPPTTPPVPKVEPKGDGIGP	EGPEPPEEVPPPT(-11)T(11)PPVPK	-0.184507	0.363923
Trinucleotide repeat-containing gene 18 protein	TNRC18	S	GPGRPRKRTHAPSALSPPRKRGKSGHSSGKL	T(-69)HAPS(-33)ALS(33)PPRK	-0.18438	0.623411
T-lymphoma invasion and metastasis-inducing protein 1	TIAM1	S	TRASPRQLSTCQRANSLGDLYAQKNSGVTAN	ANS(140)LGDLY(-140)AQK	-0.184314	0.471388
Rho GTPase-activating protein 17	ARHGAP17	S	GNDSDSGTLERKRPASMAVMEGDLVKKESFG	RPAS(45)MAVMEGDLVKK	-0.184236	0.257036
Histone deacetylase 6	HDAC6	S	DSTTTRQRRSRQNPQSPPQDSSVTSKRNIKK	S(-39)RQNPQS(39)PPQDS(-41)S(-43)VT(-45)S(-49)K	-0.184167	0.284314
Zinc finger MYM-type protein 3	ZMYM3	T	LGKIPVKTRSAPTAPTPPPPPPPATPRKNKA	S(-45)APT(-39)APT(35)PPPPPPPAT(-35)PR	-0.184146	0.0798409
Ribonucleoside-diphosphate reductase subunit M2	RRM2	T	QLSPLKGLSLVDKENTPPALSGTRVLASKTA	GLS(-140)LVDKENT(68)PPALS(-68)GT(-77)R	-0.184098	0.543791
Microtubule-associated protein 1B;MAP1B heavy chain;MAP1 light chain LC1	MAP1B	S	EEHCASPEDKTLEVVSPSQSVTGSAGHTPYY	T(-110)LEVVS(50)PS(-50)QS(-72)VT(-87)GS(-110)AGHT(-150)PY(-200)Y(-200)QS(-170)PT(-180)DEK	-0.184031	0.510956
Protein PRRC2A	PRRC2A	S	GDVFTATPAEPRPLTSPLRQAADEDDKGMRS	PLT(-27)S(27)PLRQAADEDDK	-0.184015	0.347703
RNMT-activating mini protein	FAM103A1	S	ENDKEYQEYLKRPPESPPIVEEWNSRAGGNQ	RPPES(140)PPIVEEWNS(-140)R	-0.184007	0.266178
RanBP2-like and GRIP domain-containing protein 3;RANBP2-like and GRIP domain-containing protein 8;RANBP2-like and GRIP domain-containing protein 5/6;E3 SUMO-protein ligase RanBP2	RGPD3;RGPD8;RGPD5;RANBP2	T	KFEECQRLLLDIPLQTPHKLVDTGRAAKLIQ	LLLDIPLQT(130)PHK	-0.183984	0.817945
Serine/arginine repetitive matrix protein 1	SRRM1	T	TKSRSPSPAPEKKEKTPELPEPSVKVKEPSV	KEKT(170)PELPEPS(-170)VK	-0.183901	0.579603
Zinc finger protein 609	ZNF609	S	PARSATPKVRLVEPHSPSPSSKFSTKGLCKK	LVEPHS(49)PS(-49)PS(-98)S(-110)K	-0.183716	0.431575
Nuclear mitotic apparatus protein 1	NUMA1	S	AEGTGITTRQQRKRVSLEPHQGPGTPESKKA	RVS(150)LEPHQGPGT(34)PES(-34)K	-0.183688	0.313295
	SRRM1	S	TPQQSNRTRKSRVSVSPGRTSVTKHKGTEKR	S(-30)RVS(30)VS(52)PGR	-0.183663	1.70631
Antigen KI-67	MKI67	T	KPAVGEEKDINTFLGTPVQKLDQPGNLPGSN	DINT(-75)FLGT(75)PVQK	-0.18348	1.29013
Telomere-associated protein RIF1	RIF1	S	QKKERRKEEEKPLQKSPLHIKDDVLPKQKLI	S(70)PLHIKDDVLPK	-0.183474	0.219397
Histone deacetylase 4	HDAC4	S	SIHKLRQHRPLGRTQSAPLPQNAQALQHLVI	T(-31)QS(31)APLPQNAQALQHLVIQQQHQQFLEK	-0.183432	0.888126
Undifferentiated embryonic cell transcription factor 1	UTF1	S	QRARRPVPNAHAPAPSEPDATPLPTARDRDA	ARRPVPNAHAPAPS(73)EPDAT(-73)PLPT(-120)AR	-0.183335	0.21046
LINE-1 type transposase domain-containing protein 1	L1TD1	S	TSQGTGTPCLTLCLASPSKSLEMSHDEHKKH	T(-150)QEEEET(-140)AVPT(-96)S(-89)QGT(-74)GT(-49)PCLT(-28)LCLAS(21)PS(-12)KS(12)LEMS(-15)HDEHKK	-0.183317	0.441717
DNA (cytosine-5)-methyltransferase 3B	DNMT3B	S	PRSTRGRQGRNHVDESPVEFPATRSLRRRAT	NHVDES(170)PVEFPAT(-170)R	-0.183308	0.891077
Claspin	CLSPN	S	VDKDLFETGLEDENNSPLEDEESLESIRAAV	DLFET(-83)GLEDENNS(64)PLEDEES(-64)LES(-98)IR	-0.183245	0.811309
Retinoblastoma-like protein 1	RBL1	S	VRTDSGSLRRDMQPLSPISVHERYSSPTAGS	DMQPLS(30)PIS(-30)VHER	-0.183227	0.49771
Vigilin	HDLBP	S	DEAGEGREAKDCDPGSPRRCDIIIISGRKEK	DCDPGS(110)PRRCDIIIIS(-110)GR	-0.18317	0.191958
Eukaryotic translation initiation factor 5	EIF5	S	VYSKAASVPKVETVKSDNKDDDIDIDAI___	VET(-27)VKS(27)DNKDDDIDIDAI	-0.183149	0.391929
DENN domain-containing protein 1A	DENND1A	T	LQPLGPPAVAPSRIRTLPLARSSARAAETKQ	IRT(79)LPLAR	-0.183091	1.35943
Protein TANC2	TANC2	S	SPPAESMSVYRSQSGSPVRYQQETSVSQLPG	S(-51)QS(-26)GS(26)PVRY(-110)QQET(-120)S(-150)VS(-180)QLPGRPK	-0.183062	0.534856
TRAF-type zinc finger domain-containing protein 1	TRAFD1	S	CNPSRALPSLNTGSSSPRGVEEPDVIFQNFL	ALPS(-160)LNT(-60)GS(-21)S(-11)S(11)PR	-0.183055	0.24659
Treslin	TICRR	S	RSPKSLLFGAMSEMISPSEKGSARMKKRSRN	S(-130)LLFGAMS(-45)EMIS(13)PS(-13)EK	-0.182994	0.503698
Histone demethylase UTY	UTY	S	KSTEQRSINSVTSLNSPHSGLHTVNGEGLGK	S(-130)INS(-87)VT(-59)S(-41)LNS(23)PHS(-26)GLHT(-23)VNGEGLGK	-0.182983	0.544048
PHD finger protein 12	PHF12	S	GHVNGLVDKSGKRTTSPSSDTDLLDRSASKT	RT(-52)T(-36)S(36)PS(-47)S(-47)DT(-58)DLLDR	-0.18286	0.280224
Rap guanine nucleotide exchange factor 6	RAPGEF6	S	TKNLSEKRSAKSSEMSPVPMRSAGQTTKAHL	S(-110)S(-99)EMS(99)PVPMR	-0.182853	0.760117
Gap junction alpha-1 protein	GJA1	S	VKGKSDPYHATSGALSPAKDCGSQKYAYFNG	S(-220)DPY(-220)HAT(-100)S(-80)GALS(80)PAK	-0.18272	0.247449
Serine/threonine-protein kinase Nek4	NEK4	S	KCLSQEKPRASGLLKSPASLKAHTCKQDLSN	AS(-86)GLLKS(37)PAS(-37)LK	-0.182487	0.26005
Transcription regulator protein BACH1	BACH1	S	TPQCKLRRYQGNAKASPPLQDSASQTYESMC	AS(23)PPLQDS(-23)AS(-40)QT(-61)Y(-74)ES(-82)MCLEK	-0.182371	0.310113
RalBP1-associated Eps domain-containing protein 1	REPS1	S	RTVASATTAIEIRRQSSSYDDPWKITDEQRQ	RQS(18)S(-18)S(-21)Y(-56)DDPWK	-0.182249	0.965751
	MBD1	S	LPPPGTDLVFLREGASSPVQVPGPVAASTEA	EGAS(0.71)S(-0.71)PVQVPGPVAAS(-65)T(-69)EALLQVK	-0.182237	0.386381
E3 ubiquitin-protein ligase UBR1	UBR1	S	LKQKNTVVRYPRKRNSLIELPDDYSCLLNQA	RNS(110)LIELPDDY(-110)S(-120)CLLNQAS(-210)HFR	-0.18221	0.134214
Protocadherin-1	PCDH1	S	GKASKGNKSKGKKSKSPKPVKPVEDEDEAGL	S(170)PKPVKPVEDEDEAGLQK	-0.181829	0.317757
Myocyte-specific enhancer factor 2D	MEF2D	S	TVTTHPHISIKSEPVSPSRERSPAPPPPAVF	S(-61)EPVS(13)PS(-13)RER	-0.181736	0.486222
Abl interactor 1	ABI1	S	TGTLSRTNPPTQKPPSPPMSGRGTLGRNTPY	T(-160)NPPT(-89)QKPPS(55)PPMS(-55)GR	-0.181643	0.706175
Tumor suppressor p53-binding protein 1	TP53BP1	S	PPTTPIRGNLLHFPSSQGEEEKEKLEGDHTI	GNLLHFPS(-22)S(22)QGEEEK	-0.18163	0.163202
Histone-lysine N-methyltransferase SUV39H2	SUV39H2	S	TFDYQMKGSGDISSDSIDHSPAKKRVRTVCK	GS(-75)GDIS(30)S(-30)DS(43)IDHS(-43)PAKK	-0.181618	0.473553
Serine/threonine-protein kinase TAO1	TAOK1	S	PMQGVPRGSSMGVRNSPQALRRTASGGRTEQ	GS(-110)S(-89)MGVRNS(89)PQALRR	-0.181578	1.1618
E3 ubiquitin-protein ligase RBBP6	RBBP6	S	AKKIKLNRETGKKIGSTENISNTKEPSEKLE	KIGS(16)T(-16)ENIS(-63)NT(-110)K	-0.181424	0.412696
RNA-binding protein MEX3B;RNA-binding protein MEX3D	MEX3B;MEX3D	S	SDEGASLYDSEPRKKSVNMTECVPVPSSEHV;TLLADQMSVIGSRKKSVNMTECVPVPSSEHV	S(47)VNMT(-47)ECVPVPS(-85)S(-86)EHVAEIVGR	-0.181202	0.300093
Lipolysis-stimulated lipoprotein receptor	LSR	S	SQASRERRLKKNLALSRESLVV_________	NLALS(92)RES(92)LVV	-0.180989	1.10879
Zinc finger protein AEBP2	AEBP2	S	AGMNKRRKLKNKRRRSLPRPHDFFDAQTLDA	S(180)LPRPHDFFDAQT(-180)LDAIR	-0.180903	0.535675
Protein LAP2	ERBB2IP	S	SQIHHPPQASVARHPSREQLIDYLMLKVAHQ	HPS(130)REQLIDY(-130)LMLK	-0.180688	0.856432
Mitogen-activated protein kinase kinase kinase MLT	ZAK	S	IKYQQITPVNQSRSSSPTQYGLTKNFSSLHL	S(-51)S(-47)S(41)PT(-41)QY(-80)GLT(-72)K	-0.180626	0.103836
C-Jun-amino-terminal kinase-interacting protein 4	SPAG9	S	LESTAHSRIRKERPISLGIFPLPAGDGLLTP	ERPIS(110)LGIFPLPAGDGLLT(-110)PDAQK	-0.180572	0.346379
5'-3' exoribonuclease 2	XRN2	S	PSISPNTSFTSDGSPSPLGGIKRKAEDSDSE	MQNNS(-170)S(-170)PS(-150)IS(-150)PNT(-110)S(-90)FT(-52)S(-35)DGS(-21)PS(21)PLGGIK	-0.180467	0.584803
Wee1-like protein kinase	WEE1	T	PHKTFRKLRLFDTPHTPKSLLSKARGIDSSS	LRLFDT(76)PHT(76)PK	-0.180463	0.308542
Glioma tumor suppressor candidate region gene 1 protein	GLTSCR1	T	FQLQFPPSQGPHKSPTPPPTLHLVPEPAAPP	S(-16)PT(16)PPPT(-23)LHLVPEPAAPPPPPPR	-0.180458	1.06603
WD repeat-containing protein 44	WDR44	S	TFKETENTAYKVGNESPVQELKQDVSKKIIE	VGNES(130)PVQELK	-0.180448	0.483545
Trimethylguanosine synthase	TGS1	S	KLKRSHELDIDENPASDFDDSGSLLGFKYGS	RS(-99)HELDIDENPAS(65)DFDDS(-65)GS(-78)LLGFK	-0.18041	0.737997
Protein phosphatase 1J	PPM1J	S	VEARASFSRPTFLQLSPGGLRRADDHAGRAV	AS(-130)FS(-90)RPT(-92)FLQLS(90)PGGLR	-0.180405	0.353896
SH2 domain-containing protein 5	SH2D5	S	PGRPPRTLRPLSHAKSEAELQGLG_______	T(-100)LRPLS(-58)HAKS(58)EAELQGLG	-0.180323	1.03121
Eukaryotic translation initiation factor 4E-binding protein 1	EIF4EBP1	T	PGDYSTTPGGTLFSTTPGGTRIIYDRKFLME	VVLGDGVQLPPGDY(-11)S(-14)T(-7.2)T(7.2)PGGT(-19)LFS(-13)T(-13)T(13)PGGT(-15)RIIY(-31)DRK	-0.180239	0.257651
Telomerase-binding protein EST1A	SMG6	S	KAEQMEKKQHEEFDLSPDQWRKGKKSTFRHV	KQHEEFDLS(130)PDQWRK	-0.180205	0.365388
Fructose-bisphosphate aldolase A;Fructose-bisphosphate aldolase	ALDOA	S	VAPGKGILAADESTGSIAKRLQSIGTENTEE	GILAADES(-31)T(-28)GS(28)IAK	-0.180159	0.590289
cAMP-dependent protein kinase type II-alpha regulatory subunit	PRKAR2A	S	PPEPGPDRVADAKGDSESEEDEDLEVPVPSR	VADAKGDS(180)ES(140)EEDEDLEVPVPS(-140)R	-0.180129	0.507814
cAMP-dependent protein kinase type II-alpha regulatory subunit	PRKAR2A	S	EPGPDRVADAKGDSESEEDEDLEVPVPSRFN	VADAKGDS(180)ES(180)EEDEDLEVPVPS(-180)R	-0.180129	0.507814
SWI/SNF-related matrix-associated actin-dependent regulator of chromatin subfamily D member 2	SMARCD2	T	FSPSKAEGDSAGTAGTPGGTPAGDKVASWEL	AEGDS(-140)AGT(-55)AGT(45)PGGT(-45)PAGDK	-0.180102	0.193012
E3 ubiquitin-protein ligase ZNRF2	ZNRF2	S	PGGPRLVIGSLPAHLSPHMFGGFKCPVCSKF	LVIGS(67)LPAHLS(67)PHMFGGFK	-0.180095	0.270064
Liprin-alpha-1	PPFIA1	S	ENTEQRAEEIESRVGSGSLDNLGRFRSMSSI	VGS(51)GS(-51)LDNLGR	-0.180095	0.424341
40S ribosomal protein S2	RPS2	S	YQEFTDHLVKTHTRVSVQRTQAPAVATT___	T(-110)HT(-65)RVS(65)VQR	-0.180081	0.192538
Targeting protein for Xklp2	TPX2	S	GLEIKSSDQPLTVPVSPKFSTRFHC______	S(-130)S(-130)DQPLT(-61)VPVS(61)PK	-0.180069	0.536108
Pleckstrin homology domain-containing family A member 7	PLEKHA7	S	DRRSMPSMGYMTHTVSAPSLHGKSADDTYLQ	S(-180)MPS(-130)MGY(-130)MT(-51)HT(-31)VS(24)APS(-24)LHGK	-0.180005	0.34657
SWI/SNF-related matrix-associated actin-dependent regulator of chromatin subfamily A member 5	SMARCA5	S	AGPADAEMEEIFDDASPGKQKEIQEPDPTYE	GGPEGVAAQAVAS(-250)AAS(-230)AGPADAEMEEIFDDAS(230)PGK	-0.179984	0.336988
Coiled-coil domain-containing protein 28B	CCDC28B	S	TSHSGSLALGLPHLPSPKQRAKFKRVGKEKC	RVPVPT(-180)S(-170)HS(-150)GS(-140)LALGLPHLPS(140)PK	-0.179772	0.666126
Protein scribble homolog	SCRIB	S	LRVQSPEPPAPERALSPAELRALEAEKRALW	LRVQS(43)PEPPAPERALS(43)PAELR	-0.179766	0.266681
G-protein-signaling modulator 2	GPSM2	S	DSSLNGVRPKLGRRHSMENMELMKLTPEKVQ	RHS(79)MENMELMK	-0.179527	0.176583
A-kinase anchor protein 13	AKAP13	S	ANRRSQQSVSLSKSVSIQNITGVGNDENMSN	S(-8.4)VS(8.4)IQNIT(-52)GVGNDENMS(-130)NT(-140)WK	-0.179488	0.694515
Rho GTPase-activating protein 21	ARHGAP21	S	NKSPTLSCRFAILKESPRSLLAQKSSHLEET	FAILKES(95)PR	-0.179463	0.367617
Ubiquitin carboxyl-terminal hydrolase 24	USP24	S	VSNETSTGKTFQRTISAQDTLAYATALLNEK	T(-73)IS(73)AQDT(-110)LAY(-270)AT(-220)ALLNEK	-0.179254	0.515443
Nectin-3	PVRL3	S	QKESQIDVLQQDELDSYPDSVKKENKNPVNN	ES(-110)QIDVLQQDELDS(20)Y(-60)PDS(-20)VKK	-0.179224	0.840343
SH3 and multiple ankyrin repeat domains protein 2	SHANK2	S	AGEDGKRPQPLWHVGSPFALGANKDSLSAFE	RPQPLWHVGS(160)PFALGANK	-0.179217	0.238915
BRCA1-A complex subunit RAP80	UIMC1	S	TQLSSSETFDLEREVSPGSRDILDGVRIIMA	EVS(35)PGS(-35)RDILDGVR	-0.179179	1.37362
Junction plakoglobin	JUP	S	FRISEDKNPDYRKRVSVELTNSLFKHDPAAW	KRVS(100)VELT(-100)NS(-130)LFK	-0.179177	1.12165
Chromosome-associated kinesin KIF4A	KIF4A	T	KKESGENPPPKLRRRTFSLTEVRGQVSESED	RRT(47)FS(-47)LT(-89)EVR	-0.179172	0.562825
Cullin-4A	CUL4A	S	AALAAAPAKPGGAGGSKKLVIKNFRDRPRLP	PAALAAAPAKPGGAGGS(67)K	-0.179139	0.639506
Beta-adducin	ADD2	S	TAPEEPGSPAKSAPASPVQSPAKEAETKSPL	S(85)APAS(48)PVQS(-48)PAK	-0.179122	0.394286
[truncated: 7,942 more rows]

## Sheet: FGF2
Protein names	Gene names	Amino acid	Sequence window	Phospho (STY) Score diffs	Gene names	LOG2 (Fold change treatment/control)	(-)LOG10 (p-value)
DNA replication licensing factor MCM2	MCM2	S	ASSPAQRRRGNDPLTSSPGRSSRRTDALTSS	GNDPLT(-23)S(21)S(13)PGRS(-13)S(-19)R	MCM2	-4.86998	4.28239
Anaphase-promoting complex subunit 4	ANAPC4	S	ASNKPVKIKEEVLSESEAENQQAGAAALAPE	IKEEVLS(76)ES(76)EAENQQAGAAALAPEIVIK	ANAPC4	-2.78019	5.09079
Kinesin-like protein KIF16B	KIF16B	S	GLLSSFSLSMTDLSKSRENLSAVMLYNPGLE	S(13)RENLS(-13)AVMLY(-100)NPGLEFER	KIF16B	-2.30082	0.714572
Kinesin-like protein KIF16B	KIF16B	S	FSLSMTDLSKSRENLSAVMLYNPGLEFERQQ	S(-7.9)RENLS(7.9)AVMLY(-88)NPGLEFER	KIF16B	-2.24655	0.47082
Retinoblastoma-associated protein	RB1	T	ISPLKSPYKISEGLPTPTKMTPRSRILVSIG	IS(-63)EGLPT(31)PT(-17)KMT(17)PR	RB1	-2.21157	1.36344
Zinc finger CCCH domain-containing protein 18	ZC3H18	S	DPWRRSKSPKKKLGVSVSPSRARRRRKTSAS	KLGVS(44)VS(18)PS(-18)R	ZC3H18	-2.15901	0.921608
Trimethylguanosine synthase	TGS1	S	SHDSKGIGLDESELDSEAELMRSMGLPLQFG	GIGLDES(96)ELDS(96)EAELMR	TGS1	-2.07112	0.791148
Mitochondrial import receptor subunit TOM70	TOMM70A	T	GRGDASGLKRNSERKTPEGRASPAPGSGHPE	KT(70)PEGRAS(49)PAPGS(-49)GHPEGPGAHLDMNS(-94)LDR	TOMM70A	-1.7703	0.404173
26S proteasome non-ATPase regulatory subunit 1	PSMD1	T	SMETEEKTSSAFVGKTPEASPEPKDQTLKMI	T(-130)S(-130)S(-110)AFVGKT(110)PEAS(180)PEPK	PSMD1	-1.7528	4.99124
Rab11 family-interacting protein 1	RAB11FIP1	S	DTASAIIPSTTPSVDSDDESVVKDKKKKSKI	DS(-100)GS(-100)DT(-93)AS(-88)AIIPS(-58)T(-55)T(-44)PS(-20)VDS(20)DDES(-22)VVK	RAB11FIP1	-1.73049	0.712002
Anaphase-promoting complex subunit 4	ANAPC4	S	EEASNKPVKIKEEVLSESEAENQQAGAAALA	IKEEVLS(76)ES(76)EAENQQAGAAALAPEIVIK	ANAPC4	-1.73031	0.407782
Heterogeneous nuclear ribonucleoproteins C1/C2	HNRNPC	S	KDDEKEAEEGEDDRDSANGEDDS________	EAEEGEDDRDS(210)ANGEDDS(-210)	HNRNPC	-1.70482	0.987351
Dolichyl-diphosphooligosaccharide--protein glycosyltransferase subunit STT3B	STT3B	S	LGDDMKRENPPVEDSSDEDDKRNQGNLYDKA	ENPPVEDS(58)S(58)DEDDKRNQGNLY(-58)DK	STT3B	-1.7018	1.51522
Tight junction protein ZO-2	TJP2	S	RSSEPVQHEESIRKPSPEPRAQMRRAASSDQ	S(-65)S(-64)EPVQHEES(64)IRKPS(83)PEPR	TJP2	-1.61709	0.369676
DNA polymerase alpha subunit B	POLA2	S	STPETPLTKRSVSTRSPHQLLSPSSFSPSAT	S(31)PHQLLS(-31)PS(-68)S(-97)FS(-140)PS(-160)AT(-160)PS(-170)QK	POLA2	-1.49485	0.986615
Phosphorylase b kinase regulatory subunit alpha, liver isoform	PHKA2	S	FGVERSVRPIHSSTSSPTISIHEVGHTGVTK	S(-33)VRPIHS(-29)S(-24)T(-24)S(-12)S(12)PT(-17)IS(-43)IHEVGHT(-64)GVT(-71)K	PHKA2	-1.44763	2.01847
Protein strawberry notch homolog 1	SBNO1	S	GIDLTAPSNNSSPRDSPCKENKIKKRKGEEI	LY(-120)S(-98)LLGIDLT(-40)APS(-2.8)NNS(-0.71)S(0.71)PRDS(18)PCK	SBNO1	-1.43495	0.674037
Lamin-B receptor	LBR	S	SRSPGRPPKSARRSASASHQADIKEARREVE	S(-1.5)ARRS(1.5)AS(22)AS(-22)HQADIK	LBR	-1.43024	0.348696
Eukaryotic translation initiation factor 4E-binding protein 1	EIF4EBP1	T	IYDRKFLMECRNSPVTKTPPRDLPTIPGVTS	FLMECRNS(-13)PVT(13)K	EIF4EBP1	-1.38131	0.470259
Telomere-associated protein RIF1	RIF1	S	SPSGMQTRCVWSPLASPSTSILKRGLKRSQE	CVWS(70)PLAS(17)PS(-17)T(-26)S(-34)ILK	RIF1	-1.36918	3.1581
Arginine/serine-rich coiled-coil protein 2	RSRC2	S	SPDRDKKKEQSEVSVSPRASKHHYSRSRSRS	KKEQS(-30)EVS(30)VS(55)PR	RSRC2	-1.36882	0.403489
Paxillin	PXN	S	ERCWAAGWPRDGGRSSPGGQDEGGFMAQGKT	DGGRS(-10)S(10)PGGQDEGGFMAQGK	PXN	-1.36496	0.506101
Phosphatidylinositol 4-phosphate 5-kinase type-1 alpha	PIP5K1A	S	MCNTVFKKIPLKPSPSKKFRSGSSFSRRAGS	KIPLKPS(-15)PS(15)K	PIP5K1A	-1.36263	0.641887
Serine/arginine repetitive matrix protein 2	SRRM2	S	PDAVEKAGMSSNQSISSPVLDAVPRTPSRER	AGMS(-110)S(-84)NQS(-22)IS(8.4)S(-8.4)PVLDAVPRT(11)PS(-11)RER	SRRM2	-1.33884	0.772967
FGFR1 oncogene partner	FGFR1OP	S	GPTTGEGALDLSDVHSPPKSPEGKTSAQTTP	GPT(-120)T(-110)GEGALDLS(-52)DVHS(52)PPKS(73)PEGK	FGFR1OP	-1.33666	0.717999
NF-kappa-B-activating protein	NKAP	S	_________MAPVSGSRSPDREASGSGGRRR	APVS(-33)GS(33)RS(32)PDREAS(-32)GS(-44)GGR	NKAP	-1.3154	0.486635
Ran-binding protein 3	RANBP3	S	EDGNYCPPVKRERTSSLTQFPPSQSEERSSG	T(-29)S(-29)S(29)LT(-52)QFPPS(-160)QS(-180)EER	RANBP3	-1.27823	0.723769
Zinc finger CCCH-type antiviral protein 1	ZC3HAV1	S	FLASASASAERSCTPSPDQISHRASLEDAPV	S(-38)CT(38)PS(77)PDQIS(-96)HR	ZC3HAV1	-1.27725	0.808835
AT-rich interactive domain-containing protein 1A	ARID1A	S	APLPRPMENRTSPSKSPFLHSGMKMQKAGPP	S(57)PFLHS(-57)GMK	ARID1A	-1.21719	0.820844
Serine/arginine repetitive matrix protein 2	SRRM2	S	SKSQTSPKGGRSRSSSPVTELASRSPIRQDR	S(-56)S(-42)S(42)PVT(-51)ELAS(-67)R	SRRM2	-1.20799	0.363391
E3 SUMO-protein ligase RanBP2	RANBP2	T	ELVGPPLAETVFTPKTSPENVQDRFALVTPK	ELVGPPLAET(-34)VFT(-7.1)PKT(7.1)S(11)PENVQDRFALVT(-18)PK	RANBP2	-1.2028	0.857846
Brefeldin A-inhibited guanine nucleotide-exchange protein 1	ARFGEF1	S	PPPPSPVSEKPLDTISQKSVDIHDSIQPRSV	PLDT(-24)IS(24)QKS(49)VDIHDS(-55)IQPR	ARFGEF1	-1.20276	0.589261
Protein FAM124A	FAM124A	S	ANSTPNPPWSFQRSKSLFCLPTGGPSLASSA	S(86)LFCLPT(-86)GGPS(-120)LAS(-130)S(-130)AEPQWFS(-170)NT(-170)GAPGHR	FAM124A	-1.17269	2.02174
Lipolysis-stimulated lipoprotein receptor	LSR	S	GPALTPIRDEEWGGHSPRSPRGWDQEPAREQ	GPALT(65)PIRDEEWGGHS(65)PR	LSR	-1.17267	0.373681
Ran-binding protein 9	RANBP9	S	CLGGRSPKSQDSYPVSPRPFSSPSMSPSHGM	S(-95)QDS(-69)Y(-71)PVS(40)PRPFS(-40)S(-38)PS(-11)MS(11)PS(-15)HGMNIHNLAS(-63)GK	RANBP9	-1.17011	1.06377
Transcriptional repressor p66-alpha	GATAD2A	S	MRTSHSDMKSERRPPSPDVIVLSDNEQPSSP	RPPS(140)PDVIVLS(76)DNEQPS(-76)S(-83)PR	GATAD2A	-1.13334	0.708359
Serine/arginine repetitive matrix protein 2	SRRM2	S	PPSPQPTKVSRHASSSPESPKPAPAPGSHRE	HAS(22)S(-22)S(34)PES(-42)PKPAPAPGS(-140)HR	SRRM2	-1.12493	2.29663
Zinc finger CCCH-type antiviral protein 1	ZC3HAV1	T	QEFLASASASAERSCTPSPDQISHRASLEDA	S(-38)CT(38)PS(47)PDQIS(-61)HR	ZC3HAV1	-1.09904	0.202787
Lamina-associated polypeptide 2, isoforms beta/gamma;Thymopoietin;Thymopentin	TMPO	S	ISSSAENTRQNGSNDSDRYSDNEEDSKIELK	QNGS(-32)NDS(29)DRY(-16)S(16)DNEEDS(-40)KIELK	TMPO	-1.09579	0.46799
Protein FAM64A	FAM64A	S	RSPYSSTEPLCSPSESDSDLEPVGAGIQHLQ	S(-180)PY(-240)S(-120)S(-100)T(-94)EPLCS(-37)PS(-22)ES(17)DS(-17)DLEPVGAGIQHLQK	FAM64A	-1.09006	0.576058
Formin-like protein 3	FMNL3	S	SGDDGAFDKLRSWSRSIEDLQPPSALSAPFT	S(72)IEDLQPPS(-72)ALS(-91)APFT(-110)NS(-110)LAR	FMNL3	-1.07925	1.34874
HMG domain-containing protein 4	HMGXB4	S	SEGSMKVKASSVGVLSPQKKSPPTTMLLPAS	AS(-130)S(-96)VGVLS(96)PQKK	HMGXB4	-1.07109	3.2288
FGFR1 oncogene partner	FGFR1OP	S	GEGALDLSDVHSPPKSPEGKTSAQTTPSKIP	GPT(-120)T(-110)GEGALDLS(-52)DVHS(52)PPKS(73)PEGK	FGFR1OP	-1.06906	0.707456
Death domain-associated protein 6	DAXX	S	HEKNGKKICTLPSPPSPLASLAPVADSSTRV	ICT(-62)LPS(-42)PPS(42)PLAS(-48)LAPVADS(-110)S(-110)T(-110)R	DAXX	-1.04978	0.86439
DNA polymerase alpha subunit B	POLA2	T	TPSKGSQKRAISTPETPLTKRSVSTRSPHQL	RAIS(-12)T(12)PET(42)PLT(-42)K	POLA2	-1.04229	3.25341
Dual specificity mitogen-activated protein kinase kinase 1	MAP2K1	T	FAGWLCSTIGLNQPSTPTHAAGV________	RS(-110)DAEEVDFAGWLCS(-71)T(-65)IGLNQPS(-16)T(7.9)PT(-7.9)HAAGV	MAP2K1	-1.03544	0.574064
Zinc finger CCCH domain-containing protein 13	ZC3H13	S	SSSSQSGSSIQRHSPSPRRKRTPSPSYQRTL	HHS(-65)S(-63)S(-55)S(-59)QS(-50)GS(-35)S(-35)IQRHS(35)PS(35)PR	ZC3H13	-1.03335	0.295186
Zinc finger Ran-binding domain-containing protein 2	ZRANB2	S	KYKLDEDEDEDDADLSKYNLDASEEEDSNKK	Y(-320)KLDEDEDEDDADLS(320)K	ZRANB2	-1.03178	1.76696
Cdc42 effector protein 4	CDC42EP4	S	_____MPILKQLVSSSVHSKRRSRADLTAEM	QLVS(-28)S(-21)S(21)VHS(-27)K	CDC42EP4	-1.02135	1.77514
Protocadherin-1	PCDH1	S	YPPGSPDLGRHYRSNSPLPSIQLQPQSPSAS	S(-58)NS(58)PLPS(-77)IQLQPQS(11)PS(-11)AS(-16)KK	PCDH1	-1.02114	0.707563
60S ribosomal export protein NMD3	NMD3	T	NVNIYRDSAIPVESDTDDEGAPRISLAEMLE	DS(-73)AIPVES(73)DT(79)DDEGAPR	NMD3	-1.01506	0.789871
Protein 4.1	EPB41	S	NKERTSESRGLSRLFSSFLKRPKSQVSEEEG	LFS(86)S(86)FLK	EPB41	-1.01056	1.25025
Breast cancer type 1 susceptibility protein	BRCA1	T	QERPLTNKLKRKRRPTSGLHPEDFIKKADLA	RRPT(5.6)S(-5.6)GLHPEDFIK	BRCA1	-1.00546	1.98014
Septin-10	SEPT10	S	ATSEIFHSQSFLATGSNLRKDKDRKK_____	AT(-98)S(-88)EIFHS(-65)QS(-67)FLAT(-13)GS(13)NLRK	SEPT10	-1.00405	1.58298
Protein phosphatase 1 regulatory subunit 35	PPP1R35	S	AARQRRQVRFRLTPPSPVRSEPQPAVPQELE	FRLT(-35)PPS(35)PVR	PPP1R35	-0.991058	0.801631
Uncharacterized protein C1orf226	C1orf226	S	PLGSGEPGGPGLWVGSSQHLKNLGKAMGAKV	PVAPGS(-120)APLGS(-100)GEPGGPGLWVGS(7.6)S(-7.6)QHLK	C1orf226	-0.990851	0.611068
Septin-9	SEPT9	S	RLRRLGDSSGPALKRSFEVEEVETPNSTPPR	S(180)FEVEEVET(-180)PNS(-200)T(-200)PPR	SEPT9	-0.983807	1.55222
B-cell CLL/lymphoma 9 protein	BCL9	T	PHSMTPSNATAPRSSTPSHGQTTATEPTPAQ	S(-24)S(-24)T(24)PS(-26)HGQT(-110)T(-120)AT(-160)EPT(-230)PAQK	BCL9	-0.981675	0.34526
Bcl-2-associated transcription factor 1	BCLAF1	S	SAKNTPSQHSHSIQHSPERSGSGSVGNGSSR	NT(31)PS(-31)QHS(-74)HS(-86)IQHS(86)PER	BCLAF1	-0.976591	0.391744
Tyrosine-protein kinase Fer;Non-specific protein-tyrosine kinase	FER;Pe1Fe10	S	SVTSMERKERLSKFESIRHSIAGIIRSPKSA	FES(60)IRHS(-60)IAGIIR	FER;Pe1Fe10	-0.969371	2.13647
Serine/threonine-protein kinase DCLK1	DCLK1	T	QLSTPRSGKSPSPSPTSPGSLRKQRDLYRPL;QLSTPRSGKSPSPSPTSPGSLRKQRSSQHGG	S(-9.7)GKS(9.7)PS(-31)PS(-15)PT(6.7)S(-6.7)PGS(-27)LRK	DCLK1	-0.968844	0.588529
RNA polymerase-associated protein LEO1	LEO1	S	EEDKAQRLLKAKKLTSDEEGEPSGKRKAEDD	KLT(120)S(98)DEEGEPS(-98)GK	LEO1	-0.967959	0.346503
Nuclear-interacting partner of ALK	ZC3HC1	S	SPGPIVSRTRSWDSSSPVDRPEPEAASPTTR	S(-98)WDS(-50)S(-22)S(22)PVDRPEPEAAS(-70)PT(-82)T(-82)R	ZC3HC1	-0.963583	0.398191
Paired amphipathic helix protein Sin3a	SIN3A	S	ASQQTPPLPPYASPRSPPVQPHTPVTISLGT	S(18)PPVQPHT(-18)PVT(-39)IS(-69)LGT(-100)APS(-140)LQNNQPVEFNHAINY(-160)VNK	SIN3A	-0.955504	0.929183
Structural maintenance of chromosomes protein;Structural maintenance of chromosomes protein 4	SMC4	S	RREEGPPPPSPDGASSDAEPEPPSGRTESPA	RREEGPPPPS(-71)PDGAS(-19)S(19)DAEPEPPS(-98)GR	SMC4	-0.950226	1.34749
Mediator of RNA polymerase II transcription subunit 14	MED14	S	MSPANPSLHSPVPDASHSPRAGTSSQTMPTN	MPGMS(-130)PANPS(-84)LHS(-41)PVPDAS(5.4)HS(-5.4)PR	MED14	-0.949371	1.12898
Protein phosphatase 1 regulatory subunit 1B	PPP1R1B	S	RRRPTPAMLFRLSEHSSPEEEASPHQRASGE	LS(-36)EHS(37)S(36)PEEEAS(-69)PHQR	PPP1R1B	-0.948866	0.292042
		S	GKDSTAPQRVPVASPSAHNISSSGGAPDRTN	VPVAS(-30)PS(30)AHNIS(-30)S(-38)S(-37)GGAPDR		-0.945004	2.40119
Serine/threonine-protein kinase MARK2	MARK2	S	PRPSTAPQRVPVASPSAHNISSSGGAPDRTN	VPVAS(-30)PS(30)AHNIS(-30)S(-38)S(-37)GGAPDR	MARK2	-0.945004	2.40119
Golgi-specific brefeldin A-resistance guanine nucleotide exchange factor 1	GBF1	S	QEGTHVEKSQSASVESIPEVLEECTSPADHS	S(-22)QS(-14)AS(14)VES(72)IPEVLEECT(-72)S(-79)PADHS(-110)DS(-120)AS(-120)VHDMDY(-180)VNPR	GBF1	-0.943618	0.872894
Nuclear receptor corepressor 2	NCOR2	S	SRPASHSHAHQHSPISPRTQDALQQRPSVLH	PAS(-79)HS(-73)HAHQHS(73)PIS(94)PR	NCOR2	-0.940757	1.83749
Zinc finger MYM-type protein 3	ZMYM3	T	SAPTAPTPPPPPPPATPRKNKAAMCKPLMQN	S(-32)APT(-9.2)APT(9.2)PPPPPPPAT(76)PRK	ZMYM3	-0.935	1.41602
Protein FAM83D	FAM83D	S	MPAEGKAERKPHDCESSTVSEEDYFSSHRDE	KPHDCES(14)S(-14)T(-23)VS(40)EEDY(-50)FS(-41)S(-45)HRDELQS(-49)R	FAM83D	-0.932819	0.508082
Vasohibin-2	VASH2	S	RSSHARPVSLATSGGSEEEDKDGGVLFHVNK	S(-24)S(-23)HARPVS(-22)LAT(6.1)S(-6.1)GGS(31)EEEDKDGGVLFHVNK	VASH2	-0.931341	1.37372
AT-rich interactive domain-containing protein 1A	ARID1A	S	SPAAVPGNQMPPRPPSGQSDSIMHPSMNQSS	S(-79)GPLS(-46)PAAVPGNQMPPRPPS(13)GQS(-13)DS(-19)IMHPS(-54)MNQS(-71)S(-70)IAQDR	ARID1A	-0.908357	0.38009
MAP/microtubule affinity-regulating kinase 3	MARK3	T	VPSSNTASGGMTRRNTYVCSERTTADRHSVI	RNT(65)Y(-65)VCS(-71)ER	MARK3	-0.903406	1.65804
RNA-binding protein 12B	RBM12B	S	NFSVMSSEKMQARSQSRERGDHSHLFDSKDP	S(30)QS(23)RERGDHS(-23)HLFDS(-53)K	RBM12B	-0.899235	2.70153
Phosphoribosylformylglycinamidine synthase	PFAS	S	IWGAEYQESNALLLRSPNRDFLTHVSARERC	S(67)PNRDFLT(-67)HVS(-86)AR	PFAS	-0.897155	1.48366
Protein FAM117B	FAM117B	S	RGTSPTRSAAPGARGSPPRPPPPPPLLGTVS	GS(97)PPRPPPPPPLLGT(-97)VS(-120)S(-130)PS(-130)S(-130)S(-130)PT(-130)HLWT(-130)GEVS(-140)AAPPPAR	FAM117B	-0.889214	1.20542
Very-long-chain (3R)-3-hydroxyacyl-CoA dehydratase 3	HACD3	S	RPLFLAPDFDRWLDESDAEMELRAKEEERLN	WLDES(110)DAEMELR	HACD3	-0.888959	0.448396
Dual specificity mitogen-activated protein kinase kinase 2;Dual specificity mitogen-activated protein kinase kinase 1	MAP2K2;MAP2K1	S	EIKLCDFGVSGQLIDSMANSFVGTRSYMAPE;EIKLCDFGVSGQLIDSMANSFVGTRSYMSPE	LCDFGVS(-71)GQLIDS(53)MANS(-53)FVGT(-71)R	MAP2K2;MAP2K1	-0.868072	1.03325
Nucleolar transcription factor 1	UBTF	S	RKPGGEREERGKLPESPKRAEEIWQQSVIGD	GKLPES(94)PK	UBTF	-0.86543	0.670279
Tyrosine-protein kinase transmembrane receptor;Tyrosine-protein kinase transmembrane receptor ROR1	ROR1	S	EFLIMRSPHSDVGCSSDEDGTVKSSLDHGDF	S(-60)PHS(-50)DVGCS(-14)S(14)DEDGT(-20)VK	ROR1	-0.861497	0.475535
Protein PRRC2C	PRRC2C	S	IRESSEAQVQKFLSRSVEDVRPHHTDANNQS	S(85)VEDVRPHHT(-85)DANNQS(-190)ACFEAPDQK	PRRC2C	-0.857108	0.986069
Tumor suppressor p53-binding protein 1	TP53BP1	T	EARQENEARSEDPPTTPIRGNLLHFPSSQGE	S(-71)EDPPT(-21)T(21)PIRGNLLHFPS(-110)S(-110)QGEEEK	TP53BP1	-0.856691	0.555288
CD2-associated protein	CD2AP	S	KMPGRRLPGRFNGGHSPTHSPEKILKLPKEE	FNGGHS(29)PT(-29)HS(37)PEK	CD2AP	-0.856516	0.439978
Pumilio homolog 1	PUM1	S	RWPTGDNIHAEHQVRSMDELNHDFQALALEG	S(75)MDELNHDFQALALEGR	PUM1	-0.855173	1.29449
Zinc finger protein 318	ZNF318	S	DSGDPLNLVKAPVSRSPPREQVIEDNMVPQG	S(110)PPREQVIEDNMVPQGMPEQET(-110)T(-110)VGAIQDHT(-110)ES(-110)S(-110)VHN	ZNF318	-0.853867	1.32821
Ubiquitin-conjugating enzyme E2 E3	UBE2E3	S	________MSSDRQRSDDESPSTSSGSSDAD	QRS(29)DDES(-29)PS(-77)T(-93)S(-100)S(-110)GS(-120)S(-120)DADQRDPAAPEPEEQEER	UBE2E3	-0.851098	1.66462
Nucleosome-remodeling factor subunit BPTF	BPTF	S	QVAAQSQPQSNVQGQSPVRVQSPSQTRIRPS	PQVAAQS(-75)QPQS(-34)NVQGQS(34)PVRVQS(18)PS(-19)QT(-18)R	BPTF	-0.845606	2.82956
General transcription factor 3C polypeptide 2	GTF3C2	S	QLESRAHFNAMFQPSSPTRRPGFSPTSHRLL	AHFNAMFQPS(-13)S(13)PT(-18)RRPGFS(18)PT(-30)S(-29)HR	GTF3C2	-0.842718	0.387979
Tubulin alpha-1B chain;Tubulin alpha-4A chain	TUBA1B;TUBA4A	S	PKDVNAAIAAIKTKRSIQFVDWCPTGFKVGI;PKDVNAAIATIKTKRSIQFVDWCPTGFKVGI	S(140)IQFVDWCPT(-140)GFK	TUBA1B;TUBA4A	-0.841567	1.45389
Telomerase Cajal body protein 1	WRAP53	S	PDCCPSDQDPAPAHPSPHASPMNKNADSELM	T(-53)LET(-51)QPLAPDCCPS(-24)DQDPAPAHPS(24)PHAS(26)PMNK	WRAP53	-0.83968	0.952256
Telomere-associated protein RIF1	RIF1	S	SANDSPSGMQTRCVWSPLASPSTSILKRGLK	CVWS(83)PLAS(15)PS(-15)T(-23)S(-31)ILK	RIF1	-0.833211	0.576915
Microtubule-associated protein	MAP4	T	MSPLSETEMALGKDVTPPPETEVVLIKNVCL	DVT(96)PPPET(-96)EVVLIK	MAP4	-0.818006	2.52187
Catenin beta-1	CTNNB1	T	LVQLLVRAHQDTQRRTSMGGTQQQFVEGVRM	T(0)S(0)MGGT(-86)QQQFVEGVR	CTNNB1	-0.806028	0.949201
Transcriptional repressor p66-alpha	GATAD2A	S	MKSERRPPSPDVIVLSDNEQPSSPRVNGLTT	RPPS(140)PDVIVLS(76)DNEQPS(-76)S(-83)PR	GATAD2A	-0.798249	0.374062
Brefeldin A-inhibited guanine nucleotide-exchange protein 1	ARFGEF1	S	HHHLLQSPVSHHEPESPQLRYLPPQTVDHIS	QHHHLLQS(-59)PVS(-49)HHEPES(49)PQLR	ARFGEF1	-0.794071	0.525435
MICAL-like protein 1	MICALL1	S	LLVGDRSPVPSPGSSSPQLQVKSSCKENPFN	PCS(-140)GAT(-94)PT(-57)PLLLVGDRS(57)PVPS(-18)PGS(-22)S(-15)S(15)PQLQVK	MICALL1	-0.791813	1.01405
Hyccin	FAM126A	S	TPTSSRISRNAVTSMSIRGHRWKRHEQPDNN;TPTSSRISRNAVTSMSIRGHRWKRHGNTELT	NAVT(-24)S(-10)MS(10)IR	FAM126A	-0.78832	0.646569
SH3 domain-binding protein 5-like	SH3BP5L	S	LLSLRTVASDLQKCDSVEHLRGLSDHVSLDG	CDS(50)VEHLR	SH3BP5L	-0.783052	0.96888
CD2 antigen cytoplasmic tail-binding protein 2	CD2BP2	S	SGGPGSRFKGKHSLDSDEEEDDDDGGSSKYD	HS(-110)LDS(110)DEEEDDDDGGS(-280)S(-290)K	CD2BP2	-0.766748	1.02752
Serine/threonine-protein kinase 24;Serine/threonine-protein kinase 24 36 kDa subunit;Serine/threonine-protein kinase 24 12 kDa subunit;Serine/threonine-protein kinase 25	STK24;STK25	T	FGVAGQLTDTQIKRNTFVGTPFWMAPEVIKQ	RNT(38)FVGT(-38)PFWMAPEVIK	STK24;STK25	-0.76669	1.18891
Cyclin-dependent kinase 17	CDK17	S	FKKPPLRRPHSVIGGSLGSFMAMPRNGSRLD	RPHS(-41)VIGGS(38)LGS(-38)FMAMPR	CDK17	-0.766326	1.92098
Cyclin-dependent kinase 11B;Cyclin-dependent kinase 11A	CDK11B;CDK11A	T	PTWPAKSEQQRVKRGTSPRPPEGGLGYSQLG	RGT(120)S(98)PRPPEGGLGY(-98)S(-110)QLGDDDLK	CDK11B;CDK11A	-0.764722	0.613998
Zinc finger protein 36, C3H1 type-like 2	ZFP36L2	S	PSSGFAPGFLRRHSASNLHALAHPAPSPGSC	RHS(-3.6)AS(3.6)NLHALAHPAPS(-20)PGS(1.2)CS(-1.2)PK	ZFP36L2	-0.762633	0.304162
Protein transport protein Sec16A	SEC16A	S	RYWCDAEYDAYRREHSAFGDRPEKRDNNWRY	EHS(49)AFGDRPEK	SEC16A	-0.761037	2.50604
G2 and S phase-expressed protein 1	GTSE1	S	PDSSTPKLSRAQRPQSCTSVGRVTVHSTPVR	AQRPQS(23)CT(-23)S(-36)VGR	GTSE1	-0.75896	0.694917
Periphilin-1	PPHLN1	T	GNPERDKERPVQSLKTSRDTSPSSGSAVSSS	ERPVQS(-33)LKT(8.1)S(-8.1)R	PPHLN1	-0.758284	0.841
SH3 domain-containing kinase-binding protein 1	SH3KBP1	S	FGDIFKDKPIKLRPRSIEVENDFLPVEKTIG	S(110)IEVENDFLPVEK	SH3KBP1	-0.756885	0.838818
Microtubule-associated protein 1B;MAP1B heavy chain;MAP1 light chain LC1	MAP1B	S	EMSPSKEECPRPMSISPPDFSPKTAKSRTPV	EECPRPMS(-18)IS(18)PPDFS(-38)PK	MAP1B	-0.751479	0.749946
Retinoic acid-induced protein 1	RAI1	S	KEEVEEVLDSKAGWGSPCHLSGESVILLGPT	AGWGS(15)PCHLS(-15)GES(-29)VILLGPT(-97)VGT(-110)ES(-110)K	RAI1	-0.749066	1.17843
Bromodomain-containing protein 3	BRD3	S	TTTPTTSAITASRSESPPPLSDPKQAKVVAR	S(-68)ES(68)PPPLS(-96)DPK	BRD3	-0.747619	1.1429
Brefeldin A-inhibited guanine nucleotide-exchange protein 2	ARFGEF2	S	EDSSEKHLDVDLDRQSLSSIDKNPSERGQSQ	HLDVDLDRQS(15)LS(5.9)S(-5.9)IDKNPS(-47)ER	ARFGEF2	-0.747113	0.750624
Neuron navigator 1	NAV1	S	GSQVTHSSLEMTCYDSDDANPRSVSSLSNRS	GS(-150)QVT(-140)HS(-130)S(-140)LEMT(-87)CY(-56)DS(56)DDANPR	NAV1	-0.743421	1.02232
Metaxin-3	MTX3	S	KESNLIEKMDDNLRQSPQLPPRKLPTLKLTP	MDDNLRQS(59)PQLPPRK	MTX3	-0.741678	0.960453
Histone acetyltransferase KAT7;Histone acetyltransferase	KAT7	S	HDESIAKDMSLKDSGSDLSHRPKRRRFHESY	DS(-32)GS(27)DLS(-27)HRPK	KAT7	-0.740809	0.855955
Ran GTPase-activating protein 1	RANGAP1	S	KILDPNTGEPAPVLSSPPPADVSTFLAFPSP	ILDPNT(-73)GEPAPVLS(-16)S(16)PPPADVS(-52)T(-57)FLAFPS(-98)PEK	RANGAP1	-0.737491	0.671944
RNA-binding protein 12B	RBM12B	S	GVNFSVMSSEKMQARSQSRERGDHSHLFDSK	S(30)QS(23)RERGDHS(-23)HLFDS(-53)K	RBM12B	-0.73461	0.681973
Protein Wiz	WIZ	S	PTPKNPEDKSPQLSLSPRPASPKAQWPQSED	S(-73)PQLS(-30)LS(30)PRPAS(44)PK	WIZ	-0.731667	0.328104
Protein NDRG3	NDRG3	S	IPSASMTRLARSRTHSTSSSLGSGESPFSRS	T(-53)HS(16)T(-16)S(-24)S(-59)S(-88)LGS(-140)GES(-180)PFS(-200)R	NDRG3	-0.730588	0.803359
NHS-like protein 1	NHSL1	S	AAIHRSKRKVLGRRDSDDDHSRNHSPSPPVT	VLGRRDS(66)DDDHS(-66)R	NHSL1	-0.725489	0.316319
E3 SUMO-protein ligase RanBP2	RANBP2	S	SEIKHSTPSPTRYSLSPSKSYKYSPKTPPRW	Y(-110)S(-95)LS(32)PS(-32)K	RANBP2	-0.725418	0.417901
Nucleoprotein TPR	TPR	T	IQMTRRQSVGRGLQLTPGIGGMQQHFFDDED	GLQLT(58)PGIGGMQQHFFDDEDR	TPR	-0.724713	0.150618
Dihydropyrimidinase-related protein 5	DPYSL5	S	PKRASARILAPPGGRSSGIW___________	ILAPPGGRS(0)S(0)GIW	DPYSL5	-0.723338	1.0055
Dihydropyrimidinase-related protein 5	DPYSL5	S	KRASARILAPPGGRSSGIW____________	ILAPPGGRS(0)S(0)GIW	DPYSL5	-0.723338	1.0055
SWI/SNF complex subunit SMARCC1	SMARCC1	S	AQDGENEKNSEKEQDSEVSEDTKSEEKETEE	EQDS(100)EVS(-100)EDT(-130)KS(-150)EEK	SMARCC1	-0.722455	0.428908
Transcriptional regulator ATRX	ATRX	S	NKLPKSKQSETVDQNSDSDEMLAILKEVSRM	QS(-34)ET(-22)VDQNS(22)DS(31)DEMLAILK	ATRX	-0.722035	1.58219
Protein FAM83D	FAM83D	S	PAEGKAERKPHDCESSTVSEEDYFSSHRDEL	KPHDCES(4.7)S(5)T(-4.7)VS(10)EEDY(-32)FS(-26)S(-29)HRDELQS(-29)R	FAM83D	-0.721905	0.960341
Lysophosphatidic acid receptor 1	LPAR1	S	SENPTGPTEGSDRSASSLNHTILAGVHSNDH	S(-18)AS(14)S(-14)LNHT(-29)ILAGVHS(-63)NDHS(-71)VV	LPAR1	-0.72074	1.02688
182 kDa tankyrase-1-binding protein	TNKS1BP1	S	TFPTRPSGLGVWRLDSPPPSPITEASEAAEA	LDS(44)PPPS(22)PIT(-22)EAS(-56)EAAEAAEAGNLAVS(-160)S(-160)R	TNKS1BP1	-0.719548	0.623173
Ubiquitin carboxyl-terminal hydrolase 10	USP10	S	FMGDMPPSVTPRTCNSPQNSTDSVSDIVPDS	T(-12)CNS(12)PQNS(-31)T(-48)DS(-62)VS(-88)DIVPDS(-140)PFPGALGS(-170)DT(-170)R	USP10	-0.717541	1.28476
Tuberin	TSC2	S	VDLSFQPSQPLSKSSSSPELQTLQDILGDPG	S(-13)S(-13)S(12)S(-12)PELQT(-65)LQDILGDPGDK	TSC2	-0.715983	1.0628
Rho GTPase-activating protein 17	ARHGAP17	S	GNDSDSGTLERKRPASMAVMEGDLVKKESFG	RPAS(45)MAVMEGDLVKK	ARHGAP17	-0.715763	2.51624
Serine/threonine-protein phosphatase 6 regulatory subunit 3	PPP6R3	S	KRNTVDLVTTCHIHSSSDDEIDFKETGFSQD	RNT(-38)VDLVT(-30)T(-29)CHIHS(-6.5)S(6.5)S(11)DDEIDFK	PPP6R3	-0.713189	0.350785
Pleckstrin homology domain-containing family A member 7	PLEKHA7	S	QCVNGDSRVELRSYVSEPELATLSGDMAQPS	S(-26)Y(-100)VS(26)EPELAT(-47)LS(-59)GDMAQPS(-150)LGLVGPES(-170)R	PLEKHA7	-0.712837	1.87286
LIM domain kinase 1	LIMK1	S	LGSPASQRKDLGRSESLRVVCRPHRIFRPSD	S(-48)ES(48)LRVVCRPHR	LIMK1	-0.709487	0.988601
Transcriptional-regulating factor 1	BCAR2;TRERF1	T	GHGPGAHPQLPLTPLTPTPRVLLCRSNSIDG	QGS(-77)GLFS(-47)NVLIS(-14)GHGPGAHPQLPLT(14)PLT(9.3)PT(-9.3)PR	BCAR2;TRERF1	-0.707707	1.01255
Mediator of RNA polymerase II transcription subunit 15	MED15	S	QSPVTARTPQNFSVPSPGPLNTPVNPSSVMS	T(-22)PQNFS(-12)VPS(12)PGPLNT(-16)PVNPS(-26)S(-26)VMS(-37)PAGS(-55)S(-59)QAEEQQY(-77)LDK	MED15	-0.706072	0.912003
Serine/threonine-protein kinase WNK1	WNK1	S	AFLSRDVDDGSGSPHSPHQLSSKSLPSQNLS	DVDDGS(-1.6)GS(1.6)PHS(27)PHQLS(-32)S(-33)K	WNK1	-0.705506	0.364121
Protein FAM83D	FAM83D	S	GKAERKPHDCESSTVSEEDYFSSHRDELQSR	KPHDCES(13)S(-13)T(-33)VS(47)EEDY(-84)FS(-64)S(-69)HRDELQS(-70)R	FAM83D	-0.699484	1.64097
DENN domain-containing protein 4C	DENND4C	S	EVCDASAIVAKHSQPSPEPHSPTEPPAWGSS	HS(-63)QPS(63)PEPHS(-86)PT(-120)EPPAWGS(-170)S(-170)IVK	DENND4C	-0.693378	0.633075
Receptor tyrosine-protein kinase erbB-3	ERBB3	T	GPGHQAPHVHYARLKTLRSLEATDSAFDNPD	T(8.7)LRS(-8.7)LEAT(-25)DS(-43)AFDNPDY(-110)WHS(-120)R	ERBB3	-0.693219	1.75969
DENN domain-containing protein 4C	DENND4C	S	PNSLSKRNVSLTRSHSVGGPLQNIDFTQRPF	S(-12)HS(12)VGGPLQNIDFT(-34)QRPFHGIS(-67)T(-74)VS(-110)LPNS(-170)LQEVVDPLGK	DENND4C	-0.687338	0.75612
Histone deacetylase complex subunit SAP130	SAP130	S	PAERSSLIPISGHRASPNPVAMETRSDNRPS	S(-100)S(-100)LIPIS(-41)GHRAS(41)PNPVAMET(-56)R	SAP130	-0.683943	2.66154
Sal-like protein 1	SALL1	S	PVPDSYSESMESDTGSFDEKNFDDLDNFSDE	MHMGGQIPNT(-160)PVPDS(-110)Y(-110)S(-78)ES(-57)MES(-32)DT(-17)GS(17)FDEK	SALL1	-0.680553	0.710616
Catenin delta-1	CTNND1	S	IEERYRPSMEGYRAPSRQDVYGPQPQVRVGG	APS(73)RQDVY(-73)GPQPQVR	CTNND1	-0.677724	1.38736
Serine/arginine repetitive matrix protein 2	SRRM2	S	RDGSGTPSRHSLSGSSPGMKDIPRTPSRGRS	HS(-100)LS(-47)GS(-27)S(27)PGMK	SRRM2	-0.675243	0.340625
Single-stranded DNA-binding protein 3	SSBP3	S	ELGGNFLHSFQNDNYSPSMTMSV________	DDGELGGNFLHS(-36)FQNDNY(-22)S(20)PS(-20)MT(-30)MS(-39)V	SSBP3	-0.674377	1.48681
PC4 and SFRS1-interacting protein	PSIP1	S	KFSSQQAATKQSNASSDVEVEEKETSVSKED	QS(-150)NAS(-32)S(32)DVEVEEK	PSIP1	-0.674245	0.518697
HAUS augmin-like complex subunit 6	HAUS6	S	NSSSSSEANFKLEPNSPMHGGTLLEDVVGGR	LEPNS(39)PMHGGT(-39)LLEDVVGGR	HAUS6	-0.674144	1.41726
Heat shock protein 105 kDa	HSPH1	S	PQVQTDAQQTSQSPPSPELTSEENKIPDADK	NVQQDNS(-94)EAGT(-86)QPQVQT(-50)DAQQT(-36)S(-31)QS(-25)PPS(17)PELT(-17)S(-22)EENK	HSPH1	-0.671817	0.966156
Structural maintenance of chromosomes protein 4	SMC4	S	ASSDAEPEPPSGRTESPATAAETASEELDNR	T(-19)ES(15)PAT(-15)AAET(-120)AS(-160)EELDNR	SMC4	-0.671688	0.887958
Chromodomain Y-like protein	CDYL	S	SPVKSRTAVDGFQSESPEKLDPVEQGQEDTV	T(-76)AVDGFQS(-21)ES(21)PEKLDPVEQGQEDT(-140)VAPEVAAEK	CDYL	-0.670669	2.29909
NAD-dependent protein deacetylase sirtuin-6	SIRT6	T	PRVLERALPPLPRPPTPKLEPKEESPTRING	ALPPLPRPPT(50)PKLEPK	SIRT6	-0.670168	2.28809
40S ribosomal protein S17	RPS17	S	VDPDTKEMLKLLDFGSLSNLQVTQPTVGMNF	LLDFGS(51)LS(-51)NLQVT(-180)QPT(-210)VGMNFK	RPS17	-0.668163	0.694349
Transcription intermediary factor 1-beta	TRIM28	S	TAPSAAASASASAAASSPAGGGAEALELLEH	RS(-120)T(-120)APS(-120)AAAS(-96)AS(-89)AS(-63)AAAS(2.5)S(-2.5)PAGGGAEALELLEHCGVCR	TRIM28	-0.667119	0.507687
Keratinocyte-associated protein 2	KRTCAP2	T	NKISSTLYQAAAPVLTPAKVTGKSKKRN___	IS(-120)S(-120)T(-120)LY(-110)QAAAPVLT(110)PAK	KRTCAP2	-0.667104	0.720761
General transcription factor 3C polypeptide 2	GTF3C2	S	ELLLLKLSKDLDRPESQSPKRPPEDFETPSG	DLDRPES(9.2)QS(-9.2)PK	GTF3C2	-0.666175	1.05679
TBC1 domain family member 10A	TBC1D10A	S	LDAEPGPRPALQPSPSIRLPLDAPLPGSKAK	AILDAEPGPRPALQPS(-11)PS(11)IRLPLDAPLPGS(-25)K	TBC1D10A	-0.665841	1.82862
Gap junction alpha-1 protein	GJA1	S	LQPLAIVDQRPSSRASSRASSRPRPDDLEI_	LAAGHELQPLAIVDQRPS(-8.2)S(-8.2)RAS(8.2)S(8.2)R	GJA1	-0.657223	0.278084
Rho guanine nucleotide exchange factor 40	ARHGEF40	T	LLGRARGPDGPWGVGTPRMERKRSISAQQRL	ARGPDGPWGVGT(46)PR	ARHGEF40	-0.656515	1.32279
WD repeat-containing protein 37	WDR37	S	STARQTKQKRKSHSLSIRRTNSSEQERTGLP	S(-86)HS(-28)LS(28)IR	WDR37	-0.655477	0.293789
BEN domain-containing protein 3	BEND3	S	QRINDELEGLGLDAGSEGDPPRDDCYDSSSL	INDELEGLGLDAGS(90)EGDPPRDDCY(-140)DS(-91)S(-90)S(-97)LPDDIS(-120)VVK	BEND3	-0.654572	2.33346
Serine/threonine-protein kinase MARK1	MARK1	T	DFGFSNEFTVGNKLDTFCGSPPYAAPELFQG	LDT(28)FCGS(-28)PPY(-65)AAPELFQGK	MARK1	-0.654412	1.37988
MAP/microtubule affinity-regulating kinase 3;MAP/microtubule affinity-regulating kinase 4	MARK3;MARK4	T	DFGFSNEFTLGSKLDTFCGSPPYAAPELFQG;DFGFSNEFTVGGKLDTFCGSPPYAAPELFQG	LDT(28)FCGS(-28)PPY(-65)AAPELFQGK	MARK3;MARK4	-0.654412	1.37988
Serine/threonine-protein kinase MARK2	MARK2	T	DFGFSNEFTFGNKLDTFCGSPPYAAPELFQG	LDT(28)FCGS(-28)PPY(-65)AAPELFQGK	MARK2	-0.654412	1.37988
A-kinase anchor protein 13	AKAP13	S	ANRRSQQSVSLSKSVSIQNITGVGNDENMSN	S(-8.4)VS(8.4)IQNIT(-52)GVGNDENMS(-130)NT(-140)WK	AKAP13	-0.654398	1.79489
Arf-GAP with SH3 domain, ANK repeat and PH domain-containing protein 3	ASAP3	S	SREEHLSRKNSGCGYSIHQHQGNKQFGTEKV	KNS(21)GCGY(-21)S(24)IHQHQGNK	ASAP3	-0.654086	0.581279
Pleckstrin homology domain-containing family A member 5	PLEKHA5	S	RPINLSSSENKIVNVSLADLRGGNRPNTGPL	IVNVS(110)LADLR	PLEKHA5	-0.651619	1.24886
Zinc transporter ZIP14	SLC39A14	S	GKAPMVDEKVIVGSLSVQDLQASQSACYWLK	VIVGS(-53)LS(53)VQDLQAS(-140)QS(-160)ACY(-210)WLK	SLC39A14	-0.651343	1.39251
Antigen KI-67	MKI67	T	ITKMPCQSLQPEPINTPTHTKQQLKASLGKV	MPCQS(-88)LQPEPINT(11)PT(-11)HT(-24)K	MKI67	-0.649614	1.74713
Bcl-2-associated transcription factor 1	BCLAF1	S	HKNLDAREKSTFREESPLRIKMIASDSHRPE	EES(190)PLRIK	BCLAF1	-0.647799	0.982313
Neuroepithelial cell-transforming gene 1 protein	NET1	S	AAQKQPRPRRRSRRASGLSTEGATGPSADTS	RAS(19)GLS(-19)T(-30)EGAT(-92)GPS(-140)ADT(-170)S(-180)GS(-190)ELDGR	NET1	-0.647314	1.95748
Serine/threonine-protein kinase ULK1	ULK1	S	AGGTSSPSPVVFTVGSPPSGSTPPQGPRTRM	AGGT(-90)S(-80)S(-75)PS(-64)PVVFT(-23)VGS(23)PPS(-27)GS(-31)T(-37)PPQGPR	ULK1	-0.644737	1.35072
RNA polymerase II-associated protein 3	RPAP3	S	ILDELDKDDSTHESLSQESESEEDGIHVDSQ	ILDELDKDDS(-47)T(-46)HES(-31)LS(30)QES(16)ES(-16)EEDGIHVDS(-83)QK	RPAP3	-0.642398	0.628551
Zinc finger and SCAN domain-containing protein 10	ZSCAN10	S	LSPGPQKTFQALQESSPQGPSPWPEESSRDQ	T(-55)FQALQES(-5.5)S(5.5)PQGPS(-59)PWPEES(-87)S(-87)R	ZSCAN10	-0.641512	1.26621
WD repeat-containing protein 62	WDR62	S	MEATASSRARISRSISLGDSEGPIVATLAQP	S(-38)IS(38)LGDS(-110)EGPIVAT(-240)LAQPLR	WDR62	-0.641456	1.98308
Serine/arginine repetitive matrix protein 1	SRRM1	S	KRHSPSPRPRAPQTSSSPPPVRRGASSSP__;KRHSPSPRPRAPQTSSSPPPVRRGASSSPQR	APQT(-24)S(24)S(8.4)S(-8.4)PPPVR	SRRM1	-0.640621	0.155046
Negative elongation factor B	NELFB	S	SQLGEKLEQLDHRKPSPAQAAETPALELPLP	LEQLDHRKPS(65)PAQAAET(-65)PALELPLPS(-180)VPAPAPL	NELFB	-0.640517	0.9915
F-BAR domain only protein 2	FCHO2	S	TSGKLSGINEIPRPFSPPVTSNTSPPPAAPL	LS(-120)GINEIPRPFS(64)PPVT(-47)S(-31)NT(-9.7)S(9.7)PPPAAPLAR	FCHO2	-0.638662	0.97041
Adenylate cyclase type 2	ADCY2	T	STTDVPMGQHNFQNRTLRTKSQKKRFEEELN	IS(-150)T(-130)T(-110)DVPMGQHNFQNRT(110)LR	ADCY2	-0.638306	0.765135
Zinc finger and SCAN domain-containing protein 10	ZSCAN10	T	ENKAWPAHPLGFGSRTPDKEEFKQEEPKGAA	T(68)PDKEEFKQEEPK	ZSCAN10	-0.63792	0.631164
Zinc finger protein 121	ZNF121	S	NVHQRTWIGDKSFEYSDCEEAFVDQSHLQAN	S(-100)FEY(-64)S(64)DCEEAFVDQS(-110)HLQANR	ZNF121	-0.636086	1.23139
Rho GTPase-activating protein 12	ARHGAP12	S	PNNSTKIMQSLHLQRSTENVNKLPELSSFGK	S(19)T(-19)ENVNKLPELS(-170)S(-180)FGK	ARHGAP12	-0.635212	1.72689
GPN-loop GTPase 1	GPN1	T	TRGTLDEEDEEADSDTDDIDHRVTEESHEEP	GT(-100)LDEEDEEADS(-1.5)DT(1.5)DDIDHR	GPN1	-0.634667	1.63725
Microtubule-associated protein 1B;MAP1B heavy chain;MAP1 light chain LC1	MAP1B	T	LEGEKLSPKSDISPLTPRESSPLYSPTFSDS	S(-90)DIS(-46)PLT(46)PR	MAP1B	-0.632226	0.834907
Centrosomal protein of 170 kDa	CEP170	S	SLALTSASRIRERSESLDPDSSMDTTLILKD	S(-33)ES(33)LDPDS(-82)S(-87)MDT(-100)T(-110)LILK	CEP170	-0.630894	1.17532
Centrosomal protein of 170 kDa	CEP170	S	DYASTSEDEFGSNRNSPKHTRLRTSPALKTT	RFPT(-98)DY(-95)AS(-81)T(-81)S(-72)EDEFGS(-24)NRNS(24)PK	CEP170	-0.62973	0.802599
Chromodomain-helicase-DNA-binding protein 1	CHD1	T	YGSRSPFEHSVEHKSTPEHTWSSRKT_____	S(-140)PFEHS(-54)VEHKS(-12)T(12)PEHT(-27)WS(-44)S(-45)R	CHD1	-0.629513	0.577138
Centromere protein F	CENPF	S	EPTTKSVPVNNLPERSPTDSPREGLRVKRGR	S(-64)VPVNNLPERS(21)PT(-14)DS(14)PREGLR	CENPF	-0.627038	0.558345
Death domain-associated protein 6	DAXX	S	DSPSHGLVTSSLCIPSPARLSQTPHSQPPRP	VDS(-76)PS(-77)HGLVT(-74)S(-74)S(-68)LCIPS(68)PAR	DAXX	-0.626684	1.41002
Shugoshin-like 1	SGOL1	S	KLRRGDPFTDLCFLNSPIFKQKKDLRRSKKR	RGDPFT(-130)DLCFLNS(130)PIFK	SGOL1	-0.626538	1.40049
Partitioning defective 3 homolog	PARD3	S	TSNWSNQFQRDNARSSLSASHPMVGKWLEKQ	S(-6.5)S(6.5)LS(-24)AS(-67)HPMVGK	PARD3	-0.626297	1.39261
Uncharacterized protein KIAA1522	KIAA1522	S	EDALSIRSEMIQRKGSTFRPHDSFPKSGKSG	KGS(19)T(-19)FRPHDS(-57)FPK	KIAA1522	-0.624296	0.882947
Serine/threonine-protein kinase OSR1	OXSR1	S	DEESEEGKAAISQLRSPRVKESISNSELFPT	AAIS(-21)QLRS(21)PR	OXSR1	-0.621666	3.26465
Cytoplasmic dynein 1 light intermediate chain 1	DYNC1LI1	T	VEPGEDFPASPQRRNTASQEDKDDSVVLPLG	RNT(25)AS(-25)QEDKDDS(-53)VVLPLGADT(-130)LT(-130)HNLGIPVLVVCT(-160)K	DYNC1LI1	-0.621585	0.851603
SEC23-interacting protein	SEC23IP	S	ALPFTTGSQDVSNAFSPSISKAQPGAPPSSL	PLT(-70)ALPFT(-52)T(-52)GS(-50)QDVS(-29)NAFS(12)PS(-12)IS(-18)K	SEC23IP	-0.621213	0.335677
Sodium-dependent phosphate transporter 2	SLC20A2	S	HPRAAYGRALSMTHGSVKSPISNGTFGFDGH	ALS(-45)MT(-17)HGS(17)VK	SLC20A2	-0.620718	0.759499
TRIO and F-actin-binding protein	TRIOBP	S	NPRTSCAQRDDPRASSPNRTTQQENPRTSCA	AS(-29)S(29)PNRT(-65)T(-70)QQENPR	TRIOBP	-0.61995	0.954662
Destrin	DSTN	S	_____________MASGVQVADEVCRIFYDM	AS(88)GVQVADEVCR	DSTN	-0.618614	1.31813
Cingulin-like protein 1	CGNL1	S	GKRNRINTDDRKRSRSVDSAFPFGLQGNSEY	S(39)VDS(-39)AFPFGLQGNS(-200)EY(-210)LIEFS(-250)R	CGNL1	-0.61744	0.848706
Protein tweety homolog 1	TTYH1	S	PFNPQESKRFVQWQSSI______________	RFVQWQS(-25)S(25)I	TTYH1	-0.616697	1.19536
Plakophilin-2	PKP2	S	ESRRAALLVPPRYARSEIVGVSRAGTTSRQR	Y(-66)ARS(66)EIVGVS(-76)R	PKP2	-0.613238	1.47403
Y-box-binding protein 2	YBX2	S	APNRRKSRRFIPRPPSVAPPPMVAEIPSAGT	FIPRPPS(110)VAPPPMVAEIPS(-110)AGT(-120)GPGS(-120)K	YBX2	-0.612389	1.60456
Protein Daple	CCDC88C	S	SHAPASRSASLSRAFSLASADLLRASGPEAC	AFS(66)LAS(-66)ADLLR	CCDC88C	-0.610548	1.45876
Mini-chromosome maintenance complex-binding protein	MCMBP	T	YVNANQARVSPSTSYTPSRHKRSYEDDDDMD	VS(-73)PS(-44)T(-32)S(-26)Y(-40)T(15)PS(-15)R	MCMBP	-0.610178	2.91568
Proline-rich protein 5	PRR5	S	EAEGAAAGGTSIRRHSVSEMTSCPEPQGFSD	RHS(19)VS(-19)EMT(-28)S(-35)CPEPQGFS(-67)DPPGQGPT(-87)GT(-88)FR	PRR5	-0.609837	0.920473
LINE-1 type transposase domain-containing protein 1	L1TD1	S	KEIIDENFAELKKGSSLEIVSACRVPSKIDE	KGS(-35)S(35)LEIVS(-140)ACR	L1TD1	-0.60981	0.985726
Ankyrin repeat and SAM domain-containing protein 1A	ANKS1A	S	GHLPAVEKLLSGKRLSSGFGGGGGGGSGGGG	RLS(13)S(-13)GFGGGGGGGS(-64)GGGGGGS(-67)GGGGGGLGS(-79)S(-87)S(-87)HPLS(-120)S(-120)LLS(-130)MWR	ANKS1A	-0.609715	1.83865
Prothymosin alpha;Prothymosin alpha, N-terminally processed;Thymosin alpha-1	PTMA	S	_______MSDAAVDTSSEITTKDLKEKKEVV	S(-130)DAAVDT(-20)S(14)S(-14)EIT(-35)T(-44)K	PTMA	-0.608803	1.51197
Calcium/calmodulin-dependent protein kinase type II subunit gamma	CAMK2G	T	VCQRSTVASMMHRQETVECLRKFNARRKLKG	QET(100)VECLRK	CAMK2G	-0.608518	0.433372
Spectrin beta chain, non-erythrocytic 1	SPTBN1	S	GKREKDKEKDKEKRFSLFGKKK_________	RFS(130)LFGK	SPTBN1	-0.606798	1.90987
Pleckstrin homology-like domain family B member 2	PHLDB2	T	PRSTRNDELLSDLTRTPPPPSSTFPKASSES	NDELLS(-85)DLT(-44)RT(44)PPPPS(-50)S(-50)T(-48)FPK	PHLDB2	-0.605631	1.51637
Kinesin-like protein KIF22;Kinesin-like protein	KIF22	T	RLLASQGSQGAPLLSTPKRERMVLMKTVEEK	LLAS(-87)QGS(-42)QGAPLLS(-18)T(18)PK	KIF22	-0.603668	0.677077
Unconventional myosin-XVIIIa	MYO18A	S	EGWAGEPRSASSRRVSSSSELDLPSGDHCEA	RVS(24)S(-24)S(-30)S(-27)ELDLPS(-71)GDHCEAGLLQLDVPLLR	MYO18A	-0.603332	0.8976
Zinc finger protein ZIC 5	ZIC5	S	THPSSLRKHMKIHCKSPPPSPGPLGYSSVGT	IHCKS(80)PPPS(28)PGPLGY(-28)S(-35)S(-43)VGT(-62)PVGAPLS(62)PVLDPAR	ZIC5	-0.602987	1.00937
Lysine--tRNA ligase	KARS	S	TCINPTFICDHPQIMSPLAKWHRSKEGLTER	LVGEFLEVT(-100)CINPT(-65)FICDHPQIMS(65)PLAK	KARS	-0.602817	1.1558
Probable G-protein coupled receptor 112	GPR112	S	QEGLKKIFEHKLLTPSLKSTATSSTFKSLGS	LLT(-20)PS(20)LK	GPR112	-0.602808	0.402327
DNA (cytosine-5)-methyltransferase 3B	DNMT3B	S	PYARLAQDSQQGGMESPQVEADSGDGDSSEY	LAQDS(-110)QQGGMES(110)PQVEADS(-120)GDGDS(-150)S(-150)EY(-190)QDGK	DNMT3B	-0.602581	0.757218
Actin, cytoplasmic 1;Actin, cytoplasmic 1, N-terminally processed;Actin, cytoplasmic 2;Actin, cytoplasmic 2, N-terminally processed;Actin, alpha cardiac muscle 1;Actin, alpha skeletal muscle;Actin, gamma-enteric smooth muscle;Actin, aortic smooth muscle	ACTG1;ACTB;ACTC1;ACTA1;ACTG2;ACTA2	S	GIADRMQKEITALAPSTMKIKIIAPPERKYS	EIT(-21)ALAPS(9.8)T(-9.8)MK	ACTG1;ACTB;ACTC1;ACTA1;ACTG2;ACTA2	-0.602487	1.29679
Cdc42 effector protein 4	CDC42EP4	S	QSVTRGEREQRDMLGSLRDSALFVKNAMSLP	DMLGS(40)LRDS(-40)ALFVK	CDC42EP4	-0.60207	2.13227
GRB2-associated-binding protein 2	GAB2	S	DSLRNVSSAGHGPRSSPAELSSSSQHLLRER	NVS(-56)S(-38)AGHGPRS(-0.75)S(0.75)PAELS(-11)S(0.75)S(-0.75)S(-1.5)QHLLR	GAB2	-0.601212	0.498015
Tubulin-specific chaperone cofactor E-like protein	TBCEL	S	RGPGMGVHVPATPQGSPMKDRLNLPSVLVLN	GPGMGVHVPAT(-23)PQGS(23)PMK	TBCEL	-0.600594	1.38784
GPN-loop GTPase 1	GPN1	S	ILTRGTLDEEDEEADSDTDDIDHRVTEESHE	GT(-46)LDEEDEEADS(5.2)DT(-5.2)DDIDHR	GPN1	-0.599745	1.65179
Lethal(2) giant larvae protein homolog 1	LLGL1	T	NAQLAEQACPHDVEMTPVQRRIEPRSADDSL	LQEANAQLAEQACPHDVEMT(290)PVQR	LLGL1	-0.599737	1.17087
Rac GTPase-activating protein 1	RACGAP1	T	STIETVPYWTRSRRKTGTLQPWNSDSTLNSR	RKT(10)GT(-10)LQPWNS(-61)DS(-74)T(-76)LNS(-76)R	RACGAP1	-0.597201	1.60667
RING finger protein 214	RNF214	S	PSQPSSPLPGSHGRNSPGLGSLVSPHGPHMP	NS(35)PGLGS(-35)LVS(-53)PHGPHMPPAAS(-77)IPPPPGLGGVK	RNF214	-0.597123	1.94037
E3 ubiquitin-protein ligase HERC2;Putative HERC2-like protein 3	HERC2;HERC2P3	S	KPESTDDEEKIGNEESDLEEACILPHSPINV	IGNEES(68)DLEEACILPHS(68)PINVDK	HERC2;HERC2P3	-0.596567	0.711288
Caldesmon	CALD1	S	VRNIKSMWEKGNVFSSPTAAGTPNKETAGLK	GNVFS(-25)S(18)PT(-18)AAGT(-38)PNK	CALD1	-0.596457	1.43261
Tumor suppressor p53-binding protein 1	TP53BP1	S	EQEGRQDKPMDTSVLSEEGGEPFQKKLQSGE	QDKPMDT(-57)S(-53)VLS(53)EEGGEPFQK	TP53BP1	-0.59642	0.261737
Serine/arginine repetitive matrix protein 2	SRRM2	T	RTPAALAALSLTGSGTPPTAANYPSSSRTPQ	T(-140)PAALAALS(-77)LT(-48)GS(-29)GT(29)PPT(-53)AANY(-160)PS(-91)S(-92)S(-91)R	SRRM2	-0.596179	0.985416
Latrophilin-2	ADGRL2;LPHN2	S	EKMIISELVHNNLRGSSKTHNLELTLPVKPV	MIIS(-110)ELVHNNLRGS(10)S(-10)K	ADGRL2;LPHN2	-0.595406	0.549938
TRAF-type zinc finger domain-containing protein 1	TRAFD1	S	CNPSRALPSLNTGSSSPRGVEEPDVIFQNFL	ALPS(-160)LNT(-60)GS(-21)S(-11)S(11)PR	TRAFD1	-0.59508	1.42532
Antigen KI-67	MKI67	S	DKPTTHEKTTKIACRSPQPDPVGTPTIFKPQ	IACRS(110)PQPDPVGT(-110)PT(-140)IFKPQS(-150)K	MKI67	-0.593608	0.369232
Sequestosome-1	SQSTM1	T	EVDIDVEHGGKRSRLTPVSPESSSTEEKSSS	S(-49)RLT(36)PVS(-36)PES(-64)S(-70)S(-76)T(-82)EEK	SQSTM1	-0.593605	0.319939
Kanadaptin	SLC4A1AP	S	RSLQEEQSRPPTAVSSPGGPARAPPYQEPPW	S(-150)LQEEQS(-60)RPPT(-49)AVS(-13)S(13)PGGPAR	SLC4A1AP	-0.592847	2.08497
Protein regulator of cytokinesis 1	PRC1	S	____________MRRSEVLAEESIVCLQKAL	MRRS(120)EVLAEES(-120)IVCLQK	PRC1	-0.591789	1.16446
Rho guanine nucleotide exchange factor 2	ARHGEF2	S	GSRRGRSSLSLAKSVSTTNIAGHFNDESPLG	S(-54)VS(31)T(-31)T(-47)NIAGHFNDES(-140)PLGLR	ARHGEF2	-0.590807	2.00488
Microtubule-associated serine/threonine-protein kinase 4	MAST4	S	GCLKRPVSRKVGRQESVDDLDRDKLKAKVVV	VGRQES(44)VDDLDRDK	MAST4	-0.589832	1.59063
Putative RNA-binding protein 15B	RBM15B	T	YTRHRNLDADLVRDRTPPHLLYSDRDRTFLE	DRT(100)PPHLLY(-110)S(-100)DRDR	RBM15B	-0.589629	0.774098
Poly(A)-specific ribonuclease PARN	PARN	S	SQEEAGLEDGVSGEISDTELEQTDSCAEPLS	RNLS(-200)PS(-200)QEEAGLEDGVS(-47)GEIS(20)DT(-20)ELEQT(-48)DS(-62)CAEPLS(-81)EGRK	PARN	-0.588874	1.40362
Matrin-3	MATR3	T	ARDLDELSRYPEDKITPENLPQILLQLKRRR	DLDELS(-28)RY(-34)PEDKIT(28)PENLPQILLQLK	MATR3	-0.588806	1.11744
Ankyrin repeat and SAM domain-containing protein 1A	ANKS1A	S	SKPKAELKLSRSLSKSDSDLLTCSPTEDATM	S(-23)LS(-16)KS(16)DS(-19)DLLT(-98)CS(-140)PT(-170)EDAT(-180)MGS(-190)R	ANKS1A	-0.58792	1.53794
Maternal embryonic leucine zipper kinase	MELK	S	QASATPFTDIKSNNWSLEDVTASDKNYVAGL	S(-130)NNWS(120)LEDVT(-120)AS(-130)DK	MELK	-0.586576	1.49525
RNA-binding motif protein, X chromosome;RNA-binding motif protein, X chromosome, N-terminally processed;RNA binding motif protein, X-linked-like-1	RBMX;RBMXL1	S	PPRREPLPSRRDVYLSPRDDGYSTKDSYSSR	DVY(-160)LS(120)PRDDGY(-190)S(-120)T(-130)K	RBMX;RBMXL1	-0.586479	0.872754
Pleckstrin homology domain-containing family A member 7	PLEKHA7	S	YVPYRPHPPQLRKVTSPLQSPTKAKPKVEDE	VT(-29)S(29)PLQS(-49)PT(-54)K	PLEKHA7	-0.586059	0.767882
Ribosomal RNA processing protein 1 homolog B	RRP1B	S	KPLHGVLKTPTSSPASSPLVAKKPLTTTPRR	T(-95)PT(-67)S(-38)S(-17)PAS(7.9)S(-7.9)PLVAK	RRP1B	-0.583786	0.478505
WW domain-containing transcription regulator protein 1	WWTR1	S	SPASLQLGTGAGAAGSPAQQHAHLRQQSYDV	S(-11)HS(-2.4)S(2.4)PAS(-18)LQLGT(-74)GAGAAGS(74)PAQQHAHLR	WWTR1	-0.583768	0.647485
Lamin-B1	LMNB1	T	TPVPPRMGSRAGGPTTPLSPTRLSRLQEKEE	AGGPT(-33)T(33)PLS(21)PT(-21)R	LMNB1	-0.583238	0.612271
Methionine adenosyltransferase 2 subunit beta	MAT2B	S	DAFNLPSSHLRPITDSPVLGAQRPRNAQLDC	Y(-240)EMACAIADAFNLPS(-39)S(-36)HLRPIT(-24)DS(24)PVLGAQRPR	MAT2B	-0.580515	1.74418
cGMP-specific 3',5'-cyclic phosphodiesterase	PDE5A	S	GIRGHTESCSCPLQQSPRADNSAPGTPTRKI	GHT(-270)ES(-210)CS(-170)CPLQQS(170)PR	PDE5A	-0.5801	1.65564
Dual specificity mitogen-activated protein kinase kinase 2;Dual specificity mitogen-activated protein kinase kinase 1	MAP2K2;MAP2K1	S	CDFGVSGQLIDSMANSFVGTRSYMAPERLQG;CDFGVSGQLIDSMANSFVGTRSYMSPERLQG	LCDFGVS(-170)GQLIDS(-56)MANS(31)FVGT(-31)R	MAP2K2;MAP2K1	-0.578788	1.23919
E3 SUMO-protein ligase RanBP2	RANBP2	S	GPPALRFESPATGILSPRGDDYFNYNVQQTS	FES(-96)PAT(-45)GILS(45)PR	RANBP2	-0.578438	0.633086
Lysine-specific histone demethylase 1A	KDM1A	S	YTLPRQATPGVPAQQSPSM____________	QAT(-75)PGVPAQQS(22)PS(-22)M	KDM1A	-0.576539	0.703109
Ran GTPase-activating protein 1	RANGAP1	S	SSPPPADVSTFLAFPSPEKLLRLGPKSSVLI	ILDPNT(-28)GEPAPVLS(-0.35)S(0.35)PPPADVS(-34)T(-37)FLAFPS(45)PEK	RANGAP1	-0.576384	0.415839
C-Maf-inducing protein	CMIP	S	TSTAKPALTASAGNDSEPNLIDCLMVSPACS	PALT(-31)AS(-21)AGNDS(21)EPNLIDCLMVS(-35)PACS(-39)T(-44)MS(-48)IELGPQADR	CMIP	-0.576352	1.28198
Melatonin-related receptor	GPR50	S	DSVHFKGDSVHFKPDSVHFKPASSNPKPITG	GDS(-74)VHFKPDS(74)VHFKPAS(-86)S(-85)NPK	GPR50	-0.575641	1.74322
RNA-binding protein 12B	RBM12B	S	HSSEDFRFPPEDFRHSPEDFRRPREEDFRRP	HS(-58)S(-58)EDFRFPPEDFRHS(58)PEDFR	RBM12B	-0.575227	0.758671
Ubiquitin carboxyl-terminal hydrolase 1	USP1	S	ESPPKIIPKYISENESPRPSQKKSRVKINWL	Y(-200)IS(-120)ENES(57)PRPS(-57)QK	USP1	-0.574844	1.74055
Peptidyl-prolyl cis-trans isomerase FKBP3	FKBP3	S	GTLQDGTVFDTNIQTSAKKKKNAKPLSFKVG	KGDVVHCWY(-200)T(-170)GT(-170)LQDGT(-110)VFDT(-67)NIQT(-22)S(22)AKK	FKBP3	-0.573784	0.90418
Forkhead box protein K2	FOXK2	S	FRTPLGPLSSRSAPASPNHAGVLSAHSSGAQ	S(-89)APAS(89)PNHAGVLS(-95)AHS(-140)S(-150)GAQT(-190)PES(-210)LS(-220)R	FOXK2	-0.573075	0.163107
Semaphorin-6A	SEMA6A	S	SSQPSGQAVTVSRQPSLNAYNSLTRSGLKRT	QPS(110)LNAY(-110)NS(-120)LT(-130)R	SEMA6A	-0.572896	0.714278
Rapamycin-insensitive companion of mTOR	RICTOR	S	SFESRLTPSRFMKALSYASLDKEDLLSPINQ	ALS(32)Y(-31)AS(31)LDKEDLLS(-45)PINQNT(-90)LQR	RICTOR	-0.572488	1.79503
Arfaptin-1	ARFIP1	S	GAFQGSPAPPLPSVMSPSRVAASRLAQQGSD	EGVIEAGAFQGS(-46)PAPPLPS(-9.1)VMS(9.1)PS(-16)R	ARFIP1	-0.572277	0.879426
H/ACA ribonucleoprotein complex subunit 3	NOP10	S	DPMGQQTCSAHPARFSPDDKYSRHRITIKKR	KFDPMGQQT(-85)CS(-43)AHPARFS(43)PDDK	NOP10	-0.571231	1.5323
Ribosomal protein S6 kinase;Ribosomal protein S6 kinase alpha-1	RPS6KA1	S	GIPPSAGAHQLFRGFSFVATGLMEDDGKPRA	GFS(47)FVAT(-47)GLMEDDGKPR	RPS6KA1	-0.570689	0.653825
Alpha-tubulin N-acetyltransferase 1	ATAT1	S	TPPAHPPPRSSSLGNSPERGPLRPFVPEQEL	S(-11)S(-10)S(10)LGNS(72)PERGPLRPFVPEQELLR	ATAT1	-0.570505	0.562372
Abelson tyrosine-protein kinase 2	ABL2	S	KETCFTRDRKGGFFSSFMKKRNAPTPPKRSS	GGFFS(-21)S(21)FMK	ABL2	-0.570475	0.64469
Afadin	MLLT4	S	EVYKDMPETSFTRTISNPEVVMKRRRQQKLE	T(-60)IS(60)NPEVVMK	MLLT4	-0.56977	1.30302
Spectrin beta chain, non-erythrocytic 1	SPTBN1	T	VSASTQSTPASSRAQTLPTSVVTITSESSPG	AQT(56)LPT(-56)S(-60)VVT(-64)IT(-38)S(-22)ES(-5.6)S(5.6)PGKR	SPTBN1	-0.568918	1.39261
Tyrosine-protein phosphatase non-receptor type 12	PTPN12	S	SPLFRTPLSFTNPLHSDDSDSDERNSDGAVT	T(-110)PLS(-93)FT(-63)NPLHS(63)DDS(36)DS(-36)DERNS(-66)DGAVT(-130)QNK	PTPN12	-0.565455	1.35396
AT-rich interactive domain-containing protein 3A	ARID3A	S	RAAAAGLGHPASPGGSEDGPPGSEEEDAARE	AAAAGLGHPAS(67)PGGS(67)EDGPPGS(67)EEEDAAR	ARID3A	-0.564929	0.815303
E3 ubiquitin-protein ligase HECTD1	HECTD1	S	VSSLLAAGAPMSSSASVPNLSSRETSSLESF	LS(-89)VS(-89)S(-89)LLAAGAPMS(-46)S(-41)S(-30)AS(30)VPNLS(-42)S(-46)R	HECTD1	-0.564261	2.24667
Ankyrin-3	ANK3	S	GYMGFSLGARSASLRSFSSDRSYTLNRSSYA	S(-50)AS(-33)LRS(30)FS(-30)S(-41)DR	ANK3	-0.563002	0.713213
Band 4.1-like protein 3;Band 4.1-like protein 3, N-terminally processed	EPB41L3	S	TSTDTAVTNEWEKRLSTSPVRLAARQEDAPM	RLS(19)T(-1.2)S(1.2)PVR	EPB41L3	-0.561221	0.374423
Lipolysis-stimulated lipoprotein receptor	LSR	S	SRERRLKKNLALSRESLVV____________	NLALS(92)RES(92)LVV	LSR	-0.559814	0.84441
Keratin, type I cytoskeletal 18	KRT18	S	_________MSFTTRSTFSTNYRSLGSVQAP	S(-110)FT(-71)T(-42)RS(30)T(-30)FS(-64)T(-74)NY(-190)R	KRT18	-0.559192	0.702919
Atrophin-1	ATN1	S	PGAYKTATPPGYKPGSPPSFRTGTPPGYRGT	T(-47)AT(-29)PPGY(-19)KPGS(16)PPS(-16)FR	ATN1	-0.55897	1.36774
Hepatoma-derived growth factor-related protein 2	HDGFRP2	S	KPVKVERTRKRSEGFSMDRKVEKKKEPSVEE	RS(-38)EGFS(38)MDRK	HDGFRP2	-0.557126	0.76176
Serine/threonine-protein kinase 26	STK26	T	FGVAGQLTDTQIKRNTFVGTPFWMAPEVIQQ	RNT(25)FVGT(-25)PFWMAPEVIQQS(-120)AY(-130)DS(-130)K	STK26	-0.557103	0.773167
Heterogeneous nuclear ribonucleoproteins A2/B1	HNRNPA2B1;HNRPA2B1	S	SSMAEVDAAMAARPHSIDGRVVEPKRAVARE	GFGFVT(-200)FS(-180)S(-160)MAEVDAAMAARPHS(160)IDGR	HNRNPA2B1;HNRPA2B1	-0.555388	0.656156
R3H domain-containing protein 1	R3HDM1	S	KASDKLPRKMLSRDSSQEYTDSTGIDLHEFL	DS(-23)S(23)QEY(-59)T(-55)DS(-65)T(-70)GIDLHEFLVNT(-110)LK	R3HDM1	-0.555185	1.08516
R3H domain-containing protein 2	R3HDM2	S	KNKEKIPRKMLSRDSSQEYTDSTGIDLHEFL	DS(-23)S(23)QEY(-59)T(-55)DS(-65)T(-70)GIDLHEFLVNT(-110)LK	R3HDM2	-0.555185	1.08516
Misshapen-like kinase 1	MINK1	S	RPDNEAPPKVPQRTSSIATALNTSGAGGSRP	T(-37)S(-30)S(30)IAT(-68)ALNT(-110)S(-110)GAGGS(-120)RPAQAVR	MINK1	-0.555143	1.67704
Tyrosine-protein kinase ABL1	ABL1	S	EEGGGSSSKRFLRSCSASCVPHGAKDTEWRS	S(-54)CS(44)AS(-44)CVPHGAK	ABL1	-0.555065	0.783394
Heterogeneous nuclear ribonucleoprotein U-like protein 2	HNRNPUL2;HNRNPUL2-BSCL2	S	EQGLGKREEDEPEERSGDETPGSEVPGDKAA	REEDEPEERS(78)GDET(-78)PGS(-100)EVPGDK	HNRNPUL2;HNRNPUL2-BSCL2	-0.553165	0.583835
Cyclin-F	CCNF	S	SVPQQQVKRINLCIHSEEEDMNLGLVRL___	RINLCIHS(85)EEEDMNLGLVRL	CCNF	-0.552976	0.699691
Nuclear mitotic apparatus protein 1	NUMA1	T	TPESKKATSCFPRPMTPRDRHEGRKQSTTEA	AT(-85)S(-71)CFPRPMT(71)PR	NUMA1	-0.552573	1.80122
		S	QAPPVRNLHQSGFSLSGAQIDDNIPRRTTQR	NLHQS(-34)GFS(-25)LS(25)GAQIDDNIPR		-0.551952	1.19458
WD repeat-containing protein 24	WDR24	S	IYCSPGLVPTANLNHSVGKGGSCGLPLMNSF	IIY(-96)CS(-82)PGLVPT(-27)ANLNHS(27)VGK	WDR24	-0.551732	0.594924
Ran-specific GTPase-activating protein	RANBP1	T	_MAAAKDTHEDHDTSTENTDESNHDPQFEPI	DT(-16)HEDHDT(-0.58)S(1.2)T(0.58)ENT(-28)DES(-46)NHDPQFEPIVS(-120)LPEQEIK	RANBP1	-0.55155	0.176133
Myosin regulatory light chain 12A;Myosin regulatory light chain 12B;Myosin regulatory light polypeptide 9	MYL12A;MYL12B;MYL9	S	KRTKTKTKKRPQRATSNVFAMFDQSQIQEFK;RAKAKTTKKRPQRATSNVFAMFDQSQIQEFK	RPQRAT(91)S(88)NVFAMFDQS(-88)QIQEFK	MYL12A;MYL12B;MYL9	-0.551043	0.569233
Lysine-specific demethylase 5A	KDM5A	S	HPPSEDRFLHIMEDDSMEEKPLKVKGKDSSE	FLHIMEDDS(43)MEEKPLK	KDM5A	-0.55078	0.196097
MAX gene-associated protein	MGA	S	KLMETSMGFSSNAPTSPVVYQLPTKSTSYVR	LMET(-53)S(-53)MGFS(-45)S(-45)NAPT(-13)S(13)PVVY(-25)QLPT(-36)K	MGA	-0.550657	0.850481
Mothers against decapentaplegic homolog 3	SMAD3	T	________MSSILPFTPPIVKRLLGWKKGEQ	S(-51)S(-51)ILPFT(51)PPIVK	SMAD3	-0.550339	1.00521
RNA-binding protein 12B	RBM12B	S	HFRKRSHSKSPRRTRSRSPLGFYVHLKNLSL	S(80)RS(74)PLGFY(-74)VHLK	RBM12B	-0.550195	0.282952
Pumilio homolog 2	PUM2	S	SSVGSSASSSATRRESLSTSSDLYKRSSSSL	RES(26)LS(-26)T(-33)S(-43)S(-39)DLY(-67)K	PUM2	-0.549799	0.780623
Chromosome alignment-maintaining phosphoprotein 1	CHAMP1	S	KPGPPLSPEIRSPAGSPELRKPSGSPDLWKL	S(-91)PAGS(91)PELRK	CHAMP1	-0.549792	0.600472
MAP kinase-activating death domain protein	MADD	S	KAHSLKPSIKEKLAGSPIRTSEDVSQRVYLY	LAGS(37)PIRT(-38)S(-37)EDVS(-55)QR	MADD	-0.548931	1.08446
Transformer-2 protein homolog alpha	TRA2A	S	AHTPTPGIYMGRPTHSGGGGGGGGGGGGGGG	RAHT(9.8)PT(-9.8)PGIY(-54)MGRPT(-19)HS(19)GGGGGGGGGGGGGGGGR	TRA2A	-0.548756	1.77219
Tyrosine-protein phosphatase non-receptor type 14	PTPN14	S	RQMKRGILHTDSQSQSLRNLNIINTHAYNQP	RGILHT(-51)DS(-35)QS(-25)QS(25)LR	PTPN14	-0.548583	2.0332
Synembryn-A	RIC8A	S	AARGLMAGGRPEGQYSEDEDTDTDEYKEAKA	GLMAGGRPEGQY(-67)S(51)EDEDT(-51)DT(-67)DEY(-130)K	RIC8A	-0.54831	0.255617
Treslin	TICRR	T	RDPLRTPPRAAAFMGTPQNQTHQQPHVLRAA	AAAFMGT(63)PQNQT(-63)HQQPHVLR	TICRR	-0.547732	1.07971
E3 ubiquitin-protein ligase NEDD4-like	NEDD4L	S	SNGEQFSSLIQREPSSRLRSCSVTDAVAEQG	LQIT(-75)PDS(-31)NGEQFS(-20)S(-20)LIQREPS(-1.5)S(1.5)R	NEDD4L	-0.547094	1.53535
Disintegrin and metalloproteinase domain-containing protein 10	ADAM10	S	PPQPIQQPQRQRPRESYQMGHMRR_______	QRPRES(61)Y(-61)QMGHMR	ADAM10	-0.546319	0.663105
Protein kinase C iota type	PRKCI	T	LDNFDSQFTNEPVQLTPDDDDIVRKIDQSEF	QVVPPFKPNIS(-130)GEFGLDNFDS(-100)QFT(-92)NEPVQLT(92)PDDDDIVR	PRKCI	-0.544223	0.997171
E3 ubiquitin-protein ligase CBL	CBL	S	TLSDISNASSSFGWLSLDGDPTTNVTEGSQV	T(-100)LS(-100)DIS(-79)NAS(-49)S(-42)S(-42)FGWLS(42)LDGDPT(-64)T(-72)NVT(-93)EGS(-110)QVPERPPKPFPR	CBL	-0.543886	0.909506
Chromodomain-helicase-DNA-binding protein 8	CHD8	S	RMNYMQNHQAGAPAPSLSRCSTPLLHQQYTS	MNY(-65)MQNHQAGAPAPS(3.2)LS(-3.2)R	CHD8	-0.54378	0.745347
Serine/arginine repetitive matrix protein 2	SRRM2	S	ANEQSVTPQRRSCFESSPDPELKSRTPSRHS	S(-74)CFES(74)S(74)PDPELK	SRRM2	-0.542049	0.891971
Transcriptional regulator ATRX	ATRX	S	VTENLVLSSHTGFCQSSGDEALSKSVPVTVD	IKPVT(-79)ENLVLS(-48)S(-46)HT(-28)GFCQS(28)S(34)GDEALS(-41)K	ATRX	-0.541708	0.547282
Tyrosine-protein phosphatase non-receptor type 13	PTPN13	S	PIPGIDVLSKKKIWASSMDLLCTADRDFSSG	IWAS(17)S(-17)MDLLCT(-59)ADRDFS(-77)S(-83)GET(-94)AT(-93)Y(-100)R	PTPN13	-0.541143	2.43203
Heterogeneous nuclear ribonucleoprotein M	HNRNPM	S	SFDRAIEMERGNFGGSFAGSFGGAGGHAPGV	GNFGGS(33)FAGS(-33)FGGAGGHAPGVAR	HNRNPM	-0.53756	0.809485
Protein FAM83G	FAM83G	S	QAKGGQVPRLLPDPGSPRLAQNARPMTDGRA	LLPDPGS(54)PR	FAM83G	-0.536987	1.05198
Protein dopey-2	DOPEY2	S	PPLKSEDSGIGLSASSPELSEHLRVPRVSLE	S(-89)EDS(-72)GIGLS(-32)AS(-14)S(13)PELS(-13)EHLR	DOPEY2	-0.536399	1.22977
Roquin-1	RC3H1	S	KFRKMNKRLVPRRPLSASLGQLNEVGLPSAA	RPLS(1.9)AS(-1.9)LGQLNEVGLPS(-51)AAILPDEGAVDLPS(-98)R	RC3H1	-0.536102	0.916927
	ABI2	S	PSPPSVFPGHPVQFYSMNRPASRHTPPTIGG	ENS(-130)GS(-130)GS(-130)VGVPIAVPT(-76)PS(-63)PPS(-43)VFPGHPVQFY(-48)S(7.5)MNRPAS(-7.5)R	ABI2	-0.534565	0.605704
Phosphatidylinositol 4-phosphate 3-kinase C2 domain-containing subunit alpha	PIK3C2A	S	TDLEITDSKVSNLQVSPKSEDISKFDWLDLD	VS(-150)NLQVS(150)PK	PIK3C2A	-0.53401	2.1065
WW domain-containing adapter protein with coiled-coil	WAC	T	SDASSPRSYVSPRISTPQTNTVPIKPLISTP	IS(-61)T(61)PQT(-75)NT(-95)VPIK	WAC	-0.533525	1.4485
Enhancer of polycomb homolog 1	EPC1	S	QPFSLDAEQPDYDLDSEDEVFVNKLKKKMDI	QLIHIQPFS(-120)LDAEQPDY(-51)DLDS(51)EDEVFVNK	EPC1	-0.533215	0.890909
Transitional endoplasmic reticulum ATPase	VCP	S	QRAHVIVMAATNRPNSIDPALRRFGRFDREV	AHVIVMAAT(-22)NRPNS(22)IDPALRR	VCP	-0.532781	1.17533
Poly [ADP-ribose] polymerase 1	PARP1	T	QDRIFPPETSASVAATPPPSTASAPAAVNSS	IFPPET(-86)S(-78)AS(-66)VAAT(35)PPPS(-35)T(-35)AS(-41)APAAVNS(-76)S(-77)AS(-82)ADKPLS(-100)NMK	PARP1	-0.532713	0.753363
E3 ubiquitin-protein ligase ZNRF2	ZNRF2	S	RPVGGSPGGPRLVIGSLPAHLSPHMFGGFKC	LVIGS(67)LPAHLS(67)PHMFGGFK	ZNRF2	-0.532654	1.52411
Latrophilin-2	ADGRL2;LPHN2	S	LSPSRRSENEDIYYKSMPNLGAGHQLQMCYQ	S(160)MPNLGAGHQLQMCY(-160)QIS(-170)R	ADGRL2;LPHN2	-0.532157	2.09498
Polyhomeotic-like protein 1	PHC1	T	GSGQQNVGMNLTRTATPAPSQTLISSATYTQ	T(-18)AT(18)PAPS(-34)QT(-41)LIS(-93)S(-90)AT(-110)Y(-130)T(-130)QIQPHS(-170)LIQQQQQIHLQQK	PHC1	-0.531841	0.943246
E3 ubiquitin-protein ligase DZIP3	DZIP3	S	QANPHSVSRLIKDDASDVQEDSAMEDKFYSL	LIKDDAS(53)DVQEDS(-53)AMEDK	DZIP3	-0.53143	0.918471
Alpha-adducin	ADD1	S	VTGYSFASDGDSGTCSPLRHSFQKQQREKTR	KY(-200)S(-200)DVEVPAS(-180)VT(-170)GY(-150)S(-130)FAS(-78)DGDS(-42)GT(-25)CS(25)PLR	ADD1	-0.531193	1.71736
Serine/threonine-protein kinase Nek7	NEK7	S	LGLGRFFSSKTTAAHSLVGTPYYMSPERIHE	T(-84)T(-78)AAHS(78)LVGT(-89)PY(-120)Y(-120)MS(-120)PER	NEK7	-0.529839	1.13478
Methionine aminopeptidase 2	METAP2	S	LNGDLDPDDREEGAASTAEEAAKKKRRKKKK	AGVEEVAAS(-62)GS(-58)HLNGDLDPDDREEGAAS(6.9)T(-6.9)AEEAAK	METAP2	-0.529321	1.41769
Chromodomain-helicase-DNA-binding protein 8	CHD8	T	TANGGKVTFTKVLTGTPLRPGVSIVSGNTVL	VLT(-27)GT(27)PLRPGVS(-34)IVS(-59)GNT(-65)VLAAK	CHD8	-0.529221	0.803762
DNA-binding protein RFX7	RFX7	S	QSRHHDTHFGRLTPVSPVQHQGATVNNTNKQ	LT(-58)PVS(58)PVQHQGAT(-63)VNNT(-71)NK	RFX7	-0.529188	0.807358
Mitogen-activated protein kinase kinase kinase MLT	ZAK	S	RMRQIASNTSLQRSQSNPILGSPFFSHFDGQ	S(-25)QS(25)NPILGS(-75)PFFS(-93)HFDGQDS(-120)Y(-130)AAAVR	ZAK	-0.529138	1.63829
Rho guanine nucleotide exchange factor 12	ARHGEF12	T	VQEEECEVERVTEHGTPKPFRKFDSVAFGES	VT(-63)EHGT(63)PKPFR	ARHGEF12	-0.529062	1.14756
Golgi reassembly-stacking protein 1	GORASP1	S	QPPSYHKKPPGTPPPSALPLGAPPPDALPPG	KPPGT(-3)PPPS(3)ALPLGAPPPDALPPGPT(-12)PEDS(8.2)PS(-8.2)LET(-20)GS(-24)R	GORASP1	-0.529058	0.716942
Drebrin	DBN1	S	QERVASASAGSCDVPSPFNHRPGSHLDSHRR	VAS(-61)AS(-56)AGS(-44)CDVPS(39)PFNHRPGS(-39)HLDS(-45)HR	DBN1	-0.528669	1.00862
Phospholipid-transporting ATPase IG	ATP11C	S	NLSCRRASDSLSARPSVRPLLLRTFSDESNV	AS(-130)DS(-91)LS(-46)ARPS(46)VRPLLLR	ATP11C	-0.528167	0.492946
Probable palmitoyltransferase ZDHHC20;Palmitoyltransferase	ZDHHC20	S	QASVTNQNEYARSSGSNQPFPIKPLSESKNR	S(-72)S(-58)GS(58)NQPFPIK	ZDHHC20	-0.527812	0.972813
E2/E3 hybrid ubiquitin-protein ligase UBE2O	UBE2O	S	VKRLLKKQVVRIMSCSPDTQCSRDHSMEDPD	IMS(-49)CS(44)PDT(-44)QCS(-66)R	UBE2O	-0.527596	1.30382
Pleckstrin homology domain-containing family A member 1	PLEKHA1	S	VNECGESIDRNNLKRSQSHLPYFTPKPPQDS	RS(2.5)QS(-2.5)HLPY(-50)FT(-56)PKPPQDS(-71)AVIK	PLEKHA1	-0.526664	1.54993
Rho GTPase-activating protein 11A	ARHGAP11A	S	GEYETPGEYKRKRRQSVGDFVSGALNKFKPN	RRQS(110)VGDFVS(-110)GALNK	ARHGAP11A	-0.526068	1.40165
Tensin-3	TNS3	S	EKKRASEGDRSLGSVSPSSSGFSSPHSGSTI	S(-41)LGS(-29)VS(29)PS(-31)S(-38)S(-44)GFS(-53)S(-53)PHS(-52)GS(-49)T(-48)IS(-83)IPFPNVLPDFS(-170)K	TNS3	-0.525386	0.312398
Anaphase-promoting complex subunit 1	ANAPC1	S	LLFERSASSHEVPPGSPREPLPTMFSMLHPL	S(-81)AS(-68)S(-68)HEVPPGS(57)PREPLPT(-58)MFS(-57)MLHPLDEIT(-140)PLVCK	ANAPC1	-0.524886	0.784403
Kinesin-like protein KIF2C;Kinesin-like protein	KIF2C	S	QKRRSVNSKIPAPKESLRSRSTRMSTVSELR	IPAPKES(56)LR	KIF2C	-0.524347	1.04171
tRNA 2'-phosphotransferase 1	TRPT1	S	KPLSLAGDEETECQSSPKHSSRERRRIQQ__	KPLS(-140)LAGDEET(-94)ECQS(-21)S(21)PK	TRPT1	-0.524155	1.5643
Caskin-2	CASKIN2	S	GGGPEPLPLPPARSPSQESIGARSRGSGHSQ	LLT(-52)FQGS(-52)ELS(-49)PELQAAMAGGGPEPLPLPPARS(1.8)PS(3.2)QES(-1.8)IGAR	CASKIN2	-0.523966	0.431565
Tetratricopeptide repeat protein 1	TTC1	S	HLQEDQGEEECFHDCSASFEEEPGADKVENK	LLRDDEAHLQEDQGEEECFHDCS(15)AS(-15)FEEEPGADKVENK	TTC1	-0.5232	0.765193
Enhancer of mRNA-decapping protein 4	EDC4	S	SLELQEVEPLGLPQASPSRTRSPDVISSAST	GPGQVPT(-200)AT(-190)S(-190)ALS(-170)LELQEVEPLGLPQAS(8.4)PS(-8.4)R	EDC4	-0.523112	1.37966
Nipped-B-like protein	NIPBL	S	RNAASFPLRSPQPVCSPAGSEGTPKGSRPPL	S(-110)PQPVCS(32)PAGS(-32)EGT(-47)PK	NIPBL	-0.52253	1.91722
AT-rich interactive domain-containing protein 1A	ARID1A	S	FSPHTSPHLPGIRGPSPSPVGSPASVAQSRS	GPS(61)PS(-61)PVGS(-200)PAS(-270)VAQS(-300)R	ARID1A	-0.521981	0.979886
	ANK3	S	ESDQDDEIEKTDRRQSFASLALRPQSPCERT	T(-30)DRRQS(30)FAS(-36)LALR	ANK3	-0.520887	1.66563
Ankyrin-3	ANK3	S	ESDQDDEIEKTDRRQSFASLALRKRYSYLTE	RQS(35)FAS(-35)LALRK	ANK3	-0.520887	1.66563
Serine/threonine-protein kinase PAK 1;Non-specific serine/threonine protein kinase	PAK1	T	TRDVATSPISPTENNTTPPDALTRNTEKQKK	DVAT(-140)S(-110)PIS(-56)PT(-49)ENNT(15)T(-15)PPDALT(-40)R	PAK1	-0.520819	0.762375
Protein transport protein Sec16A	SEC16A	S	LLPSAPQTLPDGPLASPARVPMFPVPLPPGP	LLPS(-77)APQT(-61)LPDGPLAS(61)PAR	SEC16A	-0.520039	1.01626
Phosphoglucomutase-2	PGM2	S	TVSHLKLCAGIMITASHNPKQDNGYKVYWDN	LCAGIMIT(-55)AS(55)HNPK	PGM2	-0.518544	1.27214
Cingulin	CGN	S	GAYWNGKLLRSHSQASLAGPGPVDPSNRSNS	S(-43)HS(43)QAS(110)LAGPGPVDPS(-110)NR	CGN	-0.51625	0.603487
Dihydropyrimidinase-related protein 1	CRMP1	T	VSRGMYDGPVYEVPATPKYATPAPSAKSSPS	GMY(-160)DGPVY(-120)EVPAT(120)PK	CRMP1	-0.514867	1.69999
Zinc finger CCCH domain-containing protein 11A	ZC3H11A	T	EKHMQKQQEREKSVLTPLRGDVASCNTQVAE	S(-67)VLT(54)PLRGDVAS(-54)CNT(-78)QVAEK	ZC3H11A	-0.514859	0.698013
RISC-loading complex subunit TARBP2	TARBP2	S	VVLTRSPPMELQPPVSPQQSECNPVGALQEL	S(-46)PPMELQPPVS(34)PQQS(-34)ECNPVGALQELVVQK	TARBP2	-0.514837	1.2563
Phosphoglycerate mutase 1;Probable phosphoglycerate mutase 4	PGAM1;PGAM4	S	TAAKHGEAQVKIWRRSYDVPPPPMEPDHPFY	RS(71)Y(-71)DVPPPPMEPDHPFY(-150)S(-140)NIS(-150)K	PGAM1;PGAM4	-0.514605	2.16455
RalBP1-associated Eps domain-containing protein 1	REPS1	T	QEMELKRTGSDHTNPTSPLLVKPSDLLEENK	RT(-57)GS(-57)DHT(-41)NPT(6.8)S(-6.8)PLLVK	REPS1	-0.514533	0.774964
Prickle-like protein 3	PRICKLE3	S	PEEPSRFLRGAPHRHSMPELGLRSVPEPPPE	GAPHRHS(66)MPELGLR	PRICKLE3	-0.514529	1.14333
Lethal(2) giant larvae protein homolog 2	LLGL2	S	RVLKEIQSTLEGDRGSGNWRSHRAAVGCSLS	EIQS(-74)T(-74)LEGDRGS(74)GNWR	LLGL2	-0.512602	1.64366
BRCA1-A complex subunit Abraxas	FAM175A	S	DNLTLMVEHTDIPEASPASTPQIIKHKALDL	S(-110)S(-110)CNY(-130)NHHLDVVDNLT(-71)LMVEHT(-49)DIPEAS(43)PAS(-43)T(-49)PQIIK	FAM175A	-0.512592	0.436507
Protein PRR14L	PRR14L	S	FERKSIVSLMPEDQISPVSEVLKPKQGTALL	S(-120)IVS(-79)LMPEDQIS(17)PVS(-17)EVLKPK	PRR14L	-0.511176	0.679278
LIM domain kinase 1	LIMK1	S	EAGSSARQKPVLRSCSIDRSPGAGSLGSPAS	S(-32)CS(32)IDRS(-35)PGAGS(-93)LGS(-130)PAS(-150)QRK	LIMK1	-0.510443	0.339819
ATP-dependent RNA helicase DDX54	DDX54	S	GPGRPLPTFPTSECTSDVEPDTREMVRAQNK	LGPGRPLPT(-180)FPT(-120)S(-87)ECT(-21)S(21)DVEPDT(-85)R	DDX54	-0.510141	1.1729
Eukaryotic translation initiation factor 4 gamma 3	EIF4G3	S	DQKQEEKPKPDPVLKSPSPVLRLVLSGEKKE	PKPDPVLKS(44)PS(44)PVLR	EIF4G3	-0.509732	1.80419
TBC1 domain family member 1	TBC1D1	T	KDFESKANHLGDSGGTPVKTRRHSWRQQIFL;RDFESKANHLGDSGGTPVKTRRHSWRQQIFL	ANHLGDS(-51)GGT(51)PVK	TBC1D1	-0.508852	0.534809
Peptidyl-prolyl cis-trans isomerase-like 4	PPIL4	S	DDPFDDPPDLLIPDRSPEPTREQLDSGRIGA	INHT(-320)VILDDPFDDPPDLLIPDRS(47)PEPT(-47)REQLDS(-67)GR	PPIL4	-0.508458	0.761482
Discoidin, CUB and LCCL domain-containing protein 1	DCBLD1	S	QQPLMIGTGTVTRKGSTFRPMDTDAEEAGVS	KGS(22)T(-22)FRPMDT(-62)DAEEAGVS(-180)T(-180)DAGGHY(-230)DCPQR	DCBLD1	-0.50836	1.10398
Poly(rC)-binding protein 2	PCBP2	S	CVKQICVVMLETLSQSPPKGVTIPYRPKPSS	QICVVMLET(-100)LS(-84)QS(84)PPK	PCBP2	-0.508165	0.746281
Transcription intermediary factor 1-beta	TRIM28	S	GFGSEPHVSGVKRSRSGEGEVSGLMRKVPRV;YSSAEPHVSGVKRSRSGEGEVSGLMRKVPRV	S(180)GEGEVS(-180)GLMR	TRIM28	-0.507908	1.19903
Gephyrin;Molybdopterin adenylyltransferase;Molybdopterin molybdenumtransferase	GPHN	S	IVKVKEVHDELEDLPSPPPPLSPPPTTSPHK	EVHDELEDLPS(84)PPPPLS(31)PPPT(-5.6)T(-8.2)S(5.6)PHK	GPHN	-0.507605	0.616559
Gephyrin;Molybdopterin adenylyltransferase;Molybdopterin molybdenumtransferase	GPHN	S	VHDELEDLPSPPPPLSPPPTTSPHKQTEDKG	EVHDELEDLPS(78)PPPPLS(31)PPPT(-7.2)T(-8)S(7.2)PHK	GPHN	-0.507605	0.616559
Pleckstrin homology domain-containing family A member 5	PLEKHA5	S	PTSPSHGSIAAYQGYSPQRTYRSEVSSPIQR	T(-310)MVNIS(-270)DQT(-230)MHS(-200)IPT(-160)S(-150)PS(-130)HGS(-88)IAAY(-140)QGY(-130)S(88)PQR	PLEKHA5	-0.507578	0.405141
RNA-binding protein 27	RBM27	T	TPGHPKMIYSSSNLKTPSKLCSGSKSHDVQE	MIY(-100)S(-79)S(-64)S(-50)NLKT(14)PS(-14)K	RBM27	-0.507318	2.33967
Glucocorticoid-induced transcript 1 protein	GLCCI1	S	DKDSGSSSPLPKYASSPKPNNSYMFKREPPE	Y(-140)AS(-31)S(31)PKPNNS(-100)Y(-180)MFK	GLCCI1	-0.506726	1.74603
Hsc70-interacting protein;Putative protein FAM10A4	ST13;ST13P4	S	DSKKVEEDLKADEPSSEESDLEIDKEGVIEP	KVEEDLKADEPS(50)S(50)EES(50)DLEIDK	ST13;ST13P4	-0.506186	0.3326
SHC-transforming protein 3	SHC3	S	ALKNQPLGPVLSKAASVECISPVSPRAPDAK	AAS(84)VECIS(-84)PVS(-100)PR	SHC3	-0.504864	1.06029
Protein Shroom2	SHROOM2	S	DSLGQEPGAASFQNDSPPQVRGLSSCDQKLG	HPPLY(-210)S(-190)DHS(-190)PLCADS(-170)LGQEPGAAS(-85)FQNDS(85)PPQVR	SHROOM2	-0.50401	1.79701
Nuclear receptor-binding protein	NRBP1	T	KIGSVAPDTINNHVKTCREEQKNLHFFAPEY	IGS(-130)VAPDT(-71)INNHVKT(71)CREEQK	NRBP1	-0.503544	0.54165
Pleckstrin homology-like domain family B member 1	PHLDB1	S	YPASGALSQPTSIPGSPKFQPPVPAPRNKIG	LGGQLPVVAIS(-65)LS(-65)EY(-62)PAS(-50)GALS(-36)QPT(-27)S(-22)IPGS(22)PK	PHLDB1	-0.501692	1.02023
Wee1-like protein kinase	WEE1	S	SPRGCGARRAGEGRRSPRPDHPGTPPHKTFR	S(80)PRPDHPGT(80)PPHK	WEE1	-0.500839	0.700683
Leucine zipper putative tumor suppressor 3	LZTS3	S	EGGGGGLPFAACSPPSPSALIQELEERLWEK	S(-95)GS(-95)S(-95)S(-95)S(-95)MGRPGHLGS(-92)GEGGGGGLPFAACS(-42)PPS(21)PS(-21)ALIQELEER	LZTS3	-0.500708	1.12467
Lysine-rich nucleolar protein 1	KNOP1	S	NNDDYFADVSPLRATSPSKSVAHGQAPEMPL	Y(-130)S(-120)VLNNDDY(-60)FADVS(14)PLRAT(-13)S(13)PS(-15)K	KNOP1	-0.500265	0.793134
Ral guanine nucleotide dissociation stimulator-like 2	RGL2	S	___MLPRPLRLLLDTSPPGGVVLSSFRSRDP	LLLDT(-21)S(21)PPGGVVLS(-66)S(-73)FR	RGL2	-0.499808	0.788941
Fanconi anemia-associated protein of 20 kDa	C1orf86;FAAP20	S	GRSYRLLHGAGGHLESPARSLPQRPAPDPCR	LLHGAGGHLES(140)PAR	C1orf86;FAAP20	-0.499299	0.679368
Forkhead box protein K1	FOXK1	S	KIQFTSLYHKEEAPASPLRPLYPQISPLKIH	EEAPAS(100)PLRPLY(-100)PQIS(130)PLK	FOXK1	-0.497562	0.661209
HAUS augmin-like complex subunit 6	HAUS6	T	SNSQTPERHKPELSPTPQNVQTDDTLNFLDT	HKPELS(-2.9)PT(2.9)PQNVQT(-85)DDT(-98)LNFLDT(-150)CDLHT(-160)EHIKPS(-160)LR	HAUS6	-0.496102	0.845388
High mobility group protein HMG-I/HMG-Y	HMGA1	S	PRKQPPVSPGTALVGSQKEPSEVPTPKRPRG	KQPPVS(-110)PGT(-69)ALVGS(60)QKEPS(-60)EVPT(-94)PK	HMGA1	-0.495932	0.334625
Rapamycin-insensitive companion of mTOR	RICTOR	T	LSSESKTSNRRIRTLTEPSVDFNHSDDFTPI	T(-41)LT(39)EPS(-39)VDFNHS(-92)DDFT(-110)PIS(-120)T(-130)VQK	RICTOR	-0.49491	0.772017
Zinc finger protein 462	ZNF462	S	DYTYMATKLWAGPDPSPPSLTMPAEAKTYRC	LWAGPDPS(30)PPS(-30)LT(-43)MPAEAK	ZNF462	-0.494823	2.1122
182 kDa tankyrase-1-binding protein	TNKS1BP1	S	SRDVSLGDWEFGKRDSLGAYASQDANEQGQD	RDS(100)LGAY(-100)AS(-120)QDANEQGQDLGKR	TNKS1BP1	-0.494125	1.3445
Inosine-5'-monophosphate dehydrogenase 2	IMPDH2	S	FFSDGIRLKKYRGMGSLDAMDKHLSSQNRYF	GMGS(55)LDAMDK	IMPDH2	-0.493207	0.683678
Negative elongation factor A	NELFA	S	TTTPLKGIPKQAPFRSPTAPSVFSPTGNRTP	QAPFRS(9.8)PT(-9.8)APS(-36)VFS(-51)PT(-58)GNR	NELFA	-0.493019	0.712907
Regulation of nuclear pre-mRNA domain-containing protein 2	RPRD2	S	MTATPPLPKPVNTSLSPSPALALPNLANVDL	PVNT(-20)S(-13)LS(12)PS(-12)PALALPNLANVDLAK	RPRD2	-0.492875	1.44186
Tight junction protein ZO-1	TJP1	S	DEEYYRKQLSYFDRRSFENKPPAHIAASHLS	S(160)FENKPPAHIAAS(-160)HLS(-200)EPAK	TJP1	-0.49231	0.957936
Proline-rich protein 36	PRR36	S	RKSVSSASEHSTTEPSPAARRRPSAGGGLQR	S(-150)VS(-130)S(-120)AS(-100)EHS(-64)T(-59)T(-42)EPS(42)PAAR	PRR36	-0.490865	1.45996
Serine/threonine-protein kinase B-raf	BRAF	S	DEDHRNQFGQRDRSSSAPNVHINTIEPVNID	S(-12)S(-12)S(12)APNVHINT(-43)IEPVNIDDLIR	BRAF	-0.490462	0.753834
GTP-binding protein REM 2	REM2	S	LANLVPRNAKFFKQRSRSCHDLSVL______	S(2.2)RS(-2.2)CHDLS(-41)VL	REM2	-0.48873	1.23146
Ankyrin-3	ANK3	S	TSKLIIEETKPCVPVSMKKMSRTSPADGKPR	LIIEET(-22)KPCVPVS(22)MKK	ANK3	-0.48865	1.63433
Myb/SANT-like DNA-binding domain-containing protein 2	MSANTD2	S	DGNPSLSDPSTPRGASPLGPGSAAGSGAAAS	GAS(41)PLGPGS(-41)AAGS(-50)GAAAS(-99)GGLGLGLGGR	MSANTD2	-0.487671	1.12613
RNA-binding motif, single-stranded-interacting protein 1	RBMS1	S	KCKQSLVPAHPMAPPSPSTTSSNNNSSSSSN	QS(-120)LVPAHPMAPPS(33)PS(-33)T(-48)T(-63)S(-71)S(-86)NNNS(-150)S(-160)S(-170)S(-180)S(-180)NS(-190)GWDQLS(-230)K	RBMS1	-0.487548	1.27052
Cyclin-dependent kinase 16	CDK16	S	HPPRKISTEDINKRLSLPADIRLPEGYLEKL	RLS(65)LPADIR	CDK16	-0.48691	2.27372
Cyclin-dependent kinase 17	CDK17	S	RIHRRISMEDLNKRLSLPADIRIPDGYLEKL	RLS(170)LPADIRIPDGY(-170)LEK	CDK17	-0.48691	2.27372
Histone H1.3	HIST1H1D	T	ETAPLAPTIPAPAEKTPVKKKAKKAGATAGK	S(-100)ET(-92)APLAPT(-40)IPAPAEKT(40)PVKK	HIST1H1D	-0.485116	1.22824
Splicing factor 45	RBM17	T	DLKRGGSSDDRQIVDTPPHVAAGLKDPVPSG	QIVDT(96)PPHVAAGLK	RBM17	-0.484129	0.792957
Kinesin-like protein KIF2C	KIF2C	S	QVHSIRGSSSANPVNSVRRKSCLVKEVEKMK	GS(-69)S(-64)S(-58)ANPVNS(58)VR	KIF2C	-0.48409	0.9519
G patch domain-containing protein 8	GPATCH8	S	PPRRRRRAQDDSQRRSLPAEEGSSGKKDEGG	S(100)LPAEEGS(-100)S(-110)GKK	GPATCH8	-0.483543	0.71504
N6-adenosine-methyltransferase 70 kDa subunit	METTL3	S	LRNPEAALSPTFRSDSPVPTAPTSGGPKPST	S(-46)DS(46)PVPT(-83)APT(-120)S(-130)GGPK	METTL3	-0.483539	1.22819
		S	SPAKQQAPPVRNLHQSGFSLSGAQIDDNIPR	NLHQS(21)GFS(-21)LS(-89)GAQIDDNIPR		-0.483529	1.36785
Ankyrin repeat domain-containing protein 17	ANKRD17	S	PGGVSRNSPLDCGSASPNKVASSSEQEAGSP	NS(-210)PLDCGS(-46)AS(46)PNK	ANKRD17	-0.483331	1.05623
Transforming acidic coiled-coil-containing protein 3	TACC3	T	VPPKNLAKAMKVTFQTPLRDPQTHRILSPSM	VT(-56)FQT(56)PLRDPQT(-56)HR	TACC3	-0.483194	0.630414
Keratin, type II cytoskeletal 8	KRT8	S	______________MSIRVTQKSYKVSTSGP	S(78)IRVT(-78)QK	KRT8	-0.482329	0.804592
Transcription elongation factor SPT5	SUPT5H	T	TPLQDGSRTPHYGSQTPLHDGSRTPAQSGAW	T(-73)PHY(-74)GS(-22)QT(22)PLHDGS(-46)R	SUPT5H	-0.48231	1.70157
Targeting protein for Xklp2	TPX2	T	LPSKSSVTKICRDPQTPVLQTKHRARAVTCK	ICRDPQT(130)PVLQT(-130)K	TPX2	-0.481039	1.21348
Trifunctional enzyme subunit alpha, mitochondrial;Long-chain enoyl-CoA hydratase;Long chain 3-hydroxyacyl-CoA dehydrogenase	HADHA	S	GKQFTPCQLLADHANSPNKKFYQ________	QFT(-93)PCQLLADHANS(93)PNKK	HADHA	-0.480947	0.630543
G2/mitotic-specific cyclin-B2	CCNB2;CCNB2V	S	SVKPVQMEKLAPKGPSPTPEDVSMKEENLCQ	GPS(44)PT(-44)PEDVS(-120)MKEENLCQAFS(-190)DALLCK	CCNB2;CCNB2V	-0.480939	0.786031
Semaphorin-6A	SEMA6A	S	GSPVIPTDLPLRASPSHIPSVVVLPITQQGY	AS(-1.9)PS(1.9)HIPS(-18)VVVLPIT(-110)QQGY(-140)QHEY(-150)VDQPK	SEMA6A	-0.480499	1.58187
Putative tRNA (cytidine(32)/guanosine(34)-2'-O)-methyltransferase	FTSJ1	S	HTLLAPEMEDNEMSCSP______________	VDT(-95)FPQPLAAPQCHT(-80)LLAPEMEDNEMS(-19)CS(19)P	FTSJ1	-0.47961	0.665359
Bifunctional glutamate/proline--tRNA ligase;Glutamate--tRNA ligase;Proline--tRNA ligase	EPRS	S	EYIPGQPPLSQSSDSSPTRNSEPAGLETPEA	EY(-86)IPGQPPLS(-9)QS(-0.66)S(0.66)DS(-4.5)S(8.4)PT(-8.4)RNS(-19)EPAGLET(-51)PEAK	EPRS	-0.479603	0.303416
Cullin-4A	CUL4A	S	AALAAAPAKPGGAGGSKKLVIKNFRDRPRLP	PAALAAAPAKPGGAGGS(67)K	CUL4A	-0.479535	1.92746
Targeting protein for Xklp2	TPX2	T	QKEKHHVKMKAKRCATPVIIDEILPSKKMKV	RCAT(95)PVIIDEILPS(-95)KK	TPX2	-0.47915	1.94484
Ras-responsive element-binding protein 1	RREB1	S	IHEKDPNSATATAPPSPLKRRRLSSKRKLSH	DPNS(-160)AT(-98)AT(-62)APPS(62)PLK	RREB1	-0.478727	1.68105
Nuclear fragile X mental retardation-interacting protein 1	NUFIP1	S	GPPEANADPLGVLINSDSESDKEEKPQHSVI	LEGPPEANADPLGVLINS(20)DS(13)ES(13)DKEEKPQHS(-13)VIPK	NUFIP1	-0.478357	0.581636
Serine/arginine repetitive matrix protein 2	SRRM2	S	SSPEPKALPQTPRPRSRSPSSPELNNKCLTP	S(60)RS(34)PS(-34)S(-53)PELNNK	SRRM2	-0.478026	0.738054
Zinc transporter 1	SLC30A1	S	APSGKDAEKTPAVSISCLELSNNLEKKPRRT	T(-110)PAVS(-37)IS(37)CLELS(-59)NNLEK	SLC30A1	-0.477853	1.38915
Arf-GAP with GTPase, ANK repeat and PH domain-containing protein 1	AGAP1	T	LLQYGCPDERFVLMATPNLSRRNNNRNNSSG	FVLMAT(50)PNLS(-50)R	AGAP1	-0.4771	1.40653
Afadin	MLLT4	T	KITSVSTGNLCTEEQTPPPRPEAYPIPTQTY	IT(-180)S(-170)VS(-150)T(-140)GNLCT(-55)EEQT(55)PPPRPEAY(-100)PIPT(-80)QT(-91)Y(-140)T(-88)R	MLLT4	-0.477097	1.03303
RNA polymerase-associated protein LEO1	LEO1	T	SEEDKAQRLLKAKKLTSDEEGEPSGKRKAED	KLT(130)S(90)DEEGEPS(-90)GK	LEO1	-0.476207	0.206057
Ras association domain-containing protein 8	RASSF8	S	SDSVARIPERTLYRQSLPPLAKLRPQIDKSI	T(-42)LY(-29)RQS(29)LPPLAK	RASSF8	-0.475283	2.00183
Protein scribble homolog	SCRIB	T	AEEAAAEKRGLQRRATPHPSELKVMKRSIEG	RAT(72)PHPS(-72)ELK	SCRIB	-0.475147	1.37673
Mitogen-activated protein kinase kinase kinase kinase 4	MAP4K4	S	GMRPEAIRQDPTRKGSVVNVNPTNTRPQSDT	KGS(97)VVNVNPT(-97)NT(-100)RPQS(-110)DT(-120)PEIR	MAP4K4	-0.474165	1.66507
FYVE, RhoGEF and PH domain-containing protein 1	FGD1	S	QHTPQRRRSILEKQASVAAENSVICSFLHYM	QAS(62)VAAENS(-62)VICS(-89)FLHY(-97)MEK	FGD1	-0.473487	0.439065
Ubiquitin-associated protein 2-like	UBAP2L	S	SAPQMSPGSSDNQSSSPQPAQQKLKQQKKKA	S(-34)T(-33)S(-26)APQMS(26)PGS(-43)S(-45)DNQS(-52)S(-18)S(18)PQPAQQK	UBAP2L	-0.473471	0.419553
Brain-specific angiogenesis inhibitor 1-associated protein 2-like protein 1	BAIAP2L1	S	NSTGTSEDPSLQRSVSVATGLNMMKKQKVKT	S(-63)VS(63)VAT(-110)GLNMMK	BAIAP2L1	-0.47058	0.893529
Ribosomal RNA-processing protein 7 homolog A	RRP7A	S	LVQSVELQEKPDLAESPKESRSKFFHPKPVP	LLS(-220)T(-210)CGLVQS(-140)VELQEKPDLAES(140)PK	RRP7A	-0.470151	0.522349
Kinesin-like protein KIF23;Kinesin-like protein	KIF23	S	SFQAKRYVFKSNDRNSMDIQCEVDALLERQK	S(-28)NDRNS(28)MDIQCEVDALLER	KIF23	-0.468187	0.842055
	EPN2	S	LSTSHSEQEYGKAGGSPASYHGSTSPRVSSE	AGGS(61)PAS(32)Y(-32)HGS(-38)T(-44)S(-49)PR	EPN2	-0.468181	0.899808
Microtubule-associated serine/threonine-protein kinase 2	MAST2	S	LLHTSRSLSSLNRSLSSGESGPGSPTHSHSL	S(-37)LS(24)S(-24)GES(-75)GPGS(-99)PT(-100)HS(-110)HS(-120)LS(-120)PR	MAST2	-0.467672	1.60189
Undifferentiated embryonic cell transcription factor 1	UTF1	S	LLLDRRQALPTYRRVSAALAQQQVRRTPAQC	RVS(69)AALAQQQVRR	UTF1	-0.467294	0.994343
Spliceosome RNA helicase DDX39B	DDX39B	T	DEEVLKKNCPHIVVGTPGRILALARNKSLNL	NCPHIVVGT(110)PGR	DDX39B	-0.466008	1.4737
La-related protein 1	LARP1	S	CAKPHKEGTGQQERESPRPLQLPGAEGPAIS	EGT(-12)GQQERES(12)PRPLQLPGAEGPAIS(60)DGEEGGGEPGAGGGAAGAAGAGR	LARP1	-0.463763	0.448324
Nuclear receptor corepressor 2	NCOR2	S	LLEYQHHSRDYASHLSPGSIIQPQRRRPSLL	DY(-60)AS(-8)HLS(8)PGS(-30)IIQPQR	NCOR2	-0.463321	0.985439
Histone deacetylase 4	HDAC4	S	AHAQAGVQVKQEPIESDEEEAEPPREVEPGQ	QEPIES(120)DEEEAEPPREVEPGQR	HDAC4	-0.461943	1.09463
Uncharacterized protein C12orf45	C12orf45	S	KSRKTSTLQTVRIERSPLLDQVQTFLPQMAR	IERS(93)PLLDQVQT(-93)FLPQMAR	C12orf45	-0.461931	1.02621
Glucose 1,6-bisphosphate synthase	PGM2L1	S	AVQKLKAVAGVMITASHNRKEDNGYKVYWET	AVAGVMIT(-45)AS(45)HNRK	PGM2L1	-0.461929	3.16742
Elongation factor 2	EEF2	T	KAGIIASARAGETRFTDTRKDEQERCITIKS	AGET(-67)RFT(65)DT(-65)R	EEF2	-0.461455	1.49474
Serine/threonine-protein kinase WNK1	WNK1	S	KGHMNYEGPGMARKFSAPGQLCISMTSNLGG	KFS(75)APGQLCIS(-75)MT(-95)S(-94)NLGGS(-130)APIS(-150)AAS(-150)AT(-150)S(-160)LGHFT(-160)K	WNK1	-0.461322	0.932414
Borealin	CDCA8	T	LDITEINKLTAEAIQTPLKSAKTRKVIQVDE	LT(-100)AEAIQT(100)PLK	CDCA8	-0.461298	0.672919
Drebrin-like protein	DBNL	T	PQPGKLRSPFLQKQLTQPETHFGREPAAAIS	QLT(100)QPET(-100)HFGREPAAAIS(-130)RPR	DBNL	-0.461055	0.997392
Glutamate receptor ionotropic, delta-2	GRID2	S	EHLHRRVNSLCTDDDSPHKQFSTSSIDLTPL	RVNS(-110)LCT(-52)DDDS(52)PHK	GRID2	-0.461027	0.551905
Nuclear export mediator factor NEMF	NEMF	S	QTNHVTMLLRNPYLLSEEEDDDVDGDVNVEK	NPY(-70)LLS(70)EEEDDDVDGDVNVEK	NEMF	-0.46075	1.07404
Kelch repeat and BTB domain-containing protein 11	KBTBD11	S	AALGPAGERAGSRPQSPSGDADARGDAAVYC	AGS(-14)RPQS(14)PS(-15)GDADARGDAAVY(-56)CFHAAAGEWR	KBTBD11	-0.460462	0.875655
Nuclear mitotic apparatus protein 1	NUMA1	T	KQADRRQSMAFSILNTPKKLGNSLLRRGASK	QS(-85)MAFS(-51)ILNT(51)PKK	NUMA1	-0.460339	1.47482
Proline-rich protein 12	PRR12	S	ALEAAESEGLGLGCPSPCKRLDEELKRNLET	GLQPQPPAT(-110)PAVPHPPPS(-110)GAFGLGGALEAAES(-53)EGLGLGCPS(53)PCK	PRR12	-0.460279	1.35884
Occludin	OCLN	S	GKVNDKRFYPESSYKSTPVPEVVQELPLTSP	S(1.1)T(-1.1)PVPEVVQELPLT(-100)S(-100)PVDDFRQPR	OCLN	-0.460191	0.751174
Occludin	OCLN	T	KVNDKRFYPESSYKSTPVPEVVQELPLTSPV	S(-7.3)T(7.3)PVPEVVQELPLT(-130)S(-130)PVDDFRQPR	OCLN	-0.460191	0.751174
Beta-adducin	ADD2	S	SVTSGPMSPEGSPSKSPSKKKKKFRTPSFLK	T(-250)ES(-220)VT(-180)S(-160)GPMS(-100)PEGS(-62)PS(-39)KS(32)PS(-32)K	ADD2	-0.460089	0.308931
SRC kinase signaling inhibitor 1	SRCIN1	S	TLGGGGGGGSGGRRFSNVGLVHTSERRHTVI	RFS(64)NVGLVHT(-64)S(-64)ERR	SRCIN1	-0.459592	0.647053
Scaffold attachment factor B2;Scaffold attachment factor B1	SAFB2;SAFB	S	EASSEELAEAPTEAPSPEARDSKEDGRKFDF	T(-110)DCEPVGLEPAVEQS(-97)S(-97)AAS(-84)ELAEAS(-68)S(-64)EELAEAPT(-23)EAPS(23)PEAR	SAFB2;SAFB	-0.459291	0.380291
Zinc finger CCCH domain-containing protein 14	ZC3H14	S	RTSQEELLAEVVQGQSRTPRISPPIKEEETK	T(-130)S(-130)QEELLAEVVQGQS(2.1)RT(-2.1)PR	ZC3H14	-0.45853	1.04992
Ankyrin repeat and SAM domain-containing protein 1A	ANKS1A	S	TCSPTEDATMGSRSESLSNCSIGKKRLEKSP	S(-81)ES(81)LS(-81)NCS(-160)IGKK	ANKS1A	-0.45836	1.20264
Zinc finger and SCAN domain-containing protein 10	ZSCAN10	S	PLSPGPQKTFQALQESSPQGPSPWPEESSRD	T(-53)FQALQES(2.4)S(-2.4)PQGPS(-62)PWPEES(-87)S(-88)R	ZSCAN10	-0.457999	1.05942
Probable palmitoyltransferase ZDHHC8	ZDHHC8	S	SVLSEGPRGPALRYGSRDDLVAGPGFGGARN	Y(-23)GS(23)RDDLVAGPGFGGAR	ZDHHC8	-0.457798	1.03226
General transcription factor II-I	GTF2I	S	NDLYVEGLPENIPFRSPSWYGIPRLEKIIQV	FEAHPNDLY(-150)VEGLPENIPFRS(23)PS(-23)WY(-95)GIPR	GTF2I	-0.456998	0.919298
TBC1 domain family member 15	TBC1D15	S	SNALPTLSASGARNDSPTQIPVSSDVCRLTP	NDS(60)PT(-60)QIPVS(-170)S(-170)DVCR	TBC1D15	-0.456153	1.00964
Coiled-coil domain-containing protein 6	CCDC6	S	SPIPYTPSPSSSRPISPGLSYASHTVGFTPP	PIS(57)PGLS(-57)Y(-84)AS(-71)HT(-100)VGFT(-160)PPT(-160)S(-160)LT(-160)R	CCDC6	-0.45605	0.29854
Endophilin-A2	SH3GL1	S	GGFPCTTAPKIAASSSFRSSDKPIRTPSRSM	IAAS(-36)S(-25)S(25)FR	SH3GL1	-0.455634	1.24767
Nuclear fragile X mental retardation-interacting protein 1	NUFIP1	S	ANADPLGVLINSDSESDKEEKPQHSVIPKEV	LEGPPEANADPLGVLINS(8.7)DS(6.1)ES(14)DKEEKPQHS(-6.1)VIPK	NUFIP1	-0.454985	0.402118
Breast cancer anti-estrogen resistance protein 1	BCAR1	S	DPARTPLVLAAPPPDSPPAEDVYDVPPPAPD	T(-25)PLVLAAPPPDS(8.8)PPAEDVY(-8.8)DVPPPAPDLY(-46)DVPPGLR	BCAR1	-0.45487	0.300062
Activity-dependent neuroprotector homeobox protein	ADNP	S	HLTEEPTKLMHNASDSEVDQDDVVEWKDGAS	LMHNAS(80)DS(80)EVDQDDVVEWK	ADNP	-0.454835	0.455914
E3 ubiquitin-protein ligase HUWE1	HUWE1	S	ETNCESDRERGNKACSPCSSQSSSSGICTDF	ACS(53)PCS(-53)S(-76)QS(-120)S(-130)S(-140)S(-150)GICT(-170)DFWDLLVK	HUWE1	-0.454775	0.625314
Tetratricopeptide repeat protein 38	TTC38	S	___________MAAASPLRDCQAWKDARLPL	AAAS(60)PLRDCQAWK	TTC38	-0.454456	0.832829
Uncharacterized protein C1orf226	C1orf226	S	ENLNTALTPKLQASRSFPHLSKPVAPGSAPL	S(87)FPHLS(-87)K	C1orf226	-0.454437	1.32041
Heterochromatin protein 1-binding protein 3	HP1BP3	S	SASQLARAQKQTPMASSPRPKMDAILTEAIK	QT(-77)PMAS(8.3)S(-8.3)PRPK	HP1BP3	-0.453285	0.473872
PAX3- and PAX7-binding protein 1	PAXBP1	S	GVIISEHGEDEMDMESEKEEEKPKTGGAFSN	DT(-220)NQEDGVIIS(-80)EHGEDEMDMES(80)EKEEEKPK	PAXBP1	-0.452864	0.463064
WD repeat-containing protein 11	WDR11	S	PSGPGKKVYISSPHSSPAHNKLATATGAKKA	VY(-190)IS(-110)S(-85)PHS(-24)S(24)PAHNK	WDR11	-0.452535	0.359184
SNRPN upstream reading frame protein	SNURF	S	HVPEVEVQVKRRRTASLSNQECQLYPRRSQQ	T(-47)AS(47)LS(-57)NQECQLY(-280)PR	SNURF	-0.452492	0.882817
Sentrin-specific protease 3	SENP3;SENP3-EIF4A1	S	NHLSPQQGGATPQVPSPCCRFDSPRGPPPPR	NHLS(30)PQQGGAT(-30)PQVPS(51)PCCRFDS(67)PRGPPPPR	SENP3;SENP3-EIF4A1	-0.452225	0.537572
Fanconi anemia group D2 protein	FANCD2	S	EEIKSQNSQESTADESEDDMSSQASKSKATE	S(-130)QNS(-92)QES(-66)T(-59)ADES(49)EDDMS(-49)S(-56)QAS(-85)K	FANCD2	-0.45208	0.90791
FACT complex subunit SSRP1	SSRP1	S	SRGSSSKSSSRQLSESFKSKEFVSSDESSSG	QLS(-40)ES(40)FK	SSRP1	-0.451934	0.887577
Tumor suppressor p53-binding protein 1	TP53BP1	S	RVDVSCEPLEGVEKCSDSQSWEDIAPEIEPC	VDVS(-23)CEPLEGVEKCS(6.9)DS(-6.9)QS(-12)WEDIAPEIEPCAENRLDT(-48)K	TP53BP1	-0.451508	0.745149
Sorting nexin-3	SNX3	S	LPIFKLKESTVRRRYSDFEWLRSELERESKV	RRY(-66)S(66)DFEWLR	SNX3	-0.450392	0.578657
Protein CBFA2T1	RUNX1T1	S	DAEDLKKGGGSSSSHSRQQSPVNPDPVALDA	GGGS(-23)S(-23)S(-22)S(-15)HS(15)RQQS(32)PVNPDPVALDAHR	RUNX1T1	-0.449577	2.31965
Transient receptor potential cation channel subfamily M member 7	TRPM7	S	ILSNNNTSENTLKRVSSLAGFTDCHRTSIPV	RVS(1.9)S(-1.9)LAGFT(-82)DCHR	TRPM7	-0.449228	1.43526
Transient receptor potential cation channel subfamily M member 7	TRPM7	S	LSNNNTSENTLKRVSSLAGFTDCHRTSIPVH	RVS(0)S(0)LAGFT(-59)DCHR	TRPM7	-0.449228	1.43526
Ubiquitin conjugation factor E4 B	UBE4B	S	SNSLETQSQSLSRSQSMDIDGVSCEKSMSQV	S(-49)QS(49)MDIDGVS(-83)CEK	UBE4B	-0.449051	0.67779
Thyroid hormone receptor-associated protein 3	THRAP3	S	PSTFRKHGLAHDEMKSPREPGYKAEGKYKDD	HGLAHDEMKS(170)PR	THRAP3	-0.448862	0.28371
DEP domain-containing protein 1B	DEPDC1B	S	VRPVVMNSEMWYKRHSIAIGEVPACRLVHRR	RHS(110)IAIGEVPACR	DEPDC1B	-0.448745	1.82917
		S	TDKRTEWQTGRQTAVSPVQACSEHTSTRTHR	QT(-51)AVS(51)PVQACS(-68)EHT(-79)S(-84)T(-84)R		-0.448655	0.599892
Nuclear autoantigenic sperm protein	NASP	S	GDGVDTKVAQGATEKSPEDKVQIAANEETQE	VAQGAT(-59)EKS(59)PEDK	NASP	-0.448487	0.261013
Palmitoyltransferase ZDHHC18	ZDHHC18	S	PLPASPGARRPGPAASPTPGPGPAPPAAPAP	RPGPAAS(5.3)PT(-5.3)PGPGPAPPAAPAPPR	ZDHHC18	-0.448463	2.00846
Presqualene diphosphate phosphatase	PPAPDC2	S	CARLRASESPVHRRGSFPLAAAGPSQSPAPP	RGS(61)FPLAAAGPS(-61)QS(-76)PAPPLPEEDRMDLNPS(-140)FLGIALR	PPAPDC2	-0.448386	1.50927
ATP-dependent RNA helicase DDX55	DDX55	S	LTTGKRTIKTVDLGISDLEDDC_________	T(-62)VDLGIS(62)DLEDDC	DDX55	-0.447674	1.04942
Keratin, type I cytoskeletal 18	KRT18	S	_MSFTTRSTFSTNYRSLGSVQAPSYGARPVS	S(-110)T(-110)FS(-57)T(-27)NY(-93)RS(26)LGS(-26)VQAPS(-110)Y(-160)GAR	KRT18	-0.446756	1.07383
Microtubule-associated protein RP/EB family member 2	MAPRE2	S	GAAKSSPAAKPGSTPSRPSSAKRASSSGSAS	S(-61)S(-58)PAAKPGS(-23)T(-18)PS(14)RPS(0.79)S(-0.79)AK	MAPRE2	-0.444443	0.490798
Ran-binding protein 9	RANBP9	S	DSYPVSPRPFSSPSMSPSHGMNIHNLASGKG	S(-89)QDS(-55)Y(-57)PVS(15)PRPFS(-16)S(-15)PS(-25)MS(23)PS(-23)HGMNIHNLAS(-96)GK	RANBP9	-0.443675	0.115353
Liprin-alpha-1	PPFIA1	S	LVMGTDRRFDEDDDKSFRRAPSWRKKFRPKD	RFDEDDDKS(57)FR	PPFIA1	-0.442957	0.586617
Carboxyl-terminal PDZ ligand of neuronal nitric oxide synthase protein	NOS1AP	S	VQELELKLSGQNAMGSQDSLLEITFRSGALP	LS(-120)GQNAMGS(74)QDS(42)LLEIT(-42)FR	NOS1AP	-0.442838	0.352848
SNARE-associated protein Snapin	SNAPIN	S	ARRRAMLDSGIYPPGSPGK____________	AMLDS(-84)GIY(-69)PPGS(69)PGK	SNAPIN	-0.442753	0.700466
Drebrin-like protein	DBNL	S	AVHPREIFKQKERAMSTTSISSPQPGKLRSP	AMS(31)T(-31)T(-54)S(-74)IS(-120)S(-130)PQPGK	DBNL	-0.442402	0.9507
HMG box transcription factor BBX	BBX	S	TCRPDVSESPELRQKSPLFQFAEISSSTSHS	QKS(43)PLFQFAEIS(-43)S(-47)S(-47)T(-50)S(-53)HS(-55)DAS(-55)T(-55)K	BBX	-0.442044	1.98751
Ensconsin	MAP7	S	SQKPKQKHNRWSWGGSLHGSPSIHSADPDRR	WS(-74)WGGS(44)LHGS(-44)PS(-58)IHS(-88)ADPDRR	MAP7	-0.441728	2.64319
Tyrosine-protein phosphatase non-receptor type 13	PTPN13	S	LMQLQAKMALRQSRLSLYPGDTIKASMLDIT	MALRQS(41)RLS(22)LY(-22)PGDT(-39)IK	PTPN13	-0.440556	0.771168
Tyrosine-protein phosphatase non-receptor type 13	PTPN13	S	EEELMQLQAKMALRQSRLSLYPGDTIKASML	MALRQS(41)RLS(22)LY(-22)PGDT(-39)IK	PTPN13	-0.440556	0.771168
E3 SUMO-protein ligase RanBP2	RANBP2	S	KNLFRFGESTTGFNFSFKSALSPSKSPAKLN	FGES(-79)T(-65)T(-60)GFNFS(60)FK	RANBP2	-0.439304	1.1735
N-alpha-acetyltransferase 30	NAA30	S	EPRCPFPAGAALACCSEDEEDDEEHEGGGSR	CPFPAGAALACCS(120)EDEEDDEEHEGGGS(-120)R	NAA30	-0.438888	0.342741
Lamin-B2	LMNB2	S	SAAREELKEARMRLESLSYQLSGLQKQASAA	MRLES(32)LS(-32)Y(-82)QLS(-120)GLQK	LMNB2	-0.43849	0.737566
Histone chaperone ASF1B	ASF1B	T	ETQDPSLGCGLPLNCTPIKGLGLPGCIPGLL	FHINWDNNMDRLEAIET(-150)QDPS(-110)LGCGLPLNCT(110)PIK	ASF1B	-0.437913	0.970411
Serine/arginine repetitive matrix protein 1	SRRM1	S	SESEEDKGGKMAAADSVQQRRQYRRQNQQSS	MAAADS(43)VQQRR	SRRM1	-0.437722	0.87571
Structure-specific endonuclease subunit SLX4	SLX4	S	PSRRMNEAADSRDCRSPGLLDTTPIRGSCTT	DCRS(76)PGLLDT(-76)T(-85)PIR	SLX4	-0.437659	0.779266
Transcription factor 12	TCF12	S	DERGGTTSWGTSGQPSPSYDSSRGFTDSPHY	GGT(-140)T(-130)S(-120)WGT(-81)S(-70)GQPS(14)PS(-14)Y(-88)DS(-28)S(-33)R	TCF12	-0.437176	0.890828
Kelch-like protein 36	KLHL36	S	MEGSRQTRVSRPYKISESSKVYRWADHSSTV	VS(-54)RPY(-81)KIS(29)ES(-29)S(-35)K	KLHL36	-0.436796	0.762872
Serine/arginine repetitive matrix protein 2	SRRM2	S	KAKSRLSLRRSLSGSSPCPKQKSQTPPRRSR	S(-68)LS(-34)GS(-6.9)S(6.9)PCPK	SRRM2	-0.436558	0.3172
Pleckstrin homology domain-containing family A member 2	PLEKHA2	S	EGSEPGSHTILRRSQSYIPTSGCRASTGPPL	S(-34)QS(34)Y(-52)IPT(-57)S(-59)GCR	PLEKHA2	-0.436543	0.644269
Serine/arginine-rich splicing factor 2	SRSF2	S	RVQMARYGRPPDSHHSRRGPPPRRYGGGGYG	Y(-89)GRPPDS(-48)HHS(48)R	SRSF2	-0.436007	0.235836
RAD51-associated protein 1	RAD51AP1	S	PVRHKKPVNYSQFDHSDSDDDFVSATVPLNK	KPVNY(-69)S(-48)QFDHS(48)DS(90)DDDFVS(-110)AT(-130)VPLNK	RAD51AP1	-0.435425	1.51658
Acetyl-CoA carboxylase 1;Biotin carboxylase	ACACA	S	DFVRIFDEVMGCFSDSPPQSPTFPEAGHTSL	IFDEVMGCFS(-32)DS(32)PPQS(28)PT(-28)FPEAGHT(-85)S(-86)LY(-110)DEDKVPR	ACACA	-0.434739	0.502176
PCTP-like protein	STARD10	S	LPSLALSELSVQHADSLENIDESAVAESREE	PWLHPEQS(-170)PLPS(-140)LALS(-77)ELS(-47)VQHADS(47)LENIDES(-84)AVAES(-110)R	STARD10	-0.434678	0.658316
tRNA-splicing endonuclease subunit Sen54	TSEN54	S	KGPGGPFQLLGSLGPSPGPAREGVGCSWESG	GPGGPFQLLGS(-60)LGPS(60)PGPAR	TSEN54	-0.43433	0.637986
Rho GTPase-activating protein 4	ARHGAP4	S	LGRNKGFSRGPGAPASPSASHPQGLDTTPKP	GFS(-51)RGPGAPAS(17)PS(-17)AS(-31)HPQGLDT(-47)T(-47)PKPH	ARHGAP4	-0.434084	1.03439
Phosphatase and actin regulator;Phosphatase and actin regulator 2	PHACTR2	S	QEAKMELKRRLSRKLSLRPTVAELQARRILR	KLS(53)LRPT(-53)VAELQAR	PHACTR2	-0.433867	1.47191
Unconventional myosin-IXb	MYO9B	S	KKKPGDASSLPDAGLSPGSQVDSKSTFKRLF	KKPGDAS(-98)S(-98)LPDAGLS(33)PGS(-33)QVDS(-82)K	MYO9B	-0.432726	0.760785
Cofilin-1	CFL1	S	EEVKDRCTLAEKLGGSAVISLEGKPL_____	LGGS(51)AVIS(-51)LEGKPL	CFL1	-0.432266	0.979998
Rho GTPase-activating protein 4	ARHGAP4	S	GLGPASTTSPSPGPRSPKAPPSSRLGRNKGF	QGLGPAS(-68)T(-38)T(-48)S(-48)PS(-33)PGPRS(33)PK	ARHGAP4	-0.432223	0.665649
SWI/SNF-related matrix-associated actin-dependent regulator of chromatin subfamily A containing DEAD/H box 1	SMARCAD1	S	EDSSVPETPDNERKASISYFKNQRGIQYIDL	KAS(26)IS(-26)Y(-49)FK	SMARCAD1	-0.431794	1.05609
Eukaryotic translation initiation factor 3 subunit A	EIF3A	S	VEERDPPRRVPPPALSRDRERDRDREREGEK	VPPPALS(48)RDRER	EIF3A	-0.431518	0.969673
Serine/threonine-protein kinase BRSK2	BRSK2	S	PEQPIPRKVQIRSLPSLEDIDPDVLDSMHSL	S(-26)LPS(26)LEDIDPDVLDS(-71)MHS(-86)LGCFR	BRSK2	-0.430463	0.837443
Metastasis-associated protein MTA2	MTA2	T	TIVKDLVAQAPLKPKTPRGTKTPINRNQLSQ	DLVAQAPLKPKT(100)PR	MTA2	-0.428985	2.4537
Signal-induced proliferation-associated 1-like protein 1	SIPA1L1	S	YRQKSMPEGFGVSRRSPASIDRQNTQSDIGG	RS(56)PAS(-56)IDR	SIPA1L1	-0.428974	0.331772
Trinucleotide repeat-containing gene 18 protein	TNRC18	S	ARDAVAVRPGGCGKKSPFGGLGTMKPEPAPT	S(50)PFGGLGT(-50)MKPEPAPT(-70)S(-70)AGAS(-71)R	TNRC18	-0.428722	1.68297
TATA element modulatory factor	TMF1	S	LVIPTEEAEMEESGRSATPVNCEQPDILVSS	S(0)AT(0)PVNCEQPDILVS(-93)S(-99)T(-100)PINEGQT(-120)VLDK	TMF1	-0.428706	2.17038
TATA element modulatory factor	TMF1	T	IPTEEAEMEESGRSATPVNCEQPDILVSSTP	S(0)AT(0)PVNCEQPDILVS(-93)S(-99)T(-100)PINEGQT(-120)VLDK	TMF1	-0.428706	2.17038
Condensin-2 complex subunit H2	NCAPH2	S	MLEPEGMSPMEPAGVSPMPGTQKDTGRTEEQ	GAFMLEPEGMS(-74)PMEPAGVS(26)PMPGT(-26)QK	NCAPH2	-0.428553	0.751184
A-kinase anchor protein 12	AKAP12	S	ETCVSGEDPTQGADLSPDEKVLSKPPEGVVS	ET(-250)CVS(-220)GEDPT(-110)QGADLS(110)PDEK	AKAP12	-0.428523	0.618821
Transcription factor SOX-11	SOX11	S	NITKQHPPPLAQPALSPASSRSVSTSSSSSS	QHPPPLAQPALS(22)PAS(-22)S(-28)R	SOX11	-0.428468	0.574136
E3 ubiquitin-protein ligase ZNRF2	ZNRF2	S	SPEDGGGGRDRPVGGSPGGPRLVIGSLPAHL	DRPVGGS(47)PGGPR	ZNRF2	-0.428231	0.719565
Disabled homolog 2-interacting protein	DAB2IP	S	PSTRLRQQSSSSKGDSPELKPRAVHKQGPSP	GDS(81)PELKPR	DAB2IP	-0.427885	1.30813
Ran-binding protein 3	RANBP3	S	AGRSAGGSSPEGGEDSDREDGNYCPPVKRER	S(-160)AGGS(-110)S(-87)PEGGEDS(87)DREDGNY(-110)CPPVKR	RANBP3	-0.427726	0.843188
cAMP-dependent protein kinase type I-beta regulatory subunit	PRKAR1B	S	RQKSNSQSDSHDEEVSPTPPNPVVKARRRRG	S(-53)NS(-36)QS(-30)DS(-27)HDEEVS(21)PT(-21)PPNPVVK	PRKAR1B	-0.427456	1.7965
Tuberin	TSC2	S	DILGDPGDKADVGRLSPEVKARSQSGTLDGE	ADVGRLS(65)PEVK	TSC2	-0.426673	1.92767
Protein GREB1	GREB1	S	SSAQPTALPQGEHARSPQPRGPAEEGRAPGE	AS(-99)GS(-99)ALGGES(-77)S(-77)AQPT(-52)ALPQGEHARS(52)PQPR	GREB1	-0.426459	1.30373
Myotubularin-related protein 12	MTMR12	S	KGQRKGMRFKHQRQLSLPLTQSKSSPKRGFF	QLS(89)LPLT(-89)QS(-110)K	MTMR12	-0.426405	0.666568
Tyrosine-protein kinase SgK223	SGK223	S	RIEEEEEVEQELLSHSWGRETKNGPTDHSNS	QCRIEEEEEVEQELLS(-17)HS(17)WGR	SGK223	-0.42598	0.573001
Rho guanine nucleotide exchange factor 40	ARHGEF40	T	RGGGGGGQGAEGPPGTPRRTGKGNRRKKRAA	GGGGGGQGAEGPPGT(110)PRR	ARHGEF40	-0.425676	0.711545
Mediator of RNA polymerase II transcription subunit 1	MED1	S	DKKKSHSIKPESWSKSPISSDQSLSMTSNTI	S(42)PIS(-42)S(-63)DQS(-92)LS(-100)MT(-110)S(-110)NT(-110)ILS(-110)ADRPS(-110)R	MED1	-0.424701	1.53593
Solute carrier family 35 member F2	SLC35F2	S	DNLGLKLEENLQETHSAVL____________	LEENLQET(-16)HS(16)AVL	SLC35F2	-0.424334	0.723483
STAGA complex 65 subunit gamma	SUPT7L	S	GVKTEESEPLPSCPGSPPLPDDLLPLDCKNP	T(-130)EES(-110)EPLPS(-58)CPGS(58)PPLPDDLLPLDCK	SUPT7L	-0.424148	0.983699
Liprin-alpha-1	PPFIA1	S	QENTPSTSGKRSSDGSLSHEEDLAKVIELQE	RS(-17)S(17)DGS(20)LS(-20)HEEDLAK	PPFIA1	-0.42354	0.26452
SRSF protein kinase 1	SRPK1	S	SGPGQKRPNKQEESESPVERPLKENPPNKMT	QEES(-62)ES(62)PVERPLK	SRPK1	-0.423027	1.03446
Desmocollin-2	DSC2	S	QETIEMVKGGHQTSESCRGAGHHHTLDSCRG	GGHQT(-47)S(-32)ES(32)CRGAGHHHT(-54)LDS(-88)CR	DSC2	-0.422503	0.641641
Focal adhesion kinase 1	PTK2	S	WLEKEERFLKPDVRLSRGSIDREDGSLQGPI	FLKPDVRLS(110)R	PTK2	-0.42239	1.75672
PR domain zinc finger protein 14	PRDM14	S	PAMPPFPFRMAPPLLSPGLGLQREPLYDLPW	MAPPLLS(130)PGLGLQR	PRDM14	-0.422211	2.51928
Mitogen-activated protein kinase kinase kinase 2	MAP3K2	S	DLDNTVFGAERKKRLSIIGPTSRDRSSPPPG	RLS(47)IIGPT(-47)S(-52)R	MAP3K2	-0.422115	2.50366
TCF3 fusion partner	TFPT	S	TPGNAENEPPEKETLSPPRRTPAPPEPGSPA	ET(-44)LS(44)PPR	TFPT	-0.421441	1.25895
Eukaryotic translation initiation factor 4E-binding protein 2	EIF4EBP2	T	DRKFLLDRRNSPMAQTPPCHLPNIPGVTSPG	NS(-51)PMAQT(51)PPCHLPNIPGVT(-100)S(-110)PGT(-120)LIEDS(-130)K	EIF4EBP2	-0.421191	0.325684
TBC1 domain family member 22A	TBC1D22A	S	PAESASDAAPLQRSQSLPHSATVTLGGTSDP	S(-6.3)QS(6.3)LPHS(-12)AT(-17)VT(-20)LGGT(-47)S(-61)DPS(-77)T(-84)LS(-91)S(-97)S(-100)ALS(-110)ER	TBC1D22A	-0.42111	0.54172
Soluble lamin-associated protein of 75 kDa	FAM169A	S	EKLSLLPRKKAHLGSSDNVATMSNEERSDGG	AHLGS(-0.76)S(0.76)DNVAT(-49)MS(-68)NEER	FAM169A	-0.4205	1.00533
tRNA (cytosine(34)-C(5))-methyltransferase	NSUN2	S	QRAGEPNSPDAEEANSPDVTAGCDPAGVHPP	AGEPNS(120)PDAEEANS(45)PDVT(-45)AGCDPAGVHPPR	NSUN2	-0.420398	0.357723
	CEP170	S	IAFFDEDNPRKRRSYSFTQSAGILCQETTYS	S(-31)Y(-64)S(21)FT(-21)QS(-57)AGILCQET(-120)T(-120)Y(-130)S(-130)T(-130)PHT(-140)K	CEP170	-0.420366	1.51495
Protein phosphatase 1 regulatory subunit 12A	PPP1R12A	S	QKKQNLLHSEKRDKKSPLIESTANMDNNQSQ	KS(36)PLIES(-36)T(-44)ANMDNNQS(-110)QK	PPP1R12A	-0.419978	0.823672
Nucleus accumbens-associated protein 1	NACC1	S	SQGLHAEEAPSSEPQSPVAQTSGWPACSTPL	VS(-36)S(-36)PS(-36)CDS(-37)QGLHAEEAPS(-25)S(-19)EPQS(19)PVAQT(-46)S(-46)GWPACS(-98)T(-100)PLPLVS(-120)R	NACC1	-0.419206	0.373153
WASH complex subunit FAM21C;WASH complex subunit FAM21A	FAM21C;FAM21A	T	EAKPRKTLKEKKERRTPSDDEEDNLFAPPKL	ERRT(78)PS(78)DDEEDNLFAPPK	FAM21C;FAM21A	-0.41887	1.07185
Zinc finger FYVE domain-containing protein 16	ZFYVE16	S	CDLISDMGNLVHATNSEEDIKKLLPDDFKSN	PICDLIS(-160)DMGNLVHAT(-26)NS(26)EEDIKK	ZFYVE16	-0.418574	1.49813
Cyclin-L1	CCNL1	S	ASKPSSPREVKAEEKSPISINVKTVKKEPED	AEEKS(63)PIS(-63)INVK	CCNL1	-0.418294	0.403932
Afadin	MLLT4	S	KSAYASGTTAKITSVSTGNLCTEEQTPPPRP	IT(-35)S(-28)VS(23)T(-23)GNLCT(-130)EEQT(-190)PPPRPEAY(-240)PIPT(-230)QT(-230)Y(-250)T(-230)R	MLLT4	-0.417541	0.991924
Sentrin-specific protease 3	SENP3;SENP3-EIF4A1	S	GGATPQVPSPCCRFDSPRGPPPPRLGLLGAL	FDS(130)PRGPPPPR	SENP3;SENP3-EIF4A1	-0.417122	0.92367
Serine/arginine repetitive matrix protein 2	SRRM2	S	QSISSPVLDAVPRTPSRERSSSASSPEMKDG	AGMS(-140)S(-130)NQS(-110)IS(-83)S(-74)PVLDAVPRT(74)PS(85)RER	SRRM2	-0.416913	0.460796
Bloom syndrome protein	BLM	S	IEFDDDDYDTDFVPPSPEEIISASSSSSKCL	VPCIEFDDDDY(-70)DT(-63)DFVPPS(35)PEEIIS(-35)AS(-48)S(-54)S(-60)S(-66)S(-66)K	BLM	-0.41687	0.770986
Constitutive coactivator of PPAR-gamma-like protein 1;Putative uncharacterized protein C9orf129	FAM120A;C9orf129	S	PQTSLQAKPVAPQVPSPGGAPGQGPYPYSLS	PVAPQVPS(43)PGGAPGQGPY(-43)PY(-52)S(-56)LS(-64)EPAPLT(-79)LDT(-81)S(-81)GK	FAM120A;C9orf129	-0.416734	0.965093
Protein PRRC2B	PRRC2B	S	YHPPTYHDMLPAFMCSPKSSENQGTVERGSF	GAS(-93)QFMGNVY(-75)HPPT(-59)Y(-65)HDMLPAFMCS(59)PK	PRRC2B	-0.416565	0.856543
Disks large-associated protein 5	DLGAP5	S	LFDNKSLTTECHLLDSPGLNCSNPFTQLERR	S(-94)LT(-64)T(-55)ECHLLDS(55)PGLNCS(-100)NPFT(-140)QLER	DLGAP5	-0.416324	0.85634
Integrator complex subunit 3	INTS3	S	SDKDESCYDNAEAAFSDDEEDLNSKGKKREF	IEEPVS(-110)MEMDNHMS(-99)DKDES(-99)CY(-100)DNAEAAFS(67)DDEEDLNS(-67)K	INTS3	-0.416086	1.09316
Centromere protein U	CENPU;MLF1IP	S	KKPGRKLRPISDDSESIEESDTRRKVKSAEK	LRPIS(-54)DDS(-45)ES(45)IEES(-64)DT(-85)R	CENPU;MLF1IP	-0.41533	0.702018
Fanconi anemia-associated protein of 100 kDa	C17orf70;FAAP100	S	CLRFPGLAPPHTRAPSPLGPTRDPVATFLET	APS(43)PLGPT(-43)RDPVAT(-100)FLET(-150)CREPGS(-170)QPAGPAS(-190)LR	C17orf70;FAAP100	-0.414583	0.994728
Protein kinase C-binding protein 1	ZMYND8	S	GKDETDSPTVHLGLDSDSESELVIDLGEDHS	GKDET(-110)DS(-69)PT(-67)VHLGLDS(64)DS(33)ES(-33)ELVIDLGEDHS(-190)GR	ZMYND8	-0.414563	0.423831
Protein kinase C-binding protein 1	ZMYND8	S	DETDSPTVHLGLDSDSESELVIDLGEDHSGR	GKDET(-96)DS(-65)PT(-59)VHLGLDS(59)DS(53)ES(-53)ELVIDLGEDHS(-180)GR	ZMYND8	-0.414563	0.423831
Undifferentiated embryonic cell transcription factor 1	UTF1	S	ATCIPEDRAPVRGPGSPPPPPAREDPDSPPG	GPGS(110)PPPPPAR	UTF1	-0.414253	0.388902
Cytoplasmic dynein 1 light intermediate chain 2	DYNC1LI2	S	SLLAKQPATPTRASESPARGPSGSPRTQGRG	AS(-29)ES(29)PARGPS(-41)GS(-42)PR	DYNC1LI2	-0.414134	0.519846
Pericentriolar material 1 protein	PCM1	S	GKTEYMAFPKPFESSSSIGAEKPRNKKLPEE	PFES(-45)S(-17)S(8.5)S(-8.5)IGAEK	PCM1	-0.41394	0.771444
Transcription factor SOX-13	SOX13	S	SSPSLKMSSCVPRPPSHGGPTRDLQSSPPSL	MS(-63)S(-35)CVPRPPS(18)HGGPT(-18)R	SOX13	-0.413541	1.00199
Cdc42 effector protein 1	CDC42EP1	S	SPAPPAISPIIKNAISLPQLNQAAYDSLVVG	NAIS(110)LPQLNQAAY(-110)DS(-110)LVVGK	CDC42EP1	-0.413329	0.906912
Janus kinase and microtubule-interacting protein 1	JAKMIP1	S	MKEKLSAQASLKRHTSLNDLSLTRDEQEIEF	RHT(0)S(0)LNDLS(-83)LT(-99)RDEQEIEFLR	JAKMIP1	-0.412893	1.32694
Janus kinase and microtubule-interacting protein 1	JAKMIP1	T	EMKEKLSAQASLKRHTSLNDLSLTRDEQEIE	RHT(0)S(0)LNDLS(-83)LT(-99)RDEQEIEFLR	JAKMIP1	-0.412893	1.32694
	GPM6B	S	QDIKAKEEQELQDIQSRSKEQLNSYT_____	AKEEQELQDIQS(150)R	GPM6B	-0.412874	1.35939
FERM, RhoGEF and pleckstrin domain-containing protein 1	FARP1	S	NVTLSPNLSPDTKQASPLISPLLNDQACPRT	QAS(77)PLIS(-77)PLLNDQACPR	FARP1	-0.412853	0.670876
	HNRNPC	S	GKAGVKRSAAEMYGSSFDLDYDFQRDYYDRM	RS(-51)AAEMY(-87)GS(-12)S(12)FDLDY(-96)DFQRDY(-140)Y(-150)DR	HNRNPC	-0.41269	0.470923
DENN domain-containing protein 1A	DENND1A	T	LQPLGPPAVAPSRIRTLPLARSSARAAETKQ	IRT(79)LPLAR	DENND1A	-0.412607	0.693975
Nuclear ubiquitous casein and cyclin-dependent kinase substrate 1	NUCKS1	S	KAASKQREMLMEDVGSEEEQEEEDEAPFQEK	QREMLMEDVGS(41)EEEQEEEDEAPFQEK	NUCKS1	-0.412168	1.43637
1-phosphatidylinositol 4,5-bisphosphate phosphodiesterase eta-1	PLCH1	S	FVEGKSILSGSVLSHSNLEIKNLEGNRGKGR	S(-81)ILS(-48)GS(-43)VLS(-9.3)HS(9.3)NLEIK	PLCH1	-0.411594	1.45514
Leucine-rich repeat-containing protein 47	LRRC47	S	LQLEAEEQRKQKKRQSVSGLHRYLHLLDGNE	RQS(29)VS(-29)GLHR	LRRC47	-0.411397	0.683779
Deoxynucleoside triphosphate triphosphohydrolase SAMHD1	SAMHD1	S	SPRTPSNTPSAEADWSPGLELHPDYKTWGPE	T(-150)PS(-130)NT(-100)PS(-74)AEADWS(74)PGLELHPDY(-160)K	SAMHD1	-0.411312	0.327312
Receptor tyrosine-protein kinase erbB-2;Receptor protein-tyrosine kinase	ERBB2	S	EEAPRSPLAPSEGAGSDVFDGDLGMGAAKGL	S(-190)PLAPS(-120)EGAGS(120)DVFDGDLGMGAAK	ERBB2	-0.41043	0.791665
General transcription factor IIF subunit 1	GTF2F1	S	PKRERKPSGGSSRGNSRPGTPSAEGGSTSST	GNS(40)RPGT(20)PS(-20)AEGGS(-58)T(-64)S(-66)S(-69)T(-69)LR	GTF2F1	-0.4103	0.999122
Chromodomain-helicase-DNA-binding protein 2	CHD2	S	NPSEEGEVKDDGLEKSPMKKKQKKKENKENK	HS(-82)DNPS(-69)EEGEVKDDGLEKS(69)PMK	CHD2	-0.410225	1.19217
Rho GTPase-activating protein 17	ARHGAP17	S	SHQLSMGQPHNAAGPSPHTLRRAVKKPAPAP	NNS(-230)QIAS(-200)GQNQPQAAAGS(-79)HQLS(-27)MGQPHNAAGPS(13)PHT(-13)LRR	ARHGAP17	-0.409831	1.76418
WW domain-containing adapter protein with coiled-coil	WAC	T	STPQTNTVPIKPLISTPPVSSQPKVSTPVVK	PLIS(-44)T(44)PPVS(-69)S(-75)QPK	WAC	-0.409469	1.42746
Cell division cycle 5-like protein	CDC5L	T	ILQEAQNLMALTNVDTPLKGGLNTPLHESDF	ILQEAQNLMALT(-44)NVDT(44)PLK	CDC5L	-0.409197	0.958908
Protein polybromo-1	PBRM1	S	HSVSTPGPSRKRRRLSNLPTVDPIAVCHELY	RLS(66)NLPT(-66)VDPIAVCHELY(-190)NT(-190)IR	PBRM1	-0.408763	0.685775
Rab11 family-interacting protein 1	RAB11FIP1	S	RRSEKDTAAVVSRQGSSLNLFEDVQITEPEA	QGS(0)S(0)LNLFEDVQIT(-180)EPEAEPES(-190)K	RAB11FIP1	-0.407537	0.57913
Rab11 family-interacting protein 1	RAB11FIP1	S	RSEKDTAAVVSRQGSSLNLFEDVQITEPEAE	QGS(0)S(0)LNLFEDVQIT(-180)EPEAEPES(-190)K	RAB11FIP1	-0.407537	0.57913
Nuclear receptor subfamily 2 group F member 6	NR2F6	S	DKAGGYPRAAEDDSASPPGAASDAEPGDEER	AAEDDS(-26)AS(26)PPGAAS(-42)DAEPGDEERPGLQVDCVVCGDK	NR2F6	-0.407107	0.497107
HAUS augmin-like complex subunit 6	HAUS6	S	YLSNSQTPERHKPELSPTPQNVQTDDTLNFL	HKPELS(10)PT(-10)PQNVQT(-86)DDT(-120)LNFLDT(-170)CDLHT(-180)EHIKPS(-190)LR	HAUS6	-0.406997	1.05423
Rho guanine nucleotide exchange factor 16	ARHGEF16	S	IEPSELPLPGGGNRSSSVPHPFQVTLLRNSE	S(-13)S(13)S(-16)VPHPFQVT(-99)LLR	ARHGEF16	-0.406914	0.910354
RalBP1-associated Eps domain-containing protein 2	REPS2	S	SSSGGPGTKPLRHQASLIRSFSVERELQDNS	HQAS(57)LIR	REPS2	-0.406859	0.959768
Septin-7	SEPT7;DKFZp586I031	T	WEAQQRILEQQNSSRTLEKNKKKGKIF____	ILEQQNS(-19)S(-13)RT(13)LEK	SEPT7;DKFZp586I031	-0.406837	0.51248
Non-specific protein-tyrosine kinase;Tyrosine-protein kinase Yes;Tyrosine-protein kinase Fyn;Tyrosine-protein kinase Lck;Proto-oncogene tyrosine-protein kinase Src	YES1;FYN;LCK;SRC	Y	KIADFGLARLIEDNEYTAREGAKFPIKWTAP;KIADFGLARLIEDNEYTARQGAKFPIKWTAP;KVADFGLARLIEDNEYTARQGAKFPIKWTAP	LIEDNEY(8.8)T(-8.8)AR	YES1;FYN;LCK;SRC	-0.406746	0.925254
Transforming acidic coiled-coil-containing protein 3	TACC3	S	QFGTSSFKESALRKQSLYLKFDPLLRDSPGR	KQS(66)LY(-66)LK	TACC3	-0.40597	0.920192
Serine-threonine kinase receptor-associated protein	STRAP	S	PETTEEELEEIASENSDCIFPSAPDVKA___	IGFPET(-60)T(-56)EEELEEIAS(40)ENS(40)DCIFPS(-40)APDVK	STRAP	-0.403891	0.581137
Histone-lysine N-methyltransferase 2D	KMT2D	S	GPHRQVLMTQSRVLSSPQLAQQGQGLMGHRL	VLS(-17)S(17)PQLAQQGQGLMGHR	KMT2D	-0.403389	1.21437
Protein kinase C delta type;Protein kinase C delta type regulatory subunit;Protein kinase C delta type catalytic subunit	PRKCD	T	FGMCKENIFGESRASTFCGTPDYIAPEILQG	AS(-19)T(19)FCGT(-95)PDY(-180)IAPEILQGLK	PRKCD	-0.403324	1.20601
Rhophilin-2;Putative rhophilin-2-like protein RHPN2P1	RHPN2;RHPN2P1	S	SFLSWGTNKNRQKSASTLCLPSVGAARPQVK	S(-33)AS(18)T(-18)LCLPS(-110)VGAARPQVK	RHPN2;RHPN2P1	-0.403154	1.29367
COP9 signalosome complex subunit 3	COPS3	S	MGSQEDDSGNKPSSYS_______________	S(-230)MGS(-200)QEDDS(-110)GNKPS(-59)S(-42)Y(-90)S(42)	COPS3	-0.403092	0.364693
Polycystin-2	PKD2	S	PRPMSSRSFPRSLDDSEEDDDEDSGHSSRRR	S(-120)LDDS(86)EEDDDEDS(-86)GHS(-93)S(-91)RR	PKD2	-0.403012	0.423129
DmX-like protein 1	DMXL1	S	SSEASVEDSNQADVKSDEETDDGVDDLKINP	S(-190)FEQPS(-170)S(-160)EAS(-120)VEDS(-68)NQADVKS(40)DEET(-40)DDGVDDLK	DMXL1	-0.402983	0.889249
Putative pre-mRNA-splicing factor ATP-dependent RNA helicase DHX16	DHX16	S	KKKTGGSKQQTEKPESEDEWERTERERLQDL	QQT(-86)EKPES(86)EDEWERT(-92)ER	DHX16	-0.402956	0.855561
Cyclin-dependent kinase 13	CDK13	S	PSYSRHSSYERGGDVSPSPYSSSSWRRSRSP	GGDVS(43)PS(-43)PY(-100)S(-83)S(-89)S(-94)S(-99)WR	CDK13	-0.402805	0.650592
Remodeling and spacing factor 1	RSF1	S	LPSEQESTKKPYRIESDEEEDFENVGKVGSP	KPY(-170)RIES(170)DEEEDFENVGK	RSF1	-0.40245	0.501611
Integrin beta-4	ITGB4	S	LVNGRMDFAFPGSTNSLHRMTTTSAAAYGTH	MDFAFPGS(-37)T(-25)NS(25)LHR	ITGB4	-0.402414	1.4185
Calmodulin-regulated spectrin-associated protein 1	CAMSAP1	S	RPASQPTPFALHHAASCEVDPSSGDSISLAR	T(-70)RPAS(-58)QPT(-53)PFALHHAAS(53)CEVDPS(-74)S(-78)GDS(-90)IS(-97)LAR	CAMSAP1	-0.401845	0.502965
Serine/threonine-protein kinase BRSK2	BRSK2	S	LPPRNEIDPPRKRVDSPMLNRHGKRRPERKS	RVDS(150)PMLNR	BRSK2	-0.401567	1.12107
E3 ubiquitin-protein ligase RNF31	RNF31	S	NSSPGWVCVMCNRTSSPIPAQHAPRPYASSL	T(-49)S(-39)S(39)PIPAQHAPRPY(-100)AS(-96)S(-99)LEK	RNF31	-0.401408	1.12761
Serine/threonine-protein kinase B-raf	BRAF	S	SEDRNRMKTLGRRDSSDDWEIPDGQITVGQR	RDS(-2.3)S(2.3)DDWEIPDGQIT(-69)VGQR	BRAF	-0.401375	1.28312
Chromodomain-helicase-DNA-binding protein 4	CHD4	T	KKKGEEEVTAVDGYETDHQDYCEVCQQGGEI	KKGEEEVT(-33)AVDGY(-61)ET(33)DHQDY(-54)CEVCQQGGEIILCDT(-180)CPR	CHD4	-0.400836	1.14703
NEDD4-binding protein 3	N4BP3	S	PSVFKPTAGNGKGFLSMQSLASHKGQKLWRS	GFLS(64)MQS(-64)LAS(-90)HK	N4BP3	-0.400782	0.858156
Tight junction protein ZO-1	TJP1	S	SPGFKPASQQKAEASSPVPYLSPETNPASST	AEAS(-6.5)S(6.5)PVPY(-69)LS(-91)PET(-110)NPAS(-110)S(-120)T(-120)S(-120)AVNHNVNLT(-130)NVR	TJP1	-0.400578	0.936104
Acetyl-CoA carboxylase 1;Biotin carboxylase	ACACA	S	IFDEVMGCFSDSPPQSPTFPEAGHTSLYDED	IFDEVMGCFS(-16)DS(16)PPQS(32)PT(-32)FPEAGHT(-86)S(-86)LY(-120)DEDK	ACACA	-0.40019	0.957353
La-related protein 6	LARP6	S	RKSPLAEEGRLNCSTSPEIFRKCMDYSSDSS	LNCS(-39)T(-22)S(22)PEIFRK	LARP6	-0.400101	0.89847
Centrosomal protein of 170 kDa	CEP170	S	DGRKFVQSSGRIRQPSVDLTDDDQTSSVPHS	IRQPS(44)VDLT(-44)DDDQT(-88)S(-120)S(-120)VPHS(-170)AIS(-180)DIMS(-200)S(-210)DQET(-230)Y(-240)S(-240)CKPHGR	CEP170	-0.399961	1.02778
LysM and putative peptidoglycan-binding domain-containing protein 1	LYSMD1	S	GSRARSYGSLVQSACSPVRERRLEHQLEPGD	S(-97)Y(-110)GS(-55)LVQS(-18)ACS(18)PVRER	LYSMD1	-0.399871	0.622099
Splicing factor, arginine/serine-rich 19	SCAF1	S	PRAPEGDDFLSLHAESDGEGALQVDLGEPAP	APEGDDFLS(-31)LHAES(31)DGEGALQVDLGEPAPAPPAADS(-130)R	SCAF1	-0.399815	0.466715
AP2-associated protein kinase 1	AAK1	S	PSSPKTQRAGHRRILSDVTHSAVFGVPASKS	ILS(39)DVT(-39)HS(-81)AVFGVPAS(-160)K	AAK1	-0.399728	1.37385
Mis18-binding protein 1	MIS18BP1	S	NTSNIPVILEPETEESENEFYIKQKKARPSV	NT(-86)S(-81)NIPVILEPET(50)EES(50)ENEFY(-50)IK	MIS18BP1	-0.399642	0.540456
Mitogen-activated protein kinase 6	MAPK6	S	GKLGERGHEEGFLNNSGEFLFNKQLESIGIP	GHEEGFLNNS(150)GEFLFNK	MAPK6	-0.399294	1.03684
PH domain leucine-rich repeat-containing protein phosphatase 1	PHLPP1	S	PGHPAQPLPLPQTASSPQPQQKAPRAIDSPG	RPGHPAQPLPLPQT(-28)AS(-12)S(12)PQPQQK	PHLPP1	-0.398659	0.668527
tRNA dimethylallyltransferase, mitochondrial	TRIT1	S	RLDSDAVNTIESQSVSPDHNKEPKEKGSPGQ	RLDS(-170)DAVNT(-140)IES(-77)QS(-39)VS(39)PDHNK	TRIT1	-0.398392	1.32499
E3 ubiquitin-protein ligase TRIP12	TRIP12	S	SKTGGSSKFDWAARFSPKVSLPKTKLSLPGS	FDWAARFS(54)PK	TRIP12	-0.398354	0.527549
Telomere-associated protein RIF1	RIF1	S	SHDYKATSEEDVSIKSPICEKQDESNTVICQ	AT(-160)S(-160)EEDVS(-88)IKS(88)PICEK	RIF1	-0.397991	0.442002
Maternal embryonic leucine zipper kinase	MELK	S	HMEETPKRKGAKVFGSLERGLDKVITVLTRS	VFGS(42)LERGLDK	MELK	-0.397848	0.817305
Inactive ubiquitin carboxyl-terminal hydrolase 54	USP54	S	QRMESGYESSERNSSSPVSLDAALPESSNVY	NS(-34)S(-15)S(15)PVS(-34)LDAALPES(-70)S(-70)NVY(-78)RDPS(-76)AK	USP54	-0.397692	1.38724
Lysine-specific demethylase 2A	KDM2A	S	PHSPTSMLQLIHDPVSPRGMVTRSSPGAGPS	S(-120)CDEPLT(-84)PPPHS(-67)PT(-55)S(-55)MLQLIHDPVS(55)PR	KDM2A	-0.397638	0.43387
Deoxynucleotidyltransferase terminal-interacting protein 2	DNTTIP2	T	TAESQTTGKQSLIPRTPKARKRKSRTTGSLP	QS(-100)LIPRT(100)PK	DNTTIP2	-0.397387	1.0005
Echinoderm microtubule-associated protein-like 4	EML4	T	PSPQPSSQPLQIHRQTPESKNATPTKSIKRP	AS(-21)PS(21)PQPS(-38)S(-34)QPLQIHRQT(13)PES(-13)K	EML4	-0.397094	0.353405
Formin-binding protein 1	FNBP1	S	DIEFEDYTQPMKRTVSDNSLSNSRGEGKPDL	T(-47)VS(47)DNS(-51)LS(-62)NS(-67)RGEGKPDLK	FNBP1	-0.396662	0.690514
Cyclin-dependent kinase 12	CDK12	S	GSYSGRSPSPYGRRRSSSPFLSKRSLSRSPL	RRS(12)S(7.1)S(-7.1)PFLS(-39)K	CDK12	-0.396607	0.828183
Cyclin-dependent kinase 12	CDK12	S	YSGRSPSPYGRRRSSSPFLSKRSLSRSPLPS	RRS(3)S(-3)S(6.2)PFLS(-19)K	CDK12	-0.396607	0.828183
Bromodomain adjacent to zinc finger domain protein 1A	BAZ1A	T	KLGLHVTPSNVDQVSTPPAAKKSRI______	LGLHVT(-93)PS(-88)NVDQVS(-9.6)T(9.6)PPAAK	BAZ1A	-0.396532	0.83909
BTB/POZ domain-containing protein KCTD12	KCTD12	S	ASAGAPSPTLELASRSPSGGAAGPLLTPSQS	S(17)PS(-17)GGAAGPLLT(-63)PS(-66)QS(-66)LDGS(-67)RR	KCTD12	-0.396468	1.85436
La-related protein 1	LARP1	T	LNCPEFVPRQHYQKETESAPGSPRAVTPVPT	ET(9.1)ES(-9.1)APGS(19)PRAVT(13)PVPT(-13)K	LARP1	-0.396297	0.377935
Single-stranded DNA-binding protein 3	SSBP3	S	NGSLGSGDIDGLPKNSPNNISGISNPPGTPR	NS(140)PNNIS(-140)GIS(-180)NPPGT(-230)PR	SSBP3	-0.396134	2.11666
Ribosomal RNA-processing protein 8	RRP8	S	PDQAPAEAPTEKTEVSPVPRTDSHEARAGAL	T(-51)EVS(51)PVPR	RRP8	-0.396087	0.918324
Protein FAM117B	FAM117B	S	STSPTRGGGNAAARTSPTVATQTGASATSTR	T(-5.3)S(5.3)PT(-33)VAT(-130)QT(-150)GAS(-160)AT(-160)S(-170)T(-160)R	FAM117B	-0.395864	1.05467
Rho GTPase-activating protein 35	ARHGAP35	S	DNAAEACSTTEEVFNSPRAGSPLCNSNLQDS	NIIEAT(-120)HMY(-120)DNAAEACS(-75)T(-64)T(-65)EEVFNS(64)PR	ARHGAP35	-0.395393	1.18011
Killer cell lectin-like receptor subfamily G member 2	KLRG2	S	SPRPSTRFLKVPVPESPAFSRHADPAHQLLL	VPVPES(34)PAFS(-34)R	KLRG2	-0.393825	1.00452
Sodium-dependent phosphate transporter 2	SLC20A2	S	KPAQESNYRLLRRNNSYTCYTAAICGLPVHA	NNS(47)Y(-63)T(-47)CY(-100)T(-79)AAICGLPVHAT(-170)FR	SLC20A2	-0.393408	0.566323
CCR4-NOT transcription complex subunit 2	CNOT2	S	RTNSMSSSGLGSPNRSSPSIICMPKQQPSRQ	T(-90)NS(-76)MS(-59)S(-50)S(-43)GLGS(2.5)PNRS(0.71)S(-0.71)PS(-8)IICMPK	CNOT2	-0.393332	0.745194
Unconventional prefoldin RPB5 interactor 1	URI1	S	KFSEKKEEAKRKRKNSTGSGHSAQELPTIRT	RKNS(16)T(-16)GS(-23)GHS(-33)AQELPT(-100)IR	URI1	-0.393261	0.412872
Solute carrier family 22 member 17	SLC22A17	S	LLPEVLRDGELCRRPSLLRQPPPTRCDHVPL	DGELCRRPS(79)LLR	SLC22A17	-0.392771	1.33199
Zinc finger protein 462	ZNF462	S	PFPEQEAECPEDARLSPEKSLQLASANPAIS	PILS(-130)S(-140)EELAGPVNCENS(-100)IPT(-94)PFPEQEAECPEDARLS(94)PEK	ZNF462	-0.392537	1.62919
Probable ATP-dependent RNA helicase DDX17	DDX17	S	PPPSVVTRPEPQALPSPAIRAPLPDLYPFGT	ES(-160)AAPAAAPT(-90)AEAPPPS(-25)VVT(-25)RPEPQALPS(25)PAIR	DDX17	-0.392427	0.708991
Pleckstrin homology domain-containing family A member 5	PLEKHA5	S	TVATMTSEEKKERPISMINEASNYNVTSDYA	ERPIS(130)MINEAS(-130)NY(-240)NVT(-220)S(-230)DY(-300)AVHPMS(-350)PVGR	PLEKHA5	-0.392325	1.97969
Protein kinase C delta type;Protein kinase C delta type regulatory subunit;Protein kinase C delta type catalytic subunit	PRKCD	S	DFGMCKENIFGESRASTFCGTPDYIAPEILQ	AS(1.4)T(-1.4)FCGT(-33)PDY(-130)IAPEILQGLK	PRKCD	-0.392028	0.980906
E3 ubiquitin-protein ligase Midline-1	MID1	S	RNVTLQNIIDRFQKASVSGPNSPSETRRERA	AS(20)VS(-20)GPNS(8.6)PS(-8.6)ET(-15)RR	MID1	-0.391752	1.15608
Rho guanine nucleotide exchange factor 26	ARHGEF26	S	NNQNVEPHKRLLKVRSMVEGLGGPLGHAGEE	VRS(120)MVEGLGGPLGHAGEES(-120)EVDNDVDS(-130)PGS(-130)LRR	ARHGEF26	-0.39173	1.53668
Serine/threonine-protein kinase MARK1	MARK1	S	SEAYRPGTTQRVPAASPSAHSISTATPDRTR	VPAAS(21)PS(-21)AHS(-44)IS(-72)T(-78)AT(-88)PDR	MARK1	-0.391086	0.897629
TCF3 fusion partner	TFPT	S	GPDKLLPYPTLASPASD______________	LLPY(-100)PT(-75)LAS(-47)PAS(47)D	TFPT	-0.390144	0.627803
NADH dehydrogenase [ubiquinone] 1 alpha subcomplex subunit 9, mitochondrial	NDUFA9	S	__MAAAAQSRVVRVLSMSRSAITAIATSVCH	AAAAQS(-2.3)RVVRVLS(3.2)MS(2.3)R	NDUFA9	-0.390086	0.841585
NADH dehydrogenase [ubiquinone] 1 alpha subcomplex subunit 9, mitochondrial	NDUFA9	S	MAAAAQSRVVRVLSMSRSAITAIATSVCHGP	AAAAQS(-2.3)RVVRVLS(3.2)MS(2.3)R	NDUFA9	-0.390086	0.841585
Transient receptor potential cation channel subfamily M member 7	TRPM7	S	TSIPHLSSPPTKFFVSTPSQPSCKSHLETGT	FFVS(16)T(-16)PS(-45)QPS(-73)CK	TRPM7	-0.39001	0.998826
DENN domain-containing protein 4C	DENND4C	S	SAIVAKHSQPSPEPHSPTEPPAWGSSIVKVP	HS(-110)QPS(-72)PEPHS(50)PT(-50)EPPAWGS(-150)S(-150)IVK	DENND4C	-0.38938	0.435172
Cullin-4B	CUL4B	T	AAQEVRSATDGNTSTTPPTSAKKRKLNSSSS	S(-190)AT(-180)DGNT(-41)S(-27)T(-16)T(16)PPT(-38)S(-45)AK	CUL4B	-0.38925	1.63168
Zinc finger protein 318	ZNF318	S	CVSTPERRRLSDRLGSPVDNLEDMDRDDLTD	LGS(130)PVDNLEDMDRDDLT(-130)DDS(-130)VFT(-130)R	ZNF318	-0.388834	0.746424
Eukaryotic initiation factor 4A-III;Eukaryotic initiation factor 4A-III, N-terminally processed	EIF4A3	S	____MATTATMATSGSARKRLLKEEDMTKVE	AT(-140)T(-150)AT(-100)MAT(-34)S(-21)GS(21)ARK	EIF4A3	-0.388601	0.24386
Splicing factor 3A subunit 3	SF3A3	S	ERAQRLFSTKGKSLESLDTSLFAKNPKSKGT	S(-39)LES(32)LDT(-32)S(-37)LFAK	SF3A3	-0.388372	0.577152
DnaJ homolog subfamily C member 1	DNAJC1	S	EDAEGVAAEEEQEGDSGEQETGATDARPRRR	T(-93)AT(-93)T(-93)LPDDMIT(-69)QREDAEGVAAEEEQEGDS(30)GEQET(-30)GAT(-34)DARPR	DNAJC1	-0.388326	1.42436
Tumor suppressor p53-binding protein 1	TP53BP1	S	DPPTTPIRGNLLHFPSSQGEEEKEKLEGDHT	S(-34)EDPPT(0)T(0)PIRGNLLHFPS(2.5)S(-2.5)QGEEEK	TP53BP1	-0.388152	0.462314
Ankyrin repeat domain-containing protein 17	ANKRD17	S	NDSSAQSVSSGVRAPSPAPSSVPLGSEKPSN	APS(49)PAPS(-49)S(-59)VPLGS(-100)EK	ANKRD17	-0.388092	1.24507
Choline-phosphate cytidylyltransferase A	PCYT1A	S	PSFRWPFSGKTSPPCSPANLSRHKAAAYDIS	WPFS(-34)GKT(-1.1)S(1.1)PPCS(30)PANLS(-38)R	PCYT1A	-0.387975	1.09139
CREB-regulated transcription coactivator 1	CRTC1	S	MYLSPPADTSWRRTNSDSALHQSTMTPTQPE	T(-12)NS(12)DS(-12)ALHQS(-40)T(-54)MT(-68)PT(-120)QPES(-160)FS(-170)S(-170)GS(-180)QDVHQK	CRTC1	-0.387975	0.572533
Nucleolar protein 6	NOL6	S	VFRPPLDIYDVLIRLSPRHIPRHRQAVDSPA	T(-69)VFRPPLDIY(-59)DVLIRLS(59)PR	NOL6	-0.387929	0.485677
Leucine-rich repeat and calponin homology domain-containing protein 1	LRCH1	S	MEEEQIIKEDSCHRLSPVKGEFHQEFQPEPS	EDS(-35)CHRLS(35)PVK	LRCH1	-0.387782	0.886128
Bromodomain-containing protein 2	BRD2	S	TTPTPTAILAPGSPASPPGSLEPKAARLPPM	RKADT(-69)T(-69)T(-72)PT(-67)PT(-61)AILAPGS(36)PAS(16)PPGS(-16)LEPK	BRD2	-0.387651	0.336593
Catenin beta-1	CTNNB1	S	YLDSGIHSGATTTAPSLSGKGNPEEEDVDTS	AAVS(-250)HWQQQS(-180)Y(-230)LDS(-130)GIHS(-89)GAT(-71)T(-73)T(-52)APS(29)LS(-29)GK	CTNNB1	-0.387488	1.03723
E3 ubiquitin-protein ligase UBR4	UBR4	T	NKRRHVTLPSSPRSNTPMGDKDDDDDDDADE	S(-40)NT(40)PMGDKDDDDDDDADEK	UBR4	-0.387382	0.137983
Ubiquitin fusion degradation protein 1 homolog	UFD1L	S	DEAGGRFVAFSGEGQSLRKKGRKP_______	FVAFS(-56)GEGQS(56)LRK	UFD1L	-0.387127	1.02212
Protein polybromo-1	PBRM1	S	SSEMRAVIKAQHPDYSFGELSRLVGTEWRNL	AQHPDY(-41)S(32)FGELS(-32)R	PBRM1	-0.387023	1.50683
		S	RRELGGQRRARGRALSGHSAADRNERNKPEH	ALS(33)GHS(-33)AADRNER		-0.386322	0.357959
Rho guanine nucleotide exchange factor 18	ARHGEF18	S	PPRRAETFAGYDCTNSPTKNGSFKKKVSSTD	RAET(-130)FAGY(-120)DCT(-74)NS(31)PT(-31)K	ARHGEF18	-0.386084	0.901896
	RAVER1	S	SGGSGGGPLSHFYSGSPTSYFTSGLQAGLKQ	S(-130)S(-130)GGS(-100)GGGPLS(-66)HFY(-110)S(-37)GS(31)PT(-31)S(-47)Y(-130)FT(-82)S(-88)GLQAGLK	RAVER1	-0.38511	1.47083
LIM domain kinase 1	LIMK1	S	RSCSIDRSPGAGSLGSPASQRKDLGRSESLR	S(-130)CS(-91)IDRS(-60)PGAGS(-26)LGS(26)PAS(-46)QRK	LIMK1	-0.385069	0.347779
RNA polymerase II subunit A C-terminal domain phosphatase	CTDP1	S	QDGEQPGPSRRKRQPSMSETMPLYTLCKEDL	RQPS(26)MS(-26)ET(-37)MPLY(-130)T(-110)LCK	CTDP1	-0.38491	0.513992
DNA-directed RNA polymerase I subunit RPA34	CD3EAP	S	GTLRILEGPQQSLSGSPLQPIPASPPPQIPP	ILEGPQQS(-59)LS(-31)GS(31)PLQPIPAS(-55)PPPQIPPGLRPR	CD3EAP	-0.38489	0.246213
CDK-activating kinase assembly factor MAT1	MNAT1	S	EMLGRLGYLNHVRAASPQDLAGGYTSSLACH	AAS(82)PQDLAGGY(-84)T(-82)S(-88)S(-91)LACHR	MNAT1	-0.38487	1.00714
Ubiquitin carboxyl-terminal hydrolase 1	USP1	S	YRASEIDQVVPAAQSSPINCEKRENLLPFVG	AS(-66)EIDQVVPAAQS(-10)S(10)PINCEK	USP1	-0.383716	0.444701
E3 SUMO-protein ligase PIAS1	PIAS1	S	EEPSAKRTCPSLSPTSPLNNKGILSLPHQAS	RT(-84)CPS(-73)LS(-48)PT(-27)S(27)PLNNK	PIAS1	-0.383309	1.76145
Protein SON	SON	S	LGHDPYRLTPDPYRMSPRPYRIAPRSYRIAP	LT(-59)PDPY(-47)RMS(47)PRPY(-56)R	SON	-0.383303	1.03697
FYVE, RhoGEF and PH domain-containing protein 6	FGD6	S	SNSEPSTALTKPRAKSLSAMDVEKCTKPCKD	S(22)LS(-22)AMDVEK	FGD6	-0.383186	0.808757
Microprocessor complex subunit DGCR8	DGCR8	S	EEREQSSDLTPSGDVSPVKPLSRSAELEFPL	DNEEREQS(-130)S(-130)DLT(-95)PS(-80)GDVS(77)PVKPLS(-77)R	DGCR8	-0.382956	0.578226
Double-stranded RNA-specific adenosine deaminase	ADAR	S	SQTPTPSATSFFSGKSPVTTLLECMHKLGNS	S(35)PVT(-35)T(-56)LLECMHK	ADAR	-0.382939	0.758812
		S	SVTPKTVTPASSAKTSPAKQQAPPVRNLHQS	T(-150)VT(-120)PAS(-66)S(-41)AKT(-19)S(19)PAK		-0.382687	0.218298
Nuclear mitotic apparatus protein 1	NUMA1	S	PLESSLDSLGDVFLDSGRKTRSARRRTTQII	S(-170)QAPLES(-140)S(-140)LDS(-97)LGDVFLDS(97)GRK	NUMA1	-0.382522	1.62435
UPF0606 protein KIAA1549	KIAA1549	S	DTVANIQQRQKLQIPSVKGFDFAKQHLGQHN	LQIPS(96)VK	KIAA1549	-0.381937	0.757421
Histone H2A deubiquitinase MYSM1	MYSM1	S	KHDGRGIIVDARQLPSPEPCEIQKNLNDNEM	QLPS(260)PEPCEIQK	MYSM1	-0.381452	0.670328
Tumor necrosis factor receptor superfamily member 8	TNFRSF8	S	KRIRQKLHLCYPVQTSQPKLELVDSRPRRSS	LHLCY(-130)PVQT(-16)S(16)QPKLELVDS(-57)RPR	TNFRSF8	-0.38132	0.973458
Signal-induced proliferation-associated 1-like protein 1	SIPA1L1	S	PTKLSDFLITGGGKGSGFSLDVIDGPISQRE	LS(-110)DFLIT(-41)GGGKGS(41)GFS(-42)LDVIDGPIS(-110)QR	SIPA1L1	-0.380597	0.556699
Ataxin-7-like protein 3	ATXN7L3	S	QALISRLQWDGSSDLSPSDSGSSKTSENQGW	LQWDGS(-46)S(-33)DLS(22)PS(-22)DS(-35)GS(-44)S(-45)K	ATXN7L3	-0.380499	1.42413
E3 ubiquitin-protein ligase KCMF1	KCMF1	S	______________MSRHEGVSCDACLKGNF	S(77)RHEGVS(-77)CDACLK	KCMF1	-0.380295	1.36278
Proteasomal ubiquitin receptor ADRM1	ADRM1	T	GSSSSSSSRSQSAAVTPSSTTSSTRATPAPS	S(-86)QS(-53)AAVT(24)PS(-24)S(-28)T(-34)T(-40)S(-46)S(-43)T(-36)R	ADRM1	-0.379612	0.532905
Alpha-tubulin N-acetyltransferase 1	ATAT1	S	PHPTARLLLAADPGGSPAQRRRTRGTPPGLV	LLLAADPGGS(85)PAQR	ATAT1	-0.379334	0.974557
MAP kinase-interacting serine/threonine-protein kinase 2	MKNK2	S	DLKPENILCEHPNQVSPVKICDFDLGSGIKL	DLKPENILCEHPNQVS(42)PVK	MKNK2	-0.378508	0.822264
Microtubule-associated protein 1B;MAP1B heavy chain;MAP1 light chain LC1	MAP1B	S	PFEEKSGKQGSPDQVSPVSEMTSTSLYQDKQ	QGS(-88)PDQVS(72)PVS(-72)EMT(-90)S(-90)T(-97)S(-100)LY(-110)QDK	MAP1B	-0.377926	0.452344
Transcription intermediary factor 1-alpha	TRIM24	S	VKFTKDHTVRQKEEVSPEAVGVTSQRPVFCP	QKEEVS(140)PEAVGVT(-140)S(-150)QRPVFCPFHK	TRIM24	-0.377744	0.449488
	RAVER1	S	TPLGGQKRSFAHLLPSPEPSPEGSYVGQHSQ	RS(-64)FAHLLPS(55)PEPS(-55)PEGS(-110)Y(-120)VGQHS(-130)QGLGGHY(-150)ADS(-140)Y(-150)LK	RAVER1	-0.377732	1.53487
Host cell factor 1;HCF N-terminal chain 1;HCF N-terminal chain 2;HCF N-terminal chain 3;HCF N-terminal chain 4;HCF N-terminal chain 5;HCF N-terminal chain 6;HCF C-terminal chain 1;HCF C-terminal chain 2;HCF C-terminal chain 3;HCF C-terminal chain 4;HCF C-terminal chain 5;HCF C-terminal chain 6	HCFC1	S	__________MASAVSPANLPAVLLQPRWKR	AS(-35)AVS(35)PANLPAVLLQPR	HCFC1	-0.377344	0.213897
Non-receptor tyrosine-protein kinase TNK1	TNK1	S	QRRNMPLERMKGISRSLESVLSLGPRPTGGG	S(71)LES(-71)VLS(-19)LGPRPT(-2)GGGS(-5.7)S(2)PPEIR	TNK1	-0.377266	0.4036
Disks large-associated protein 5	DLGAP5	S	VSQSRNEMGIPQQTTSPENAGPQNTKSEHVK	NEMGIPQQT(-54)T(-35)S(35)PENAGPQNT(-64)K	DLGAP5	-0.377217	1.33965
Connector enhancer of kinase suppressor of ras 3	CNKSR3	S	KMREKTPSYGKPRPLSMPADGNWMGIVDPFA	PRPLS(51)MPADGNWMGIVDPFARPR	CNKSR3	-0.377195	1.00916
Neurogenic locus notch homolog protein 3;Notch 3 extracellular truncation;Notch 3 intracellular domain	NOTCH3	S	RRKREHSTLWFPEGFSLHKDVASGHKGRREP	EHS(-88)T(-87)LWFPEGFS(87)LHK	NOTCH3	-0.377087	0.486888
Tripartite motif-containing protein 3	TRIM3	S	GPGSHVRQKAVRRPSSMYSTGGKRKDNPIED	RPS(-18)S(18)MY(-85)S(-35)T(-51)GGK	TRIM3	-0.377002	0.406171
Double-stranded RNA-binding protein Staufen homolog 2	STAU2	T	ENKGWSGPKPGFPEPTNNTPKGILHLSPDVY	PGFPEPT(2)NNT(-2)PK	STAU2	-0.376742	0.296489
DmX-like protein 1	DMXL1	S	NYLRTHPLLLRRHFGSSDTFSTHMSLTGKSG	RHFGS(14)S(-14)DT(-32)FS(-51)T(-50)HMS(-66)LT(-80)GK	DMXL1	-0.376537	1.06848
Zinc finger protein GLI2	GLI2	S	TLPAGCPRPLGPRRGSDGPTYGHGHAGAAPA	RGS(31)DGPT(-31)Y(-39)GHGHAGAAPAFPHEAPGGGAR	GLI2	-0.376497	1.15518
Targeting protein for Xklp2	TPX2	S	VGVPEKKVLPITVPKSPAFALKNRIRMPTKE	S(70)PAFALK	TPX2	-0.375828	0.770501
Plakophilin-2	PKP2	S	ERAHYTHSDYQYSQRSQAGHTLHHQESRRAA	S(70)QAGHT(-70)LHHQES(-120)R	PKP2	-0.375663	0.252432
Coiled-coil domain-containing protein 85C	CCDC85C	S	GPHKAPDGKAGATRRSLDDLSAPPHHRSIPN	S(81)LDDLS(-81)APPHHR	CCDC85C	-0.375625	0.760786
Serine/threonine-protein kinase WNK3	WNK3	S	PGLEPTTLQPTTVLESDGERPPKLEFADNRI	T(-160)VIPT(-160)QT(-150)PGLEPT(-110)T(-110)LQPT(-58)T(-46)VLES(46)DGERPPKLEFADNR	WNK3	-0.37544	0.719985
Cyclin-dependent kinase 16	CDK16	S	____MDRMKKIKRQLSMTLRGGRGIDKTNGA	RQLS(39)MT(-39)LR	CDK16	-0.375234	1.34107
ETS translocation variant 3	ETV3	S	NYPFINIRSSGVVPQSAPPVPTASSRFHFPP	S(-48)S(-48)GVVPQS(34)APPVPT(-42)AS(-34)S(-36)R	ETV3	-0.374536	0.671753
Eukaryotic translation initiation factor 2-alpha kinase 4	EIF2AK4	S	HRANSSGRSRRERQYSVCNSEDSPGSCEILY	ERQY(-39)S(39)VCNS(-42)EDS(-84)PGS(-110)CEILY(-130)FNMGS(-160)PDQLMVHK	EIF2AK4	-0.374481	0.387672
60S ribosomal protein L4	RPL4	S	PMHKMINTDLSRILKSPEIQRALRAPRKKIH	ILKS(48)PEIQR	RPL4	-0.374451	1.11859
Ensconsin	MAP7	S	LSKYVDPVISKRLSSSSATLLNSPDRARRLQ	RLS(-28)S(-20)S(20)S(-20)AT(-37)LLNS(-94)PDR	MAP7	-0.374435	1.11716
Tensin-3	TNS3	S	VIVDYNTTDPLIRWDSYENLSADGEVLHTQG	WDS(69)Y(-69)ENLS(-100)ADGEVLHT(-160)QGPVDGS(-190)LY(-220)AK	TNS3	-0.374012	0.851073
Protein FAM83G	FAM83G	S	____________MAFSQVQCLDDNHVNWRSS	AFS(110)QVQCLDDNHVNWR	FAM83G	-0.373817	0.762996
Protein regulator of cytokinesis 1	PRC1	T	KKQTETEMLYGSAPRTPSKRRGLAPNTPGKA	KQT(-180)ET(-180)EMLY(-150)GS(-45)APRT(25)PS(-25)K	PRC1	-0.373268	0.885066
Ubiquitin carboxyl-terminal hydrolase 10	USP10	S	VDEVIEPSDTLPRTPSYSISSTLNPQAPEFI	T(-6.9)PS(6.9)Y(-52)S(-12)IS(-39)S(-54)T(-54)LNPQAPEFILGCT(-160)AS(-160)K	USP10	-0.373161	0.742569
Hsp90 co-chaperone Cdc37;Hsp90 co-chaperone Cdc37, N-terminally processed	CDC37	S	___MVDYSVWDHIEVSDDEDETHPNIDTASL	VDY(-340)S(-200)VWDHIEVS(160)DDEDET(-160)HPNIDT(-260)AS(-280)LFR	CDC37	-0.372568	1.08551
CAD protein;Glutamine-dependent carbamoyl-phosphate synthase;Aspartate carbamoyltransferase;Dihydroorotase	CAD	S	PDGTCYPPPPVPRQASPQNLGTPGLLHPQTS	QAS(110)PQNLGT(-110)PGLLHPQT(-150)S(-150)PLLHS(-160)LVGQHILS(-200)VQQFT(-210)K	CAD	-0.372415	0.962522
Cofilin-1	CFL1	S	_____________MASGVAVSDGVIKVFNDM	AS(110)GVAVS(-110)DGVIK	CFL1	-0.372084	1.1895
Leucine-rich repeat flightless-interacting protein 1	LRRFIP1	S	AATLASLGGTSSRRGSGDTSISIDTEASIRE	RGS(5.9)GDT(-5.9)S(-12)IS(-45)IDT(-76)EAS(-82)IR	LRRFIP1	-0.371975	0.339437
RNA-binding protein 12B	RBM12B	S	IEMKRTDRVGRGRPGSGTSGVDSLSNFIESV	GRPGS(13)GT(-13)S(-20)GVDS(-85)LS(-130)NFIES(-150)VK	RBM12B	-0.37166	0.964605
Tyrosine-protein kinase ABL1	ABL1	S	KGQGESDPLDHEPAVSPLLPRKERGPPEGGL	GQGES(-130)DPLDHEPAVS(130)PLLPR	ABL1	-0.371441	2.34201
Melatonin-related receptor	GPR50	S	ASVHFKADSVHFKGDSVHFKPDSVHFKPASS	GDS(81)VHFKPDS(-81)VHFKPAS(-140)S(-140)NPK	GPR50	-0.371426	0.641817
cAMP-dependent protein kinase type II-alpha regulatory subunit	PRKAR2A	S	EDLEVPVPSRFNRRVSVCAETYNPDEEEEDT	RVS(83)VCAET(-83)Y(-120)NPDEEEEDT(-220)DPRVIHPK	PRKAR2A	-0.37112	1.06278
Cdc42-interacting protein 4	TRIP10	S	DVEFEDFSQPMNRAPSDSSLGTPSDGRPELR	APS(54)DS(-5.3)S(5.3)LGT(-9.4)PS(-18)DGRPELRGPGR	TRIP10	-0.370793	0.607697
Kinesin-like protein KIF23;Kinesin-like protein	KIF23	T	ASCISEWEQKIPTYNTPLKVTSIARRRQQEP	IPT(-39)Y(-52)NT(39)PLK	KIF23	-0.370608	1.98763
Transcriptional coactivator YAP1	YAP1	S	PRLDPRFAMNQRISQSAPVKQPPPLAPQSPQ	IS(-64)QS(64)APVK	YAP1	-0.370525	0.440696
Golgin subfamily B member 1	GOLGB1	S	LSRLSGLANVVLHELSGDDDTDQNMRAPLDP	LS(-150)GLANVVLHELS(31)GDDDT(-31)DQNMR	GOLGB1	-0.370262	0.579869
Maternal embryonic leucine zipper kinase	MELK	S	DKLMTGVISPERRCRSVELDLNQAHMEETPK	S(250)VELDLNQAHMEET(-250)PK	MELK	-0.37019	0.552077
p21-activated protein kinase-interacting protein 1	PAK1IP1	S	KVADMKESLPPAAEPSPVSKEQSKIGKKEPG	ES(-77)LPPAAEPS(21)PVS(-21)K	PAK1IP1	-0.370107	0.901906
SRSF protein kinase 1	SRPK1	S	HSESDLPEQEEEILGSDDDEQEDPNDYCKGG	GS(-190)APHS(-180)ES(-170)DLPEQEEEILGS(170)DDDEQEDPNDY(-180)CK	SRPK1	-0.36964	1.03573
Microtubule cross-linking factor 1	MTCL1	S	DHDSDRGCGFPVGEHSPHSRVQIGDHSLRLQ	GCGFPVGEHS(14)PHS(-14)R	MTCL1	-0.369408	0.439475
Lipolysis-stimulated lipoprotein receptor	LSR	S	EALYAAGKAATSGVPSIYAPSTYAHLSPAKT	AAT(-33)S(-27)GVPS(17)IY(-17)APS(-30)T(-35)Y(-46)AHLS(-48)PAK	LSR	-0.369139	0.929779
Sequestosome-1	SQSTM1	S	YLLGKEDAAREIRRFSFCCSPEPEAEAEAAA	RFS(20)FCCS(-20)PEPEAEAEAAAGPGPCER	SQSTM1	-0.368811	1.17932
Tight junction protein ZO-2	TJP2	S	QDDRAFEVMDEFDGRSFRSGYSERSRLNSHG	AFEVMDEFDGRS(130)FR	TJP2	-0.368747	0.629195
Myelin protein zero-like protein 1	MPZL1	S	DHSGGHHSDKINKSESVVYADIRKN______	S(-31)ES(31)VVY(-42)ADIR	MPZL1	-0.368414	0.588808
Myeloid differentiation primary response protein MyD88	MYD88	S	QSKECDFQTKFALSLSPGAHQKRLIPIKYKA	FALS(-45)LS(45)PGAHQK	MYD88	-0.368171	0.537139
Putative Polycomb group protein ASXL2	ASXL2	S	SESQESLVTSPSKPKSPGVEKPIVKPTAGAG	S(91)PGVEKPIVKPT(-91)AGAGPQET(-120)NMK	ASXL2	-0.368062	0.479196
Microtubule-associated protein;Microtubule-associated protein tau	MAPT	T	PTPPTREPKKVAVVRTPPKSPSSAKSRLQTA	VAVVRT(73)PPK	MAPT	-0.367987	1.69323
SH2 domain-containing protein 5	SH2D5	S	PFGRDQLSQNVHALVSFRRLPAEGLVGSGKE	DQLS(-88)QNVHALVS(88)FR	SH2D5	-0.367965	2.30913
Thyroid hormone receptor-associated protein 3	THRAP3	S	YLKRGTEQEAAKNKKSPEIHRRIDISPSTFR	NKKS(62)PEIHR	THRAP3	-0.367892	0.292844
Serine/threonine-protein kinase N3	PKN3	S	ERIFSKRRGQDFLRASQMNLGMAAWGRLVMN	GQDFLRAS(200)QMNLGMAAWGR	PKN3	-0.367839	0.466325
E3 SUMO-protein ligase PIAS1	PIAS1	S	EEEEEPSAKRTCPSLSPTSPLNNKGILSLPH	RT(-36)CPS(-27)LS(27)PT(-33)S(-57)PLNNK	PIAS1	-0.367773	0.638293
Histone H1.5	HIST1H1B	S	ETAPAETATPAPVEKSPAKKKATKKAAGAGA	S(-170)ET(-130)APAET(-49)AT(49)PAPVEKS(140)PAK	HIST1H1B	-0.367654	0.482043
Neuromodulin	GAP43	S	KPEDKAHKAATKIQASFRGHITRKKLKGEKK	IQAS(33)FRGHIT(-33)R	GAP43	-0.367348	0.893244
SH2 domain-containing protein 5	SH2D5	S	____MQKAGAGGRRASDCGLAPHRPRCITKF	RAS(91)DCGLAPHRPR	SH2D5	-0.366926	0.806714
Protein LSM14 homolog A	LSM14A	S	QDTRSLKTQLSQGRSSPQLDPLRKSPTMEQA	T(-150)QLS(-71)QGRS(-18)S(18)PQLDPLRK	LSM14A	-0.366737	1.04869
Coiled-coil domain-containing protein 97	CCDC97	S	ELSARTPTHQPPKPGSPGRPACPLSNLLLQS	T(-60)PT(-60)HQPPKPGS(60)PGRPACPLS(-61)NLLLQS(-170)Y(-180)EER	CCDC97	-0.366735	0.7711
Symplekin	SYMPK	S	PRLAGAGGRKKIFRLSDVLKPLTDAQVEAMK	IFRLS(84)DVLKPLT(-84)DAQVEAMK	SYMPK	-0.366668	1.95307
Deubiquitinating protein VCIP135	VCPIP1	T	VSPSTIRDGPSSAPATPTKAPYSPTTSKEKK	T(-69)VS(-53)PS(-28)T(-21)IRDGPS(-21)S(-22)APAT(6.9)PT(-6.9)K	VCPIP1	-0.366667	0.220158
Membrane-associated phosphatidylinositol transfer protein 1	PITPNM1	S	SANAGTGSRGSSRRGSMNNELLSPEFGPVRD	RGS(46)MNNELLS(-46)PEFGPVRDPLADGVEGLGR	PITPNM1	-0.366024	0.591704
Heterogeneous nuclear ribonucleoprotein U-like protein 1	HNRNPUL1	S	RKKRNYILDQTNVYGSAQRRKMRPFEGFQRK	RNY(-83)ILDQT(-58)NVY(-27)GS(27)AQR	HNRNPUL1	-0.366017	0.62965
Epidermal growth factor receptor substrate 15-like 1	EPS15L1	S	NLNLSMPPPKFHDTSSPLMVTPPSAEAHWAV	FHDT(-60)S(-23)S(23)PLMVT(-130)PPS(-170)AEAHWAVR	EPS15L1	-0.366013	1.11066
snRNA-activating protein complex subunit 4	SNAPC4	S	SKEASTTAAAPGEETSPVQVPARAHGPVPRS	EAS(-23)T(-23)T(-23)AAAPGEET(-8.2)S(8.2)PVQVPAR	SNAPC4	-0.365826	0.405859
Palmitoyltransferase ZDHHC5	ZDHHC5	S	RHPRLVPTGPTHREPSPVRYDNLSRHIVASL	LVPT(-64)GPT(-42)HREPS(33)PVRY(-85)DNLS(-33)R	ZDHHC5	-0.365809	0.498116
UTP--glucose-1-phosphate uridylyltransferase	UGP2	S	GSSFTKVQDYLRRFESIPDMLELDHLTVSGD	RFES(160)IPDMLELDHLT(-160)VS(-190)GDVT(-250)FGK	UGP2	-0.365559	1.488
Integrin beta-4	ITGB4	T	SVSSHDSRLTAGVPDTPTRLVFSALGPTSLR	LT(-66)AGVPDT(8)PT(-8)RLVFS(-25)ALGPT(-31)S(-31)LR	ITGB4	-0.365157	1.04924
WASH complex subunit FAM21C;WASH complex subunit FAM21A	FAM21C;FAM21A	S	GKAKSPMFPALGEASSDDDLFQSAKPKPAKK	S(-200)PMFPALGEAS(-30)S(30)DDDLFQS(-64)AKPK	FAM21C;FAM21A	-0.364955	1.71645
Lysine-specific demethylase 5A	KDM5A	S	KEKVEPEVLSTDTQTSPEPGTRMNILPKRTR	EKVEPEVLS(-60)T(-53)DT(-35)QT(-10)S(10)PEPGT(-24)R	KDM5A	-0.364787	0.548852
Arf-GAP with SH3 domain, ANK repeat and PH domain-containing protein 3	ASAP3	S	EKRCLLKLPAQAHWASGRLDISNKTYETVAS	LPAQAHWAS(27)GRLDIS(-27)NK	ASAP3	-0.364669	0.767722
Calcium-regulated heat stable protein 1	CARHSP1	S	LAPGTKHETWSGHVISS______________	HET(-85)WS(-67)GHVIS(17)S(-17)	CARHSP1	-0.364603	0.864463
Poly [ADP-ribose] polymerase 1	PARP1	S	NLLDIEVAYSLLRGGSDDSSKDPIDVNYEKL	GGS(29)DDS(-29)S(-29)KDPIDVNY(-81)EK	PARP1	-0.364529	1.42905
Beta-1-syntrophin	SNTB1	S	PLLATRLVHSGPGKGSPQAGVDLSFATRTGT	GS(120)PQAGVDLS(-120)FAT(-140)R	SNTB1	-0.36435	0.748136
Nuclear pore complex protein Nup50	NUP50	T	QQESTFLFHGNKTEDTPDKKMEVASEKKTDP	LQQES(-41)T(-36)FLFHGNKT(-14)EDT(14)PDK	NUP50	-0.364081	1.35569
Transcription intermediary factor 1-beta	TRIM28	S	EGTSAPGGGPGTLDDSATICRVCQKPGDLVM	LAS(-130)PS(-130)GS(-130)T(-130)S(-130)S(-130)GLEVVAPEGT(-76)S(-71)APGGGPGT(-24)LDDS(11)AT(-11)ICR	TRIM28	-0.363522	0.608754
Bcl-2-associated transcription factor 1	BCLAF1	S	SPSQNSPIHHIPSRRSPAKTIAPQNAPRDES	Y(-38)S(-38)PS(-22)QNS(-4.9)PIHHIPS(-5.7)RRS(4.9)PAK	BCLAF1	-0.363515	0.151031
B-cell lymphoma/leukemia 11A	BCL11A	S	GESASGGLSKKLLLGSPSSLSPFSKRIKLEK	LLLGS(30)PS(-30)S(-40)LS(-50)PFS(-70)K	BCL11A	-0.363275	1.10957
GEM-interacting protein	GMIP	S	VKYPRGGVRPVTHQLSSLALVASKLCEETPI	GGVRPVT(-58)HQLS(16)S(-16)LALVAS(-130)K	GMIP	-0.363221	1.21682
NK1 transcription factor-related protein 2	NKX1-2	S	DAAGPGAGQASPLEGSEAEEEEDAEDPRRPR	QLET(-270)PDAAGPGAGQAS(-84)PLEGS(84)EAEEEEDAEDPRRPR	NKX1-2	-0.363036	0.934601
Origin recognition complex subunit 1	ORC1	T	KRDAKEAKAQNEATSTPHRIRRKSSVLTMNR	AQNEAT(-38)S(-22)T(22)PHRIR	ORC1	-0.36296	0.733515
Beta-parvin	PARVB	S	_________MSSAPRSPTPRPRRMKKDESFL	S(-61)S(-46)APRS(25)PT(-25)PRPR	PARVB	-0.36272	0.577346
Multiple PDZ domain protein	MPDZ	S	EERTAPTALGITLSSSPTSTPELRVDASTQK	T(-100)APT(-85)ALGIT(-61)LS(-35)S(-18)S(18)PT(-19)S(-25)T(-30)PELR	MPDZ	-0.362095	3.1696
FERM domain-containing protein 4A	FRMD4A	S	QRQRAAGALGSASSGSMPNLAARGGAGGAGG	AAGALGS(-84)AS(-50)S(-31)GS(31)MPNLAAR	FRMD4A	-0.361872	0.313998
RNA exonuclease 1 homolog	REXO1	S	ATSGKGRPDRPARRPSPTSGDSRPAAGRGPP	RPS(37)PT(-37)S(-50)GDS(-89)RPAAGR	REXO1	-0.361443	0.785835
Multivesicular body subunit 12A	MVB12A	S	ASRLGSRASTLRRNDSIYEASSLYGISAMDG	RNDS(49)IY(-52)EAS(-49)S(-55)LY(-120)GIS(-160)AMDGVPFT(-200)LHPR	MVB12A	-0.361122	0.474399
Pleckstrin homology domain-containing family A member 5	PLEKHA5	T	SHRAQIMARYPEGYRTLPRNSKTRPESICSV	Y(-62)PEGY(-61)RT(61)LPR	PLEKHA5	-0.360771	0.34943
Nuclear receptor corepressor 1	NCOR1	S	YEDVKAGETVRSRHTSVVSSGPSVLRSTLHE	HT(-29)S(29)VVS(-63)S(-72)GPS(-94)VLR	NCOR1	-0.360693	0.73972
Chromodomain-helicase-DNA-binding protein 8	CHD8	S	QNHQAGAPAPSLSRCSTPLLHQQYTSRTASP	MNY(-130)MQNHQAGAPAPS(-14)LS(3.1)RCS(0.77)T(-0.77)PLLHQQY(-54)T(-62)S(-68)R	CHD8	-0.3605	0.823852
Spastin	SPAST	S	MKTGSAGLSGHHRAPSYSGLSMVSGVKQGSG	APS(45)Y(-54)S(-45)GLS(-65)MVS(-85)GVK	SPAST	-0.360438	1.56932
Putative male-specific lethal-3 protein-like 2	MSL3P1	T	RPQSTESQSTSGEPATPKRRKAEPQAVQSLR	LLNPS(-66)RPQS(-66)T(-66)ES(-59)QS(-36)T(-37)S(-27)GEPAT(27)PK	MSL3P1	-0.360433	0.954343
MAP/microtubule affinity-regulating kinase 3	MARK3	S	KSSGSAVGGKGIAPASPMLGNASNPNKADIP	GIAPAS(95)PMLGNAS(-95)NPNK	MARK3	-0.360366	0.715848
E3 ubiquitin-protein ligase UBR5	UBR5	S	ESKQEPVKTEMGPPPSPASTCSDASSIASSA	T(-80)EMGPPPS(30)PAS(-30)T(-38)CS(-67)DAS(-110)S(-120)IAS(-150)S(-160)AS(-170)MPY(-190)K	UBR5	-0.360282	0.316803
Borealin	CDCA8	T	TPRFDSRVFKTPGLRTPAAGERIYNISGNGS	T(-31)PGLRT(31)PAAGER	CDCA8	-0.360211	0.426728
Insulin receptor substrate 2	IRS2	S	MKALKELFEFRPRSKSQSSGSSATHPISVPG	S(38)QS(-38)S(-61)GS(-100)S(-120)AT(-160)HPIS(-210)VPGAR	IRS2	-0.359523	1.08846
Protein PAXX	C9orf142	S	RRLAAAEETAVSPRKSPRPAGPQLFLPDPDP	S(48)PRPAGPQLFLPDPDPQRGGPGPGVR	C9orf142	-0.359515	0.705956
Semaphorin-4D	SEMA4D	S	IGKKKPKSDFCDREQSLKETLVEPGSFSQQN	S(-150)DFCDREQS(150)LK	SEMA4D	-0.359327	1.32242
Anaphase-promoting complex subunit 1	ANAPC1	S	LSPVPELRDSSKLHDSLYNEDCTFQQLGTYI	LHDS(24)LY(-24)NEDCT(-88)FQQLGT(-150)Y(-150)IHS(-160)IRDPVHNR	ANAPC1	-0.359277	0.594407
MAP7 domain-containing protein 1	RPRC1;MAP7D1	S	EIRQQRWSWAGALHHSSPGHKTSGSRCSVSA	WS(-53)WAGALHHS(1.6)S(-1.6)PGHK	RPRC1;MAP7D1	-0.359198	0.674361
Septin-7	SEPT7	S	YNGVDNNKNKGQLTKSPLAQMEEERREHVAK	S(57)PLAQMEEERREHVAK	SEPT7	-0.358628	1.94647
Ubiquitin conjugation factor E4 B	UBE4B	S	SQSLGLNVHNMTPATSPIGASGVAHRSQSSE	ENPPGPPIAAS(-96)APGPS(-74)QS(-69)LGLNVHNMT(-27)PAT(-11)S(11)PIGAS(-27)GVAHR	UBE4B	-0.358592	0.739373
BMP-2-inducible protein kinase	BMP2K	S	FGSTPFQPFLTSTSKSESNEDLFGLVPFDEI	S(0)ES(0)NEDLFGLVPFDEIT(-170)GS(-170)QQQK	BMP2K	-0.358581	0.493664
Origin recognition complex subunit 2	ORC2	T	KHSEKMAKLASELAKTPQKSVSFSLKNDPEI	LAS(-140)ELAKT(140)PQK	ORC2	-0.358434	0.930219
Band 4.1-like protein 2	EPB41L2	S	KEKPKEVAENQQNQSSDPEEEKGSQPPPAAE	EVAENQQNQS(-24)S(24)DPEEEK	EPB41L2	-0.357917	0.431379
Mediator of DNA damage checkpoint protein 1	MDC1	T	TSRATRGRKNRSSGKTPETLVPTAPKLEPST	S(-66)S(-45)GKT(34)PET(-34)LVPT(-99)APK	MDC1	-0.357903	0.567949
Sorbin and SH3 domain-containing protein 1	SORBS1	S	RASSSYRETPSSSPASPQETRQHESKPGLEP	ET(-120)PS(-99)S(-73)S(-60)PAS(32)PQET(-32)R	SORBS1	-0.357847	1.36207
TBC1 domain family member 25	TBC1D25	S	ASQGPGGGGRLLRQASLDGLQQLRDNMGSRR	QAS(50)LDGLQQLR	TBC1D25	-0.357796	0.950233
Arginine-glutamic acid dipeptide repeats protein	RERE	S	PALRTLSEYARPHVMSPTNRNHPFYMPLNPT	PHVMS(34)PT(-34)NR	RERE	-0.357112	0.727592
FYVE, RhoGEF and PH domain-containing protein 6	FGD6	S	KSRGQTSAANGLRAESLDDQMLSRESSSQAP	AES(100)LDDQMLS(-100)R	FGD6	-0.357008	0.730506
Unconventional myosin-IXb	MYO9B	S	RATGAALTPTEERRTSFSTSDVSKLLPSLAK	RT(-19)S(19)FS(-27)T(-43)S(-68)DVS(-130)K	MYO9B	-0.356592	0.931868
Rho GTPase-activating protein 32	ARHGAP32	S	SPLQEKLSPFFTLDLSPTEDKSSKPSSFTEK	LS(-160)PFFT(-50)LDLS(24)PT(-24)EDK	ARHGAP32	-0.356586	0.917739
CTD small phosphatase-like protein	CTDSPL	S	GRLPGAGEKASQCNVSLKKQRSRSILSSFFC	AS(-81)QCNVS(81)LKK	CTDSPL	-0.356491	0.371536
Far upstream element-binding protein 1	FUBP1	T	PDSGGLPERSCMLTGTPESVQSAKRLLDQIV	S(-110)CMLT(-33)GT(29)PES(-29)VQS(-47)AK	FUBP1	-0.356218	0.888482
ETS domain-containing transcription factor ERF	ERF	T	KKVRGEGPGEAGGPLTPRRVSSDLQHATAQL	VRGEGPGEAGGPLT(50)PRR	ERF	-0.356088	0.738821
Oxysterol-binding protein 1	OSBP	S	VGSGKDQCCSGKGDMSDEDDENEFFDAPEII	GDMS(300)DEDDENEFFDAPEIIT(-300)MPENLGHK	OSBP	-0.356012	0.829087
Pyruvate kinase PKM;Pyruvate kinase	PKM	S	MADTFLEHMCRLDIDSPPITARNTGIICTIG	LDIDS(64)PPIT(-64)AR	PKM	-0.355731	0.847661
Serine/threonine-protein kinase 10	STK10	S	QVAQEKQVAEQGGDLSPAANRSQKASQSRPN	QVAEQGGDLS(120)PAANR	STK10	-0.355725	0.508284
cAMP-dependent protein kinase catalytic subunit beta;cAMP-dependent protein kinase catalytic subunit alpha;cAMP-dependent protein kinase catalytic subunit gamma	PRKACB;PRKACA;KIN27;PRKACG	T	VTDFGFAKRVKGRTWTLCGTPEYLAPEIILS	T(-25)WT(25)LCGT(-59)PEY(-81)LAPEIILS(-95)K	PRKACB;PRKACA;KIN27;PRKACG	-0.355217	0.53086
Heat shock 70 kDa protein 4	HSPA4	S	LSGEYEKFVSEDDRNSFTLKLEDTENWLYED	FVS(-45)EDDRNS(33)FT(-33)LK	HSPA4	-0.35505	1.96436
Tight junction protein ZO-2	TJP2	T	LISDFEDTDGEGGAYTDNELDEPAEEPLVSS	LIS(-70)DFEDT(-43)DGEGGAY(-48)T(43)DNELDEPAEEPLVS(-160)S(-160)IT(-170)R	TJP2	-0.354717	0.536931
Protein Daple	CCDC88C	S	DLTQERDYLQAQHPPSPIKSSSADSTPSPTS	DY(-120)LQAQHPPS(120)PIK	CCDC88C	-0.354559	0.413874
Arginine/serine-rich protein PNISR	PNISR	T	EAREADGDVVNEKKRTPNETTSVLEPKKEHK	KRT(44)PNET(-44)T(-58)S(-61)VLEPK	PNISR	-0.354436	0.786447
Extended synaptotagmin-2	ESYT2	S	HISVKEPTPSIASDISLPIATQELRQRLRQL	S(-36)S(-36)S(-36)S(-36)LLAS(-17)PGHIS(-15)VKEPT(-7.2)PS(7.2)IAS(13)DIS(27)LPIAT(-27)QELR	ESYT2	-0.354168	0.746647
Akirin-2	AKIRIN2	S	TLKRTLDFDPLLSPASPKRRRCAPLSAPTSA	RT(-210)LDFDPLLS(-78)PAS(78)PK	AKIRIN2	-0.354126	1.9786
Catenin delta-1	CTNND1	S	RQDVYGPQPQVRVGGSSVDLHRFHPEPYGLE	VGGS(47)S(47)VDLHR	CTNND1	-0.353729	1.03022
Zinc transporter ZIP10	SLC39A10	T	EEEKIIDHSHSDGLHTIHEHDLHAAAHNHHG	IIDHS(-48)HS(-42)DGLHT(42)IHEHDLHAAAHNHHGENK	SLC39A10	-0.353346	0.209437
Protein FAM193A	FAM193A	S	PRLILTDSGSAPTFCSDDEDVAPLSAKFADI	LILT(-75)DS(-74)GS(-73)APT(-45)FCS(45)DDEDVAPLS(-47)AK	FAM193A	-0.35305	0.481146
Microtubule-associated protein 1B;MAP1B heavy chain;MAP1 light chain LC1	MAP1B	S	RGAESPFEEKSGKQGSPDQVSPVSEMTSTSL	QGS(140)PDQVS(-140)PVS(-200)EMT(-210)S(-210)T(-210)S(-210)LY(-230)QDK	MAP1B	-0.353012	0.414323
Disks large homolog 5	DLG5	S	GPQGLHPSVQHQGRLSLDLSHRTCSDYSEMR	DAGPQGLHPS(-48)VQHQGRLS(16)LDLS(-16)HR	DLG5	-0.352835	1.09037
	RAVER1	S	GSSSSKAFQLKSRLLSPLSSARLPPEPGLSD	LLS(84)PLS(-84)S(-89)AR	RAVER1	-0.352679	1.74813
TBC1 domain family member 10A	TBC1D10A	S	AILDAEPGPRPALQPSPSIRLPLDAPLPGSK	AILDAEPGPRPALQPS(6.7)PS(-6.7)IRLPLDAPLPGS(-32)K	TBC1D10A	-0.352356	0.642457
Tubulin--tyrosine ligase-like protein 12	TTLL12	S	_MEAERGPERRPAERSSPGQTPEEGAQALAE	RPAERS(2.5)S(-2.5)PGQT(-60)PEEGAQALAEFAALHGPALR	TTLL12	-0.352342	0.733073
Tubulin--tyrosine ligase-like protein 12	TTLL12	S	MEAERGPERRPAERSSPGQTPEEGAQALAEF	RPAERS(-9.4)S(9.4)PGQT(-60)PEEGAQALAEFAALHGPALR	TTLL12	-0.352342	0.733073
HIRA-interacting protein 3	HIRIP3	S	EGNKGTKSLKESEQESEEEILAQKKEQREEE	S(-97)LKES(97)EQES(170)EEEILAQKK	HIRIP3	-0.352211	0.313231
[truncated: 8,901 more rows]

## Sheet: Noggin
Protein names	Gene names	Amino acid	Sequence window	Phospho (STY) Score diffs	LOG2 (Fold change treatment/control)	(-)LOG10 (p-value)
[truncated: 9,941 more rows]
