# Supplementary material for: Developmental signals control chromosome segregation fidelity during pluripotency and neurogenesis by modulating replicative stress
Source: Nat Commun. 2024 Aug 28;15:7404. doi: 10.1038/s41467-024-51821-9 (PMC11350214; doi:10.1038/s41467-024-51821-9)
Supplement: Supplementary file 7 — Supplementary Data 4 [file 41467_2024_51821_MOESM7_ESM.xlsx]

## Sheet: List of qPCR Human primers
	qPCR primer list (human)
	Primer name	Species	Sequence
	AXIN2 Fw	Human	AGTGCAAACTTTCGCCAACC
	AXIN2 Rv	Human	TGAAGGACCTGTATCCACTGTC
	ID1 Fw	Human	GTTGGAGCTGAACTCGGAATCC
	ID1 Rv	Human	ACACAAGATGCGATCGTCCGCA
	NANOG Fw	Human	GAGTGTGGGTCTTCCTGGTC
	NANOG Rv	Human	GAGGCAGGTCTTCAGAGGAA
	SOX2 Fw	Human	CGGAGATCTGGCGGAGAATA
	SOX2 Rv	Human	CTGTTTTTTCATCCCAATTGCA
	SOX3 Fw	Human	AGGCAAGAGTAGTGCGAACGCA
	SOX3 Rv	Human	GGACCATACCATGAAGGCGTTC
	EOMES Fw	Human	AAATGGGTGACCTGTGGCAAAGC
	EOMES Rv	Human	CTCCTGTCTCATCCAGTGGGAA
	BRACHYURY (T) Fw	Human	CCTTCAGCAAAGTCAAGCTCACC
	BRACHYURY (T) Rv	Human	TGAACTGGGTCTCAGGGAAGCA
	GATA3 Fw	Human	ACCACAACCACACTCTGGAGGA
	GATA3 Rv	Human	TCGGTTTCTGGTCTGGATGCCT
	OTX2 Fw	Human	GGAGAGGACGACATTTACTAGG
	OTX2 Rv	Human	TTCTGACCTCCATTCTGCTG
	SOX17 Fw	Human	ACGCTTTCATGGTGTGGGCTAAG
	SOX17 Rv	Human	GTCAGCGCCTTCCACGACTTG
	GINS1 Fw	Human	GCAAAGTCAGGTGGACGAAGTG
	GINS1 Rv	Human	CTGATCCGAAGCAAGCGGTCAT
	GINS4 Fw	Human	CTGGAGAGCAAGCCTGAGATTG
	GINS4 Rv	Human	GCAAGTAGCTGCTGAGGACGTA
	HMGA1 Fw	Human	GAAGTGCCAACACCTAAGAGACC
	HMGA1 Rv	Human	GGTTTCCTTCCTGGAGTTGTGG
	MCM2 Fw	Human	TGCCAGCATTGCTCCTTCCATC
	MCM2 Rv	Human	AAACTGCGACTTCGCTGTGCCA
	MCM3 Fw	Human	CGAGACCTAGAAAATGGCAGCC
	MCM3 Rv	Human	GCAGTGCAAAGCACATACCGCA
	MCM4 Fw	Human	CTTGCTTCAGCCTTGGCTCCAA
	MCM4 Rv	Human	GTCGCCACACAGCAAGATGTTG
	MCM5 Fw	Human	GACTTACTCGCCGAGGAGACAT
	MCM5 Rv	Human	TGCTGCCTTTCCCAGACGTGTA
	MCM7 Fw	Human	GCCAAGTCTCAGCTCCTGTCAT
	MCM7 Rv	Human	CCTCTAAGGTCAGTTCTCCACTC
	RPA1 Fw	Human	CGAGTCTCTGATTTCGGTGGAC
	RPA1 Rv	Human	GGCTTGTCCTTCTGCGTCAAAC
	TWNK Fw	Human	GAGCCGCTTTCCAGACCTCAAT
	TWNK Rv	Human	GTCGTCTTTCCACTGCCTGTTG
	TBX6 Fw	Human	TCAGCCTGAGCTTGGAGAACCA
	TBX6 Rv	Human	CCAGTGACTGATACTCGGCAAG
	GSC Fw	Human	GCACCATCTTCACTGACGAGCA
	GSC Rv	Human	TTTGGCGCGGCGGTTCTTAAAC
	MIXL1 Fw	Human	CCCGACATCCACTTGCGCGAG
	MIXL1 Rv	Human	GGAAGGATTTCCCACTCTGACG
	HAND1 Fw	Human	gtgcgtcctttaatcctcttc
	HAND1 Rv	Human	GTGAGAGCAAGCGGAAAAG
	PAX6 Fw	Human	AACAACCTGCCTATGCAACC
	PAX6 Rv	Human	CATAACTCCGCCCATTCACT
	PAX3 Fw	Human	CTCCACGCTCCGGATAGTTC
	PAX3 Rv	Human	ATCTTGTGGCGGATGTGGTT
	OCT4 Fw	Human	CGTGGAGACTTTGCAGCCTG
	OCT4 Rv	Human	GCTTGGCAAACTGTTCTAGCTCCT
	TBX20 Fw	Human	GGCGACGGAGAACACAATCAA
	TBX20 Rv	Human	CTGGGCACAGGACGACTTC
	TNNT2 Fw	Human	AAGAGGCAGACTGAGCGGGAAA
	TNNT2 Rv	Human	AGATGCTCTGCCACAGCTCCTT
	AFP Fw	Human	GCAGAGGAGATGTGCTGGATTG
	AFP Rv	Human	CGTGGTCAGTTTGCAGCATTCTG
	ALB Fw	Human	GATGAGATGCCTGCTGACTTGC
	ALB Rv	Human	CACGACAGAGTAATCAGGATGCC
	WNT1 Fw	Human	CTCTTCGGCAAGATCGTCAACC
	WNT1 Rv	Human	CGATGGAACCTTCTGAGCAGGA
	WNT2 Fw	Human	AGGATGCCAGAGCCCTGATGAA
	WNT2 Rv	Human	AGCCAGCATGTCCTGAGAGTAC
	WNT2B Fw	Human	TGGATGCCAAGGAGAAGAGGCT
	WNT2B Rv	Human	GTACAGGAACCACTCACGCCAT
	WNT3 Fw	Human	GCGTGTTAGTGTCCAGGGAGTT
	WNT3 Rv	Human	TGAGGTGCATGTGGTCCAGGAT
	WNT3A Fw	Human	ATGAACCGCCACAACAACGAGG
	WNT3A Rv	Human	GTCCTTGAGGAAGTCACCGATG
	WNT4 Fw	Human	GCTGGAGAAGTGCGGCTGTGA
	WNT4 Rv	Human	CCACAAACGACTGTGAGAAGGC
	WNT5A Fw	Human	TACGAGAGTGCTCGCATCCTCA
	WNT5A Rv	Human	TGTCTTCAGGCTACATGAGCCG
	WNT5B Fw	Human	CAAGGAATGCCAGCACCAGTTC
	WNT5B Rv	Human	CGGCTGATGGCGTTGACCACG
	WNT6 Fw	Human	GTGCAACTGCACAACAACGAGG
	WNT6 Rv	Human	GAAATGGAGGCAGCTTCTGCCA
	WNT7A Fw	Human	AGGAGAAGGCTCACAAATGGGC
	WNT7A Rv	Human	CGGCAATGATGGCGTAGGTGAA
	WNT7B Fw	Human	AGAAGACCGTCTTCGGGCAAGA
	WNT7B Rv	Human	AGTTGCTCAGGTTCCCTTGGCT
	WNT8A Fw	Human	CATCGAGGAGTGCAAGTTCCAG
	WNT8A Rv	Human	GCAGAGCTGATAGCATGTATGAAG
	WNT8B Fw	Human	AACTGTGGCTGTGATGACTCCC
	WNT8B Rv	Human	CGACAAACTGCTTGGAAATCGCC
	WNT9A Fw	Human	AGTGCCAGTTCCAGTTCCGCTT
	WNT9A Rv	Human	AGGAGATGGCATAGAGGAAGGC
	WNT10A Fw	Human	GTGCTCCTGTTCTTCCTACTGC
	WNT10A Rv	Human	CCTGGCAATGTTAGGCACACTG
	WNT10B Fw	Human	CTCGGGATTTCTTGGATTCCAGG
	WNT10B Rv	Human	GCCATGACACTTGCATTTCCGC
	WNT11 Fw	Human	CTGTGAAGGACTCGGAACTCGT
	WNT11 Rv	Human	AGCTGTCGCTTCCGTTGGATGT
	WNT16 Fw	Human	TCGGAAACACCACGGGCAAAGA
	WNT16 Rv	Human	GCGGCAGTCTACTGACATCAAC
	GAPDH Fw	Human	TCAAGAAGGTGGTGAAGCAGG
	GAPDH Rv	Human	ACCAGGAAATGAGCTTGACAAA

## Sheet: List of qPCR Mouse primers 
	qPCR primer list (mouse)
	Primer name	Species	Sequence
	Fermt1 Fw	Mouse	GCATTCAGGAGGATGAGCAGCT
	Fermt1 Rv	Mouse	CGATTTCCTCCAAGAGAACCGC
	Pou2f2 Fw	Mouse	TCCTGGAGAAGTGGCTCAACGA
	Pou2f2 Rv	Mouse	ATGCTGGTCCTCTTCTTGCGTC
	Ncan Fw	Mouse	GCCATTCTGACCAACGAAGTGG
	Ncan Rv	Mouse	GCTAGGAGTACTGTCGGTGCTT
	Tbx3 Fw	Mouse	TTGCAAAGGGTTTTCGAGAC
	Tbx3 Rv	Mouse	TGCAGTGTGAGCTGCTTTCT
	Esrrb Fw	Mouse	CATGGAGGACTCCGCCATC
	Esrrb Rv	Mouse	CTTGAATGGTTCTCTTGAAG
	Prdm14 Fw	Mouse	CAGCGACTTCATTGCCAAAGGAG
	Prdm14 Rv	Mouse	GCCGTCGATAAAATGGCTCAGG
	Nanog Fw	Mouse	GAGTGTGGGTCTTCCTGGTC
	Nanog Rv	Mouse	GAGGCAGGTCTTCAGAGGAA
	Dnmt3b Fw	Mouse	CGCACAACCAATGACTCTGCTG
	Dnmt3b Rv	Mouse	GGTGACTTCAGAAGCCATCCGT
	Fgf5 Fw	Mouse	AATATTTGCTGTGTCTCAGG
	Fgf5 Rv	Mouse	TAAATTTGGCACTTGCATGG
	Oct6 Fw	Mouse	ACAGCCTGCAACTGGAGAAGGA
	Oct6 Rv	Mouse	CAGGCGCATAAACGTCGTCCAT
	Wnt1 Fw	Mouse	CGAGAGTGCAAATGGCAATTCCG
	Wnt1 Rv	Mouse	GATGAACGCTGTTTCTCGGCAG
	Wnt2 Fw	Mouse	AGGATGCCAGAGCCCTGATGAA
	Wnt2 Rv	Mouse	CGCCTGTTTTCCTGAAGTCAGC
	Wnt2b Fw	Mouse	CCATTACGGTGTTCGCTTTGCC
	Wnt2b Rv	Mouse	CAGCTTCAGGAATCTCCGAACAG
	Wnt3 Fw	Mouse	CCGCTCAGCTATGAACAAGCAC
	Wnt3 Rv	Mouse	AAGTCGCCAATGGCACGGAAGT
	Wnt3a Fw	Mouse	AACTGCACCACCGTCAGCAACA
	Wnt3a Rv	Mouse	AGCGTGTCACTGCGAAAGCTAC
	Wnt4 Fw	Mouse	GAGAACTGGAGAAGTGTGGCTG
	Wnt4 Rv	Mouse	CTGTGAGAAGGCTACGCCATAG
	Wnt5a Fw	Mouse	GGAACGAATCCACGCTAAGGGT
	Wnt5a Rv	Mouse	AGCACGTCTTGAGGCTACAGGA
	Wnt5b Fw	Mouse	GCTACCGCTTTGCCAAGGAGTT
	Wnt5b Rv	Mouse	CATTTGCAGGCGACATCAGCCA
	Wnt6 Fw	Mouse	TTTCCGACGCTGGAACTGCTCC
	Wnt6 Rv	Mouse	CCTGACAACCACACTGTAGGAG
	Wnt7a Fw	Mouse	TTCGCCAAGGTCTTCGTGGATG
	Wnt7a Rv	Mouse	TACAGGAGCCTGACACACCATG
	Wnt7b Fw	Mouse	TTCTCGTCGCTTTGTGGATGCC
	Wnt7b Rv	Mouse	CACCGTGACACTTACATTCCAGC
	Wnt8a Fw	Mouse	GGTGACTTGGAAAACTGCGGCT
	Wnt8a Rv	Mouse	CCAAACTGTCCACGAAGAGTCTG
	Wnt8b Fw	Mouse	CGGAGACTTTGACAACTGTGGC
	Wnt8b Rv	Mouse	CTGCTTGGAAATTGCCTCTCCG
	Wnt9A Fw	Mouse	AGTGCCAGTACCAGTTCCGCTT
	Wnt9A Rv	Mouse	GAGATGGCGTAGAGGAAAGCAG
	Wnt9b Fw	Mouse	AGAGAGGAAGCAAGGACCTGAG
	Wnt9b Rv	Mouse	GAGAGCTGCTTCCAACAGGTAC
	Wnt10a Fw	Mouse	GCTCCTGTTCTTCCTACTGCTG
	Wnt10a Rv	Mouse	ATGTCAGGCACACTGTGTTGGC
	Wnt10b Fw	Mouse	ACCACGACATGGACTTCGGAGA
	Wnt10b Rv	Mouse	CCGCTTCAGGTTTTCCGTTACC
	Wnt11 Fw	Mouse	GCCTGTGAAGGACTCAGAACTTG
	Wnt11 Rv	Mouse	AGCTGTCACTGCCGTTGGAAGT
	Wnt16 Fw	Mouse	CCCTCTTTGGCTATGAGCTGAG
	Wnt16 Rv	Mouse	GGTGGTTTCACAGGAACATTCGG

## Sheet: siRNA sequences
	siRNA list
	siRNA targeted gene (human)	Specie	Catalog number/siRNA ID	Sequence
	CTNNB1	Human	SASI_Hs01_00117960	CUCAGAUGGUGUCUGCUAU
	LRP6	Human	SASI_Hs01_00039493	CUAUGACCUCAGCAUUGAU
	siControl (MISSION siRNA Universal Negative Control #1)	Human	SIC001	-
