# Supplementary material for: Developmental signals control chromosome segregation fidelity during pluripotency and neurogenesis by modulating replicative stress
Source: Nat Commun. 2024 Aug 28;15:7404. doi: 10.1038/s41467-024-51821-9 (PMC11350214; doi:10.1038/s41467-024-51821-9)
Supplement: Supplementary file 9 — Source Data [file 41467_2024_51821_MOESM9_ESM.xlsx]

## Sheet: Figure 1b
Figure 1b		Condition	Data 1			Condition	Data 1
			Data 2				Data 2
			Data 3				Data 3
	hiPSCs		Data 4		mESCs		Data 4			mESCs (%)	hiPSCs (%)	Type	pValue	treatment		Dunnett's multiple comparisons test	Adjusted P Value		Adjusted P Value	(-)log 2	(-)log 10*		* Max = 4
		Control	4.11			Control	4.8		Control	5.07467	4.6	Control	1e-07	0		Control vs. Wnt3a	0.9867		0.9867	0.0193166	0.00581487
			5.77				5.23		Wnt3a	4.082	3.6	agonist	0.00581487	1		Control vs. WR	0.7148		0.7148	0.484388	0.145815
			4.94				5.194		W+Rspo	4.14	3	agonist	0.145815	1		Control vs. GSK3i	0.9846		0.9846	0.0223904	0.00674017
			3.636						GSK3i	3.24333	3.5	compound	0.00674017	1		Control vs. TGFb1	<0.0001		0.0001	13.2877	4
		Wnt3a	3.048			Wnt3a	4.27		TGFB1	11.63	9.9	agonist	4	1		Control vs. EGF	0.9994		0.9994	0.000865877	0.000260655
			4.62				4.16		EGF	4.59333	4.2	agonist	0.000260655	1		Control vs. FGF2	<0.0001		0.0001	13.2877	4
			4.32				3.816		FGF2	10.3583	9.5	agonist	4	1		Control vs. IGF	>0.9999		0.9999	0.000144277	4.34316e-05
			2.34						IGF	5.94667	4.5	agonist	4.34316e-05	1		Control vs. SHH	>0.9999		0.9999	0.000144277	4.34316e-05
		Wnt+Rspo3	2.35			Wnt+Rspo3	3.1		SHH	4.43667	4.6	agonist	4.34316e-05	1		Control vs. RA	0.9942		0.9942	0.00839199	0.00252624
			3.67				2.94		R.A.	7.55333	5.5	agonist	0.00252624	1		Control vs. BMP	0.9996		0.9996	0.000577193	0.000173753
			3.75				6.38		BMP4	4.65333	4.3	agonist	0.000173753	1		Control vs. ActA	0.9989		0.9989	0.00158784	0.000477987
			2.26						Activin A	3.64	3.9	agonist	0.000477987	1		Control vs. SCF	0.333		0.333	1.58641	0.477556
		GSK3i	3.03			GSK3i	3.4		SCF	4.74333	6.7	agonist	0.477556	1		Control vs. pdgfb	0.9991		0.9991	0.00129901	0.000391041
			2.98				3.33		PDGFb	6	5.2	agonist	0.000391041	1		Control vs. DKK1	<0.0001		0.0001	13.2877	4
			4.26				3		FGF10	10.4367	10.6		4	1		Control vs. LGK	0.0017		0.0017	9.20025	2.76955
			3.84						LGK	8.80333	8.5	compound	2.76955	2		Control vs. Noggin	<0.0001		0.0001	13.2877	4
		EGF	4.265			EGF	4.3		Noggin	10.4433	10.6	antagonist	4	2		Control vs. FGF8A	0.0015		0.0015	9.38082	2.82391
			5.42				5.17		FGF8A	10.2367	13.2	agonist	2.82391	1		Control vs. FGF8B	0.0609		0.0609	4.03741	1.21538
			3.93				4.31		FGF8B	10.07	7.7	agonist	1.21538	1		Control vs. FGF9	<0.0001		0.0001	13.2877	4
			3.086						FGF9	10.7367	11.7	agonist	4	1		Control vs. Grem	<0.0001		0.0001	13.2877	4
		BMP4	4.43			BMP4	5.1		Gremlin	14.3933	11.1	antagonist	4	2		Control vs. FGF10	<0.0001		0.0001	13.2877	4
			4.21				5.83		BMP2	4.76333	5.5	agonist	0.000521466	1		Control vs. BMP2	0.9988		0.9988	0.00173227	0.000521466
			3.63				3.03		DLL-1	5.86	5.1	agonist	0.000260655	1		Control vs. DLL1	0.9994		0.9994	0.000865877	0.000260655
			4.827						DLL-4	4.94333	5.7	agonist	0.349887	1		Control vs. DLL-4	0.4468		0.4468	1.1623	0.349887
		SHH	4.84			SHH	3		TGFB2	10.1767	9.5	agonist	3.69897	1		Control vs. TGFB2	0.0002		0.0002	12.2877	3.69897
			5.98				4.76		LeftyA	10.84	11.1	antagonist	4	2		Control vs. LeftyA	<0.0001		0.0001	13.2877	4
			4.44				5.55		FGF4	7.48667	8.6	agonist	2.38722	1		Control vs. FGF4	0.0041		0.0041	7.93016	2.38722
			3.17						HGF	5.86667	6.1	agonist	0.0464819	1		Control vs. HSF	0.8985		0.8985	0.15441	0.0464819
		TGFB1	10.2			TGFB1	11.76		VEGF2	6.05333	5	agonist	0.000217202	1		Control vs. VEGF2	0.9995		0.9995	0.000721528	0.000217202
			10.24				12.57		DKK1	9.85	10.6	antagonist	4	2		Control vs. Cerberus	<0.0001		0.0001	13.2877	4
			8.8				10.56		Cerberus	10.8102	14.5761	antagonist	4	2		Control vs. Chordin	<0.0001		0.0001	13.2877	4
			10.38						Chordin	12.7055	13.2959	antagonist	4	2		Control vs. Nodal	0.0238		0.0238	5.39289	1.62342
		ActA	3.1			ActA	3.92		Nodal	3.90333	7.95853		1.62342	1		Control vs. VTPF 500nM	0.0558		0.0558	4.16359	1.25337
			5.11				3.27		VTPF	5.00667	7.65755		1.25337	2		Control vs. TRULI 2µM	0.0338		0.0338	4.88683	1.47108
			3.97				3.73		TRULI 2 μM	9.36667	7.83898		1.47108	1
			3.41
		Ret.Acid	4.44			Ret.Acid	6
			5.1				8.33
			6.06				8.33
			6.45
		Fgf2	9.4			Fgf2	10.3
			10.4				9.375
			10.25				11.4
			8
		SCF	6.796			SCF	4.8
			6.58				6.4
			7.05				3.03
			6.4
		IGF	3.7			IGF	4.52
			4.5				8.26
			5.5				5.06
			4.76
		FGF8A	9.49			FGF8A	8.9
			7.83				11.59
			9.31				10.22
		FGF9	10.91			FGF9	9.45
			13.46				10.6
			10.82				12.16
		HGF	5.81			HGF	5.44
			5.1				7.4
			7.3				4.76
		FGF8B	6.89			FGF8B	12.1
			6.97				8.95
			9.09				9.16
		FGF10	10.84			FGF10	10.5
			9.9				10.94
			11.1				9.87
		DLL-1	4.24			DLL-1	5.69
			5.06				5.18
			5.96				6.71
		VEGF2	5.97			VEGF2	5.51
			5.84				4.96
			3.29				7.69
		BMP2	5.35			BMP2	3.89
			5.92				4.8
			5.09				5.6
		DLL-4	5.26			DLL-4	4.83
			6.12				5
			8.72				5
		FGF4	9.844			FGF4	8.33
			5.88				6.61
			10				7.52
		TGFB2	8.38			TGFB2	9.61
			9.2				10.29
			10.96				10.63
		Gremlin	10.86			Gremlin	18.11
			12.3				13.07
			10				12
		Noggin	15.53			Noggin	9.85
			10.06				9.16
			9.33				12.32
			7.55
		LeftyA	9.395			LeftyA	10.69
			10				11.2
			13.92				13.67
		DKK1	8.8			DKK1	9.2
			11.66				9.64
			11.97				10.71
			9.82
		LGK-974	7.55			LGK-974	8.2
			8.82				8.88
			9.09				9.33
			8.63
		PdgfB	6.25			PdgfB	9.05
			6.47				3.22
			3.87				5.73
			4.16
		Control CM	4.9			Control CM	7.05
			5.62				5.4
			5.66				5.33
			3.879
		Cerberus	14.5833			Cerberus	11.7647
			14.966				9.30233
			14.1791				11.3636
		Chordin	11.7188			Chordin	13.5802
			14.0845				11.9048
			14.0845				12.6316
		Nodal	8.04598			Nodal	4.08
			8.98876				4.75
			10.1124				2.88
			6.25
			5.26316
			9.09091
		VTPF YAPi	7.95455			VTPF YAPi	5.4
			9.09091				5.46
			8.04598				4.16
			8.04598
			8.04598
			4.7619
		TRULI	4.7619			TRULI	8.8
			8.04598				10.3
			8.04598				9
			10.1124
			9.09091
			6.97674

## Sheet: Figure 1c
Figure 1c
			Chr. Missegregation
				DKK1	PORCNi	Control CM	Wnt3a	GSK3i
			Data 1	8.8	7.55	4.9	3.048	3.03
			Data 2	11.66	8.82	5.62	4.62	2.98
			Data 3	11.97	9.09	5.66	4.32	4.26
			Data 4	9.82	8.63	3.879	2.34	3.84
		qPCR	Control			DKK1			LGK			WNT3A			WNT3a+RSPO3			CHIR
			Data 1	Data 2	Data 3	Data 1	Data 2	Data 3	Data 1	Data 2	Data 3	Data 1	Data 2	Data 3	Data 1	Data 2	Data 3	Data 1	Data 2	Data 3
		AXIN2	0.00572884	0.00593197	0.00663221	0.00412464	0.00349762	0.0036176	0.00367808	0.00471077	0.004629	0.0150928	0.0160349	0.0140787	0.0147019	0.0168291	0.0145265	0.0516972	0.0324834	0.0523086

## Sheet: Figure 1d
Figure 1D
		Chr. Missegregation
			BMP4	Control	Noggin	Gremlin-1
		Data 1	4.43	4.11	15.53	10.86
		Data 2	4.21	5.77	10.06	12.3
		Data 3	3.63	4.94	9.33	10
		Data 4	4.827	3.636	7.55
		qPCR	Control			Noggin			Gremlin			BMP4
			Data 1	Data 2	Data 3	Data 1	Data 2	Data 3	Data 1	Data 2	Data 3	Data 1	Data 2	Data 3
		Gata3	1	1	1	0.766704	0.656548	0.759438	0.807772	0.579433	0.375534	47.8386	46.4909	54.918
		Gata2	1	1	1	0.754427	0.720052	0.665093	0.691822	0.621925	0.330327	12.772	13.1876	12.7187
		ID1	1	1	1	0.605363	0.498836	0.727187	0.416374	0.52331	0.199451	2.25631	3.47719	5.09562
		ID2	1	1	1	1.01404	0.37543	0.761854	1.11801	0.349771	0.338494	4.35104	2.52173	1.94333

## Sheet: Figure 1f
Figure 1f
	E8	E6	E6	E6
	hiPSCs	-	Anterior	Posterior
Data 1	5.31915	4.25532	12.069	3.57143
Data 2	5.50459	4.6729	10.2804	5.60748
Data 3	5.7377	6.89655	15.3846	4.6729

## Sheet: Figure 2b
Figure 2b
		Data 1	Data 2	Data 3	Data4
	Control #1	4.71	6.25	3.87	5.46
	Control #2	5.511	4.7619	6.25
	DKK1	13.04	10.94	11.67	11.51
	DKK1+GSK3i	9	6.2	6.15	6.81
	FGF2	10.44	11.02	7.63
	FGF2+FGFRi	3.22	4.95868	3.968	4.76
	Noggin	13.04	11.67	9.09091	10.44
	Noggin+BMP4	6.2	6.2	4.7619	6.97

## Sheet: Figure 2c
Figure 2c
	Control	DKK1	DKK1+Wnt3a	DKK1+BMP4			Control	Noggin	Noggin+BMP4	Noggin+Wnt3a
Data 1	4.7619	9.02256	6.87023	9.70149		Data 1	3.87597	13.0435	6.20155	8.33333
Data 2	7.63359	11.7647	6.97674	12.2302		Data 2	5.46875	11.6788	6.20155	7.40741
Data 3	4.72441	9.77444	6.97674	12.4088		Data 3	4.7619	9.09091	4.7619	6.06061
						Data 4	3.96825	13.0435	4.72441
						Data 5		7.35294	4.6875
						Data 6			3.2

## Sheet: Figure 2d
Figure 2d
		Control	GSK3i	DKK1	DKK1+GSK3i	FGF2	FGF2+GSK3i	Noggin	Noggin+GSK3i
	Data 1	6.25	4	11.1111	4.7619	9.77444	4.7619	9.77444	6.25
	Data 2	5.83818	3.98413	9.18897	4.7247	8.20941	5.07538	8.27068	3.93725
	Data 3	4.14747	2.76498	9.52381	5.78947	10.625	7.27273	10.4972	6.70391
	Data 4	5.29412	3.68098	9.49721	6.09756	10.6509	5.38922	9.02778	6.38298

## Sheet: Figure 2f
Figure 2f
	> 46 chromosomes					Number of cells
	control	DKK1	FGF	Noggin		control	DKK1	FGF	Noggin
M-FISH	0	1	3	2		40	40	40	40
Giemsa #1	4	15	9	15		61	114	81	67
Giemsa #2	6	8	7	9		111	100	53	87
Giemsa #3	0	2	0	0		36	15	16	25
Giemsa #4	10	26	19	26		248	269	190	219
						control	DKK1	FGF	Noggin
						4.03226	9.66543	10	11.8721

## Sheet: Figure 3c
Figure 3c
		Control	Aphidicolin	DKK1	FGF2	Noggin
		0.733333	0.55	0.733333	0.666667	1.06667
		1.03333	0.55	1	0.7	0.766667
		0.5	0.6	1.2	0.733333	0.866667
		0.9	0.5	1.03333	0.766667	0.9
		1.03333	0.25	1.23333	0.366667	0.766667
		1.1	0.35	2.3	0.933333	0.8
		0.9	0.35	0.6	0.766667	0.666667
		0.966667	0.35	0.433333	0.633333	0.8
		1	1.15	0.833333	0.733333	0.833333
		1.03333	0.4	1.13333	1.43333	0.733333
		1.13333	0.35	0.8	0.933333	1
		1.06667	0.55	1.23333	0.933333	0.933333
		1.06667	0.4	0.5	0.833333	0.733333
		1.13333	0.5	0.866667	0.866667	0.666667
		1.13333	0.65	1.33333	0.566667	0.833333
		1.96667	0.55	0.633333	0.666667	0.933333
		1.7	0.75	1.03333	0.966667	0.966667
		1.83333	0.8	0.9	0.933333	0.566667
		0.966667	0.8	0.966667	0.9	0.7
		1.06667	0.4	0.9	1.1	0.966667
		1.33333	0.6	0.833333	0.533333	0.766667
		0.7	0.5	0.5	0.533333	0.7
		0.9	0.4	0.8	0.733333	0.766667
		0.733333	0.75	0.7	1.23333	0.9
		0.633333	0.45	0.933333	0.533333	0.766667
		0.966667	0.45	1.23333	0.833333	1.16667
		0.966667	0.5	0.833333	0.9	0.933333
		0.766667	0.6	0.633333	1.35	1.43333
		1.3	0.55	1.13333	1	0.833333
		0.8	0.4	0.833333	0.65	0.966667
		0.966667	0.7	1.03333	0.75	0.833333
		0.7	0.55	0.966667	0.75	0.8
		1.16667	0.5	0.866667	0.7	0.733333
		0.633333	0.6	1.1	0.9	0.866667
		1	0.5	0.666667	0.6	1.06667
		0.933333	0.45	0.8	0.8	0.433333
		0.866667	0.65	0.933333	0.95	0.833333
		0.866667	0.5	0.633333	1	0.766667
		0.966667	0.6	0.8	1.1	1.1
		0.866667	0.35	1.16667	1	0.533333
		1.13333	0.45	0.833333	0.95	0.766667
		1.06667	0.65	1.23333	0.5	1.13333
		0.633333	0.7	1.03333	0.7	1
		1	0.8	0.8	0.9	0.7
		0.9	0.55	0.733333	0.65	0.733333
		0.966667	0.45	0.833333	1.25	1.35
		1.03333	0.5	0.833333	0.7	1
		0.8	0.35	0.85	1	0.65
		0.333333	0.6	0.85	0.85	0.75
		0.8	0.7	1.1	1	0.75
		0.833333	0.5	0.4	0.75	0.7
		0.733333	0.6	0.75	0.7	0.9
		0.9	0.95	0.4	0.9	0.6
		0.733333	1	0.9	0.9	0.8
		0.533333	0.55	0.7	0.85	0.95
		0.833333	0.3	0.75	0.95	1
		1.06667	0.45	0.75	1	1.1
		0.766667	0.6	0.9	0.95	1
		0.766667	0.75	0.85	1.05	0.95
		0.766667	0.55	1	0.75	0.5
		1.1	0.4	0.6	0.95	0.7
		1.35	0.5	0.8	1.35	0.9
		1.25	0.4	0.6	0.65	0.65
		1.15	0.6	1.15	1.15	1.25
		1.2	0.4	0.75	1.05	0.7
		1.2	0.45	0.8	0.65	1
		1.05	0.45	0.95	0.95	0.85
		1	0.45	0.95	0.6	1
		0.8	0.55	0.7	0.75	0.75
		0.9	0.4	0.6	1	0.7
		1.05	0.35	0.9	0.85	0.9
		1.15	0.5	0.7	0.85	0.9
		0.9	0.45	1.25	0.85	0.85
		0.9	0.45	0.65	0.9	0.95
		0.5	0.4	0.7	0.6	1
		0.85	0.95	0.95	0.8	0.95
		1.4	0.45	0.7	1.25	1.05
		1	0.5	0.65	0.95	0.75
		0.85	0.4	1.1	0.65	0.95
		1	0.4	1.15	1.05	1.35
		1.2	0.3	0.95	0.85	0.65
		0.75	0.45	0.7	0.85	1.15
		1	0.35	0.95	1.2	1.05
		0.8	0.35	0.75	1	0.65
		1.35	0.4	0.9	1.15	0.95
		0.75	0.5	0.65	0.85	0.6
		0.85	0.4	1	0.9	0.75
		1.05	0.4	0.55	0.95	1
		1.05	0.6	0.7	0.8	0.85
		0.95	0.55	0.85	0.9	0.85
		0.85	0.65	0.7	0.8	0.85
		1	0.65	0.6	0.7	0.9
		1.15	0.55	1.05	0.85	0.6
		1.25	0.5	0.95	0.65	0.8
		0.85	0.6	1.2	1.05	1.25
		0.95		0.9	0.65	0.95
		0.9		1	0.9	0.65
		0.9		0.75	0.9	1.05
		0.8		1.05	0.6	0.85
		1.15		0.6	0.65	0.85
		0.85		0.8	0.85	1.2
		0.9		0.75	1.6	1
		1.1		1.1	1	1.15
		0.8		0.75	0.8	0.85
		1.15		0.75	0.6	0.9
		0.95		0.7	0.65	0.95
		1.05		0.7	0.75	0.8
		0.95		0.75	0.85	0.9
		1.1		0.55	0.7	0.8
		1.25		1.05	0.75	0.7
		1.3		0.8	1.15	0.85
		0.85		0.8	1.3	0.65
		0.95		1.2	0.55	1.05
		0.95		1.7	0.75	0.65
		0.95		1.05	1.1	0.9
		0.65		0.85	0.9	0.9
		1.2		0.85	1.05	0.6
		1.35		0.7	0.7	0.65
		1.3		0.8	0.65	0.85
		1.3		0.9	1.4	1.6
		1.25		0.65	0.85	1
		1.05		0.75	1.05	0.8
		1.05		0.65	0.9	0.6
		1.1		0.9	1.6	0.65
		1.2		1	0.75	0.75
		1.3		0.5	1.05	0.85
		0.8		0.8	0.65	0.7
				0.5	0.75	0.75
				0.95	0.8	1.15
				1.1	0.75	1.3
				1.1	0.7	0.55
				0.5	0.9	0.75
				1.05	0.75	1.1
				0.9	0.75	0.9
				1	0.65	1.05
				1.05		0.7
				0.8		0.65
				0.7		1.4
				0.9		0.85
				0.6		1.05
				0.85		0.9
				0.85		1.6
				0.95		0.75
				0.55		1.05
				0.95		0.65
				1.55		0.75
				1.65		0.8
				0.7		0.75
				0.75		0.7
				0.95		0.9
						0.75
						0.75
						0.65

## Sheet: Figure 3d
Figure 3d
	Control	Aphidicolin	DKK1	FGF2	Noggin
	162	28	112	62	40
	128	74	118	88	56
	176	64	22	72	90
	124	46	22	78	28
	34	20	60	38	34
	112	26	14	60	48
	308	24	46	68	42
	98	16	40	106	52
	72	18	120	124	72
	150	54	96	94	120
	104	32	96	76	66
	88	58	12	30	120
	44	66	18	52	102
	106	86	22	28	24
	256	52	10	34	58
	152	22	16	42	160
	278	30	18	48	68
	182	74	58	84	112
	100	132	52	34	52
	48	66	72	34
	32	100	28	52
	78	40	34	46
	94	22		96
	100	34		162
	60	48		46
	116	68		96
	48	30		156
	108	30		56
	76	38		72
	46	62		32
	74	54		44
	130	32		28
	156	18		42
	110	22		36
	44	74		24
	34	44		26
	44	150		134
	96	26		62
		48		34
	88	50		78
	78	56		42
	132	48		164
	86	52		68
	84	42		78
	106	76		66
	110	26		46
	152	32		12
	98	30		102
		18
		40
		34
		104
		92
		18
		36
		24
		20
		44
		28
		58

[truncated: 73 more sheets: Figure 3f, Figure 3g, Figure 4b, Figure 4c, Figure 4d, Figure 4f, Figure 4i, Figure 4j, Figure 4k, Figure 4l, Figure 5a, Figure 5b, Figure 5c, Figure 5d, Figure 5e, Figure 5f, Figure 5g, Figure 6c, Figure 6d, Figure 6e …]
